# Supplementary material for: Transcriptome and functional analysis revealed the intervention of brassinosteroid in regulation of cold induced early flowering in tobacco
Source: Front Plant Sci. 2023 Mar 31;14:1136884. doi: 10.3389/fpls.2023.1136884 (PMC10102362; doi:10.3389/fpls.2023.1136884)
Supplement: Supplementary file 8 [file Table_2.xlsx]

## Sheet: X12 vs X28
Supplemental table 2: Differentially expressed genes in XY1 and YY85 under cold stress.
Supplemental table 2A: Differentially expressed genes in XY1 under cold stress.
ProbeName	FC (abs)	Regulation (X12 vs X28)	Gene_id	tomato_desc	TAIR10_desc	TF_family	TF
A_95_P255989	3.0933	up	Nitab4.5_0006013g0040.1	Carbonyl reductase 3 IPR002347 Glucose_ribitol dehydrogenase	NAD(P)-binding Rossmann-fold superfamily protein	0	0
A_95_P164882	2.11645	up	Nitab4.5_0000008g0080.1	Glutathione S-transferase-like protein IPR004046 Glutathione S-transferase, C-terminal	ATGSTU8, GSTU8: glutathione S-transferase TAU 8	0	0
A_95_P141192	3.60031	up	Nitab4.5_0002169g0020.1	SEC14-like protein IPR001251 Cellular retinaldehyde-binding_triple function, C-terminal	Sec14p-like phosphatidylinositol transfer family protein	0	0
A_95_P025351	2.12406	up	Nitab4.5_0011745g0010.1	Pentatricopeptide repeat-containing protein IPR002885 Pentatricopeptide repeat	OTP85: Pentatricopeptide repeat (PPR) superfamily protein	0	0
A_95_P295018	4.06906	up	Nitab4.5_0002815g0160.1	Cyclin IPR006671 Cyclin, N-terminal	CYCD3;2: CYCLIN D3;2	0	0
A_95_P087228	2.40931	up	Nitab4.5_0000092g0020.1	4-alpha-glucanotransferase IPR003385 Glycoside hydrolase, family 77	DPE2: disproportionating enzyme 2	0	0
A_95_P160547	2.43833	up	Nitab4.5_0001140g0130.1	Peptide methionine sulfoxide reductase msrB IPR002579 Methionine sulphoxide reductase B	MSRB1, ATMSRB1: methionine sulfoxide reductase B 1	0	0
A_95_P159932	11.6075	up	Nitab4.5_0001541g0050.1	MADS box transcription factor IPR002100 Transcription factor, MADS-box	AGL8, FUL: AGAMOUS-like 8	MADS	TF
A_95_P013036	2.42691	up	Nitab4.5_0004342g0050.1	Extracellular calcium sensing receptor IPR001763 Rhodanese-like	CaS: calcium sensing receptor	0	0
A_95_P232369	2.33834	up	Nitab4.5_0000517g0040.1	ELF4-like protein IPR009741 Protein of unknown function DUF1313	ELF4: Protein of unknown function (DUF1313)	0	0
A_95_P178972	3.75459	up	Nitab4.5_0000008g0170.1	Glutathione S-transferase-like protein IPR004046 Glutathione S-transferase, C-terminal	ATGSTU8, GSTU8: glutathione S-transferase TAU 8	0	0
A_95_P040581	2.97818	up	Nitab4.5_0001653g0110.1	Wiscott-Aldrich syndrome C-terminal IPR000095 PAK-box_P21-Rho-binding	RIC4: ROP-interactive CRIB motif-containing protein 4	0	0
A_95_P262931	5.869	up	Nitab4.5_0008874g0010.1	Unknown Protein	0	0	0
A_95_P180402	2.89077	up	Nitab4.5_0000252g0160.1	Sulfate transporter IPR001902 Sulphate anion transporter	SULTR3;1, AST12: sulfate transporter 3;1	0	0
A_95_P179912	3.04749	up	Nitab4.5_0002756g0020.1	Eukaryotic translation initiation factor 5A IPR001884 Translation elongation factor, IF5A	EIF-5A, ELF5A-1, ATELF5A-1, EIF5A: eukaryotic elongation factor 5A-1	0	0
A_95_P030801	2.06393	up	Nitab4.5_0006363g0010.1	Carbonic anhydrase IPR015892 Carbonic anhydrase, prokaryotic-like, conserved site	ATBCA4, BCA4: beta carbonic anhydrase 4	0	0
A_95_P202567	2.43385	up	Nitab4.5_0009952g0010.1	Dehydrogenase_reductase SDR family member 13 IPR002347 Glucose_ribitol dehydrogenase	NAD(P)-binding Rossmann-fold superfamily protein	0	0
A_95_P132142	3.21847	up	Nitab4.5_0001047g0020.1	Genomic DNA chromosome 5 P1 clone MUK11	Nuclear transport factor 2 (NTF2) family protein	0	0
A_95_P147382	2.2895	up	Nitab4.5_0000397g0080.1	Breast carcinoma amplified sequence 3 (Fragment) IPR011046 WD40 repeat-like	ATATG18F, ATG18F, G18F: homolog of yeast autophagy 18 (ATG18) F	0	0
A_95_P100888	3.55349	up	Nitab4.5_0000032g0520.1	Unknown Protein IPR006706 Extensin-like region	ATEXT3, RSH, EXT3: extensin 3	0	0
A_95_P026821	2.88388	up	Nitab4.5_0001439g0170.1	TPR repeat protein IPR011990 Tetratricopeptide-like helical	SRFR1: Tetratricopeptide repeat (TPR)-like superfamily protein	0	0
A_95_P189027	2.65255	up	Nitab4.5_0000495g0070.1	Auxin efflux carrier family protein IPR004776 Auxin efflux carrier	Auxin efflux carrier family protein	0	0
A_95_P083045	2.28443	up	Nitab4.5_0007398g0010.1	Os05g0264200 protein (Fragment) IPR006927 Protein of unknown function DUF639	Plant protein of unknown function (DUF639)	0	0
A_95_P178437	6.87006	up	Nitab4.5_0006224g0030.1	S-adenosylmethionine decarboxylase proenzyme IPR001985 S-adenosylmethionine decarboxylase	S-adenosylmethionine decarboxylase	0	0
A_95_P010276	2.73989	up	Nitab4.5_0006465g0020.1	Thioredoxin-like protein 4B IPR004123 mRNA splicing factor, thioredoxin-like U5 snRNP	mRNA splicing factor, thioredoxin-like U5 snRNP	0	0
A_95_P092793	2.35671	up	Nitab4.5_0000035g0160.1	0	0	0	0
A_95_P151172	2.85604	up	Nitab4.5_0002755g0080.1	Integrin-linked kinase-associated serine_threonine phosphatase 2C IPR015655 Protein phosphatase 2C	Protein phosphatase 2C family protein	0	0
A_95_P101113	2.45738	up	Nitab4.5_0005219g0080.1	F-box family protein IPR001810 Cyclin-like F-box	0	0	0
A_95_P211332	2.51772	up	Nitab4.5_0005572g0020.1	Universal stress protein 1 IPR006016 UspA	Adenine nucleotide alpha hydrolases-like superfamily protein	0	0
A_95_P155127	2.11963	up	Nitab4.5_0002888g0050.1	Structure-specific endonuclease subunit slx1 IPR000305 Excinuclease ABC, C subunit, N-terminal	Excinuclease ABC, C subunit, N-terminal	0	0
A_95_P022606	2.64435	up	Nitab4.5_0000040g0080.1	Oxygen evolving enhancer protein 3 IPR008797 Photosystem II oxygen evolving complex protein PsbQ	PQL1, PQL2: PsbQ-like 2	0	0
A_95_P085680	2.11466	up	Nitab4.5_0003795g0010.1	Hydrolase alpha_beta fold family protein IPR000073 Alpha_beta hydrolase fold-1	alpha/beta-Hydrolases superfamily protein	0	0
A_95_P298408	4.22122	up	Nitab4.5_0006222g0020.1	UDP-glucosyltransferase family 1 protein IPR002213 UDP-glucuronosyl_UDP-glucosyltransferase	0	0	0
A_95_P278458	8.13951	up	Nitab4.5_0000574g0170.1	Targeting protein for Xklp2 containing protein expressed IPR009675 Targeting for Xklp2	TPX2 (targeting protein for Xklp2) protein family	0	0
A_95_P086978	2.76267	up	Nitab4.5_0002424g0060.1	Pentatricopeptide repeat-containing protein IPR002885 Pentatricopeptide repeat	0	0	0
A_95_P000261	13.0639	up	Nitab4.5_0000283g0170.1	Gibberellin-regulated protein 2 IPR003854 Gibberellin regulated protein	Gibberellin-regulated family protein	0	0
A_95_P005316	3.18873	up	Nitab4.5_0000671g0010.1	Unknown Protein	0	0	0
A_95_P028771	3.21751	up	Nitab4.5_0001194g0040.1	NAC domain protein IPR003441 protein	anac058, NAC058: NAC domain containing protein 58	NAC	TF
A_95_P147147	2.6242	up	Nitab4.5_0000652g0210.1	Laccase 1a IPR017761 Laccase	IRX12, LAC4, ATLMCO4, LMCO4: Laccase/Diphenol oxidase family protein	0	0
A_95_P311328	10.5504	up	Nitab4.5_0000057g0080.1	GDSL esterase_lipase At1g28590 IPR001087 Lipase, GDSL	SGNH hydrolase-type esterase superfamily protein	0	0
A_95_P036903	2.53546	up	Nitab4.5_0000268g0080.1	Serine_threonine-protein kinase 38 IPR002290 Serine_threonine protein kinase	AGC (cAMP-dependent, cGMP-dependent and protein kinase C) kinase family protein	0	0
A_95_P084410	2.06787	up	Nitab4.5_0003082g0010.1	Os02g0448600 protein (Fragment)	unknown protein similar to AT2G27830.1	0	0
A_95_P231759	2.57026	up	Nitab4.5_0008253g0030.1	Phosphorylase IPR011833 Glycogen_starch_alpha-glucan phosphorylase	ATPHS2, PHS2: alpha-glucan phosphorylase 2	0	0
A_95_P017191	4.8151	up	Nitab4.5_0001048g0040.1	Unknown Protein IPR007750 Protein of unknown function DUF674	0	0	0
A_95_P219817	9.69466	up	Nitab4.5_0002287g0080.1	GDSL esterase_lipase At5g55050 IPR001087 Lipase, GDSL	GDSL-like Lipase/Acylhydrolase superfamily protein	0	0
A_95_P205312	2.19389	up	Nitab4.5_0006348g0010.1	Pectinesterase IPR000070 Pectinesterase, catalytic	Plant invertase/pectin methylesterase inhibitor superfamily	0	0
A_95_P014691	3.13047	up	Nitab4.5_0001812g0100.1	Cathepsin B-like cysteine proteinase IPR013128 Peptidase C1A, papain	Cysteine proteinases superfamily protein	0	0
A_95_P291378	2.57001	up	Nitab4.5_0004147g0030.1	Cinnamoyl-CoA reductase-binding domain	CCR1, IRX4, ATCCR1: cinnamoyl coa reductase 1	0	0
A_95_P163152	13.4168	up	Nitab4.5_0003585g0020.1	F-box family protein IPR001810 Cyclin-like F-box	VCR: varicose-related	0	0
A_95_P124252	4.80075	up	Nitab4.5_0001572g0030.1	Potassium transporter IPR003445 Cation transporter	HKT1, ATHKT1: high-affinity K+ transporter 1	0	0
A_95_P021201	3.33098	up	Nitab4.5_0010261g0030.1	Beta-galactosidase IPR001944 Glycoside hydrolase, family 35	BGAL7: beta-galactosidase 7	0	0
A_95_P224272	3.31306	up	Nitab4.5_0000592g0410.1	C2 domain-containing protein IPR018029 C2 membrane targeting protein	Calcium-dependent lipid-binding (CaLB domain) family protein	0	0
A_95_P090733	2.84872	up	Nitab4.5_0000707g0140.1	Cinnamoyl CoA reductase-like protein-binding domain	NAD(P)-binding Rossmann-fold superfamily protein	0	0
A_95_P215462	3.27546	up	Nitab4.5_0000078g0260.1	0	0	0	0
A_95_P183897	10.2587	up	Nitab4.5_0007257g0020.1	Copper chaperone IPR006121 Heavy metal transport_detoxification protein	CCH: copper chaperone	0	0
A_95_P027146	2.09123	up	Nitab4.5_0010231g0010.1	NDX1 homeobox protein (Fragment) IPR001356 Homeobox	sequence-specific DNA binding;sequence-specific DNA binding transcription factors	0	0
A_95_P004391	6.81357	up	Nitab4.5_0007991g0010.1	Pentatricopeptide repeat-containing protein IPR002885 Pentatricopeptide repeat	0	0	0
A_95_P271391	2.44361	up	Nitab4.5_0005242g0040.1	Ubiquitin carboxyl-terminal hydrolase IPR001394 Peptidase C19, ubiquitin carboxyl-terminal hydrolase 2	UBP27: ubiquitin-specific protease 27	0	0
A_95_P311663	8.27677	up	Nitab4.5_0000651g0040.1	Peroxidase IPR002016 Haem peroxidase, plant_fungal_bacterial	RHS19: root hair specific 19	0	0
A_95_P058611	6.18243	up	Nitab4.5_0004173g0010.1	Wound_stress protein IPR001024 Lipoxygenase, LH2	Lipase/lipooxygenase, PLAT/LH2 family protein	0	0
A_95_P081575	5.77135	up	Nitab4.5_0000063g0390.1	Putrescine-binding periplasmic protein IPR001188 Bacterial periplasmic spermidine_putrescine-binding protein	putrescine-binding periplasmic protein-related	0	0
A_95_P258876	8.35363	up	Nitab4.5_0001332g0120.1	MtN3-like protein IPR018179 RAG1-activating protein 1 homologue	SWEET10, AtSWEET10: Nodulin MtN3 family protein	0	0
A_95_P244182	2.72709	up	Nitab4.5_0000271g0120.1	Ribosomal protein L30 IPR000231 Ribosomal protein L30e	Ribosomal protein L7Ae/L30e/S12e/Gadd45 family protein	0	0
A_95_P206117	3.98896	up	Nitab4.5_0000143g0290.1	UDP-glucuronosyltransferase IPR002213 UDP-glucuronosyl_UDP-glucosyltransferase	0	0	0
A_95_P135232	2.75544	up	Nitab4.5_0012106g0030.1	Zinc finger CCCH-type with G patch domain-containing protein IPR000467 D111_G-patch	zinc finger (CCCH-type) family protein / D111/G-patch domain-containing protein	0	0
A_95_P179122	3.42384	up	Nitab4.5_0012630g0010.1	UNE1-like protein IPR006943 Protein of unknown function DUF641, plant	UNE1: Plant protein of unknown function (DUF641)	0	0
A_95_P125682	5.25638	up	Nitab4.5_0009648g0040.1	Peroxidase IPR002016 Haem peroxidase, plant_fungal_bacterial	Peroxidase superfamily protein	0	0
A_95_P253514	3.50931	up	Nitab4.5_0000403g0140.1	Alcohol dehydrogenase zinc-containing IPR002085 Alcohol dehydrogenase superfamily, zinc-containing	Oxidoreductase, zinc-binding dehydrogenase family protein	0	0
A_95_P176692	9.76079	up	Nitab4.5_0003280g0040.1	Alpha-amylase IPR013775 Alpha-amylase, plant	ATAMY2, AMY2: alpha-amylase-like 2	0	0
A_95_P220472	2.28228	up	Nitab4.5_0006673g0080.1	0	C2H2-like zinc finger protein	C2H2	TF
A_95_P008151	3.18478	up	Nitab4.5_0000151g0360.1	Aquaporin-like protein IPR012269 Aquaporin	TIP4;1: tonoplast intrinsic protein 4;1	0	0
A_95_P084060	4.98061	up	Nitab4.5_0006086g0030.1	Cc-nbs-lrr, resistance protein with an R1 specific domain	0	0	0
A_95_P215647	29.736	up	Nitab4.5_0000007g0150.1	Mate efflux family protein IPR002528 Multi antimicrobial extrusion protein MatE	RSH2: root hair specific 2	0	0
A_95_P291388	2.6521	up	Nitab4.5_0001812g0100.1	Cathepsin B-like cysteine proteinase IPR013128 Peptidase C1A, papain	Cysteine proteinases superfamily protein	0	0
A_95_P274063	8.45391	up	Nitab4.5_0012716g0020.1	Calcium-transporting ATPase 1 IPR006408 ATPase, P-type, calcium-transporting, PMCA-type	ACA11: autoinhibited Ca2+-ATPase 11	0	0
A_95_P153287	7.79854	up	Nitab4.5_0006860g0020.1	Endonuclease_exonuclease_phosphatase family protein IPR005135 Endonuclease_exonuclease_phosphatase	DNAse I-like superfamily protein	0	0
A_95_P291938	2.94043	up	Nitab4.5_0001001g0050.1	Pectinacetylesterase (Fragment) IPR004963 Pectinacetylesterase	Pectinacetylesterase family protein	0	0
A_95_P263886	2.51439	up	Nitab4.5_0003536g0030.1	Filament-like plant protein (Fragment) IPR008587 Protein of unknown function DUF869, plant	Plant protein of unknown function (DUF869)	0	0
A_95_P009271	2.51825	up	Nitab4.5_0001842g0100.1	Glucan-endo-1 3-beta-glucosidase IPR000490 Glycoside hydrolase, family 17	BGL2, PR2, BG2, PR-2: beta-1,3-glucanase 2	0	0
A_95_P233239	2.08309	up	Nitab4.5_0001133g0020.1	BURP domain-containing protein IPR004873 BURP	RD22, ATRD22: BURP domain-containing protein	0	0
A_95_P204082	2.71715	up	Nitab4.5_0006655g0050.1	Serine_threonine kinase IPR002290 Serine_threonine protein kinase	CKL6, PAPK1: casein kinase I-like 6	0	0
A_95_P271896	2.74901	up	Nitab4.5_0003247g0010.1	class IV heat shock protein IPR002068 Heat shock protein Hsp20	ATHSP22.0: HSP20-like chaperones superfamily protein	0	0
A_95_P215132	3.10666	up	Nitab4.5_0021884g0010.1	Serine_threonine_tyrosine kinase IPR015783 ATMRK serine_threonine protein kinase-like	0	0	0
A_95_P013876	2.48199	up	Nitab4.5_0003868g0020.1	COSII_At1g13380 (Fragment) IPR009606 Protein of unknown function DUF1218	Protein of unknown function (DUF1218)	0	0
A_95_P159652	13.9595	up	Nitab4.5_0004095g0030.1	Peroxidase IPR002016 Haem peroxidase, plant_fungal_bacterial	Peroxidase superfamily protein	0	0
A_95_P187637	2.40819	up	Nitab4.5_0003796g0070.1	AMP-dependent synthetase and ligase IPR011614 Catalase, N-terminal	0	0	0
A_95_P242092	11.5189	up	Nitab4.5_0000356g0010.1	Glutathione S-transferase IPR004046 Glutathione S-transferase, C-terminal	ATGSTU25, GSTU25: glutathione S-transferase TAU 25	0	0
A_95_P212592	2.05365	up	Nitab4.5_0005227g0020.1	Subtilisin-like serine protease IPR015500 Peptidase S8, subtilisin-related	0	0	0
A_95_P244097	2.42776	up	Nitab4.5_0000301g0090.1	Guanine nucleotide-binding protein alpha-1 subunit, alpha subunit	XLG3: extra-large GTP-binding protein 3	0	0
A_95_P024551	7.1579	up	Nitab4.5_0001592g0030.1	Chitinase (Fragment) IPR000726 Glycoside hydrolase, family 19, catalytic IPR001153 Barwin	PR4, HEL, PR-4: pathogenesis-related 4	0	0
A_95_P293208	2.10405	up	Nitab4.5_0000770g0060.1	UDP-glucosyltransferase IPR002213 UDP-glucuronosyl_UDP-glucosyltransferase	UGT76E11: UDP-glucosyl transferase 76E11	0	0
A_95_P082785	2.04069	up	Nitab4.5_0000241g0070.1	Plant-specific domain TIGR01570 family protein IPR006460 Protein of unknown function DUF617, plant	Protein of unknown function, DUF617	0	0
A_95_P291358	4.4711	up	Nitab4.5_0009842g0020.1	Peroxidase 65 IPR002016 Haem peroxidase, plant_fungal_bacterial	Peroxidase superfamily protein	0	0
A_95_P154087	5.45398	up	Nitab4.5_0000570g0160.1	Kinesin like protein IPR001752 Kinesin, motor region	ATKINESIN-13A, KINESIN-13A: P-loop containing nucleoside triphosphate hydrolases superfamily protein	0	0
A_95_P080920	8.177	up	Nitab4.5_0005395g0010.1	Polygalacturonase inhibitor protein IPR013210 Leucine-rich repeat, N-terminal	PGIP2, ATPGIP2: polygalacturonase inhibiting protein 2	0	0
A_95_P155272	2.55415	up	Nitab4.5_0003235g0060.1	Soul heme-binding family protein IPR006917 SOUL haem-binding protein	SOUL heme-binding family protein	0	0
A_95_P114932	9.84542	up	Nitab4.5_0000188g0340.1	Endochitinase (Chitinase) IPR000726 Glycoside hydrolase, family 19, catalytic	ATHCHIB, PR3, PR-3, CHI-B, B-CHI, HCHIB: basic chitinase	0	0
A_95_P197067	2.36491	up	Nitab4.5_0000338g0050.1	Receptor like kinase, RLK	NIK3: NSP-interacting kinase 3	0	0
A_95_P125187	2.90092	up	Nitab4.5_0005474g0020.1	Dolichyl-P-Man Man5GlcNAc2-PP-dolichyl mannosyltransferase IPR007873 Glycosyltransferase, ALG3	ALG3, AtALG3: asparagine-linked glycosylation 3	0	0
A_95_P199707	4.57684	up	Nitab4.5_0004731g0020.1	RRP1 IPR009053 Prefoldin	unknown protein similar to AT1G22060.1	0	0
A_95_P116752	2.46573	up	Nitab4.5_0003937g0010.1	BEL1-like homeodomain protein 1 IPR006563 POX	BLH7: BEL1-like homeodomain 7	HB	TF
A_95_P151817	5.53566	up	Nitab4.5_0000031g0400.1	Beta-glucosidase 47 IPR001360 Glycoside hydrolase, family 1	BGLU47: beta-glucosidase 47	0	0
A_95_P023261	2.57451	up	Nitab4.5_0007779g0030.1	Ubiquitin-protein ligase 1 IPR000569 HECT	UPL1: ubiquitin-protein ligase 1	0	0
A_95_P103767	2.38665	up	Nitab4.5_0003207g0080.1	Endochitinase (Chitinase) IPR016283 Glycoside hydrolase, family 19 IPR000726 Glycoside hydrolase, family 19, catalytic	ATHCHIB, PR3, PR-3, CHI-B, B-CHI, HCHIB: basic chitinase	0	0
A_95_P283858	2.16017	up	Nitab4.5_0005937g0010.1	NADH ubiquinone oxidoreductase complex I intermediate-associated protein 30 IPR013857 NADH:ubiquinone oxidoreductase intermediate-associated protein 30	NAD(P)-binding Rossmann-fold superfamily protein	0	0
A_95_P234319	50.0154	up	Nitab4.5_0009446g0010.1	Ubiquitin-protein ligase 1 IPR000569 HECT	UPL1: ubiquitin-protein ligase 1	0	0
A_95_P186412	2.00548	up	Nitab4.5_0011105g0010.1	Receptor-like kinase IPR002290 Serine_threonine protein kinase	CRCK3: calmodulin-binding receptor-like cytoplasmic kinase 3	0	0
A_95_P196562	2.33727	up	Nitab4.5_0004644g0020.1	ABC transporter G family member 5 IPR013525 ABC-2 type transporter	ABC-2 type transporter family protein	0	0
A_95_P158977	5.7849	up	Nitab4.5_0015635g0010.1	Peroxidase IPR019793 Peroxidases heam-ligand binding site IPR019794 Peroxidase, active site IPR002016 Haem peroxidase, plant_fungal_bacterial	Peroxidase superfamily protein	0	0
A_95_P125412	8.43505	up	Nitab4.5_0003774g0040.1	Major facilitator superfamily MFS_1 IPR016196 Major facilitator superfamily, general substrate transporter	0	0	0
A_95_P068110	6.50349	up	Nitab4.5_0001062g0090.1	Unknown Protein IPR008972 Cupredoxin	Cupredoxin superfamily protein	0	0
A_95_P088028	3.54129	up	Nitab4.5_0000380g0050.1	BEL1-like homeodomain protein 1 IPR001356 Homeobox IPR017970 Homeobox, conserved site	BLH1: BEL1-like homeodomain 1	HB	TF
A_95_P029551	3.48864	up	Nitab4.5_0010898g0020.1	0	0	0	0
A_95_P316663	2.62003	up	Nitab4.5_0004968g0010.1	Monooxygenase IPR000103 Pyridine nucleotide-disulphide oxidoreductase, class-II	YUC6: Flavin-binding monooxygenase family protein	0	0
A_95_P066480	2.24761	up	Nitab4.5_0006960g0030.1	Undecaprenyl pyrophosphate synthase IPR001441 Di-trans-poly-cis-decaprenylcistransferase-like	Undecaprenyl pyrophosphate synthetase family protein	0	0
A_95_P186577	2.62522	up	Nitab4.5_0014465g0010.1	0	0	0	0
A_95_P162372	3.86398	up	Nitab4.5_0000130g0150.1	Tyrosine phosphatase family protein IPR020428 Protein-tyrosine phosphatase, dual specificity phosphatase, eukaryotic	Phosphotyrosine protein phosphatases superfamily protein	0	0
A_95_P200492	2.6975	up	Nitab4.5_0006071g0010.1	RWD domain-containing protein IPR006575 RWD	Ubiquitin-conjugating enzyme family protein	0	0
A_95_P130507	6.07476	up	Nitab4.5_0000245g0240.1	LRR receptor-like serine_threonine-protein kinase, RLP	0	0	0
A_95_P242412	5.49546	up	Nitab4.5_0000992g0090.1	Genomic DNA chromosome 3 P1 clone MGD8 IPR011989 Armadillo-like helical	ARM repeat superfamily protein	0	0
A_95_P239854	6.37133	up	Nitab4.5_0006055g0010.1	Glutathione S-transferase-like protein IPR004046 Glutathione S-transferase, C-terminal	ATGSTU8, GSTU8: glutathione S-transferase TAU 8	0	0
A_95_P051771	3.40987	up	Nitab4.5_0003476g0040.1	Dirigent-like protein IPR004265 Plant disease resistance response protein	Disease resistance-responsive (dirigent-like protein) family protein	0	0
A_95_P310358	2.12831	up	Nitab4.5_0000317g0200.1	Receptor-like kinase IPR002290 Serine_threonine protein kinase	Protein kinase protein with adenine nucleotide alpha hydrolases-like domain	0	0
A_95_P024026	2.32905	up	Nitab4.5_0010633g0010.1	Unknown Protein	F1F0-ATPase inhibitor protein, putative	0	0
A_95_P133687	3.10724	up	Nitab4.5_0000722g0100.1	Ribulose-1 5-bisphosphate carboxylase_oxygenase activase 1 IPR003959 ATPase, AAA-type, core	RCA: rubisco activase	0	0
A_95_P072980	4.19527	up	Nitab4.5_0007679g0010.1	MYB transcription factor IPR015495 Myb transcription factor	MYB36, AtMYB36: myb domain protein 36	MYB	TF
A_95_P218167	2.15099	up	Nitab4.5_0000194g0030.1	Unknown Protein	0	0	0
A_95_P185052	2.5782	up	Nitab4.5_0001812g0100.1	Cathepsin B-like cysteine proteinase IPR013128 Peptidase C1A, papain	Cysteine proteinases superfamily protein	0	0
A_95_P198448	6.32068	up	Nitab4.5_0006766g0020.1	Glutathione S-transferase 12 IPR004045 Glutathione S-transferase, N-terminal	ATGSTU9, GST14, GST14B, GSTU9: glutathione S-transferase tau 9	0	0
A_95_P164322	6.19985	up	Nitab4.5_0006836g0010.1	Lipoxygenase homology domain-containing protein 1 IPR001024 Lipoxygenase, LH2	Lipase/lipooxygenase, PLAT/LH2 family protein	0	0
A_95_P201957	3.75852	up	Nitab4.5_0007334g0010.1	Transporter major facilitator family IPR016196 Major facilitator superfamily, general substrate transporter	Major facilitator superfamily protein	0	0
A_95_P145807	2.54519	up	Nitab4.5_0000646g0210.1	Extracellular calcium sensing receptor IPR001763 Rhodanese-like	CaS: calcium sensing receptor	0	0
A_95_P004466	12.095	up	Nitab4.5_0000804g0100.1	AP-2 complex subunit mu IPR015629 Clathrin coat associated protein AP-50	Clathrin adaptor complexes medium subunit family protein	0	0
A_95_P215257	2.33659	up	Nitab4.5_0001337g0040.1	BURP domain-containing protein IPR004873 BURP	RD22, ATRD22: BURP domain-containing protein	0	0
A_95_P010861	4.60186	up	Nitab4.5_0000662g0130.1	COSII_At1g13380 (Fragment) IPR009606 Protein of unknown function DUF1218	Protein of unknown function (DUF1218)	0	0
A_95_P005591	2.68078	up	Nitab4.5_0002654g0030.1	Aspartokinase-homoserine dehydrogenase IPR001341 Aspartate kinase region	AK-HSDH I, AK-HSDH: aspartate kinase-homoserine dehydrogenase i	0	0
A_95_P068170	3.93078	up	Nitab4.5_0003040g0010.1	Kunitz trypsin inhibitor IPR002160 Proteinase inhibitor I3, Kunitz legume	0	0	0
A_95_P275003	2.44982	up	Nitab4.5_0000461g0190.1	Zinc transporter 2 IPR003689 Zinc_iron permease	ZIP11: zinc transporter 11 precursor	0	0
A_95_P035368	2.71949	up	Nitab4.5_0000905g0170.1	Serine_threonine-protein kinase IPR015740 Plant protein serine_threonine kinase-like	SNRK2-5, SNRK2.5, SRK2H: SNF1-related protein kinase 2.5	0	0
A_95_P149917	2.16959	up	Nitab4.5_0000203g0110.1	Carbonic anhydrase IPR015892 Carbonic anhydrase, prokaryotic-like, conserved site	CA2, CA18, BETA CA2: carbonic anhydrase 2	0	0
A_95_P070765	4.85993	up	Nitab4.5_0006605g0040.1	O-methyltransferase IPR016461 O-methyltransferase, COMT, eukaryota	ATOMT1, OMT1: O-methyltransferase 1	0	0
A_95_P221762	4.16812	up	Nitab4.5_0004432g0040.1	Kinesin like protein IPR001752 Kinesin, motor region	P-loop containing nucleoside triphosphate hydrolases superfamily protein	0	0
A_95_P034758	2.40077	up	Nitab4.5_0002209g0040.1	Genomic DNA chromosome 5 P1 clone MUK11	0	0	0
A_95_P141047	6.11164	up	Nitab4.5_0001599g0110.1	0	0	0	0
A_95_P082985	4.81494	up	Nitab4.5_0008533g0020.1	Auxin efflux carrier family protein IPR004776 Auxin efflux carrier	Auxin efflux carrier family protein	0	0
A_95_P241639	2.39766	up	Nitab4.5_0000580g0260.1	Glutathione peroxidase IPR000889 Glutathione peroxidase	ATGPX6, PHGPX, LSC803, GPX6: glutathione peroxidase 6	0	0
A_95_P271746	2.15711	up	Nitab4.5_0001194g0010.1	Genomic DNA chromosome 3 P1 clone MPE11	0	0	0
A_95_P223892	11.3208	up	Nitab4.5_0000884g0020.1	Beta-glucosidase 47 IPR001360 Glycoside hydrolase, family 1	BGLU46: beta glucosidase 46	0	0
A_95_P133937	8.2142	up	Nitab4.5_0000024g0170.1	Growth-regulating factor 1 IPR014977 WRC	AtGRF5, GRF5: growth-regulating factor 5	GRF	TF
A_95_P008196	2.342	up	Nitab4.5_0009376g0010.1	S-adenosylmethionine-dependent methyltransferase (Fragment) IPR013217 Methyltransferase type 12	S-adenosyl-L-methionine-dependent methyltransferases superfamily protein	0	0
A_95_P312538	2.565	up	Nitab4.5_0000001g0430.1	Glucan endo-1 3-beta-glucosidase 5 IPR013781 Glycoside hydrolase, subgroup, catalytic core	O-Glycosyl hydrolases family 17 protein	0	0
A_95_P003006	6.53184	up	Nitab4.5_0004173g0030.1	Wound_stress protein IPR001024 Lipoxygenase, LH2	Lipase/lipooxygenase, PLAT/LH2 family protein	0	0
A_95_P184727	3.55679	up	Nitab4.5_0010600g0020.1	Cell number regulator 10 IPR006461 Protein of unknown function Cys-rich	PLAC8 family protein	0	0
A_95_P147027	2.92477	up	Nitab4.5_0003295g0200.1	Cellulose synthase IPR005150 Cellulose synthase	CESA4, IRX5, NWS2: cellulose synthase A4	0	0
A_95_P105902	6.54047	up	Nitab4.5_0000074g0060.1	0	0	0	0
A_95_P194537	3.47026	up	Nitab4.5_0003077g0050.1	Calmodulin binding protein IPR000048 IQ calmodulin-binding region	IQD10: IQ-domain 10	0	0
A_95_P163192	3.016	up	Nitab4.5_0000044g0240.1	Inorganic phosphate transporter IPR004738 Phosphate permease	ATPT2, PHT1;4: phosphate transporter 1;4	0	0
A_95_P140547	3.07859	up	Nitab4.5_0000059g0510.1	F-box family protein IPR006527 F-box associated	0	0	0
A_95_P226129	2.06597	up	Nitab4.5_0009165g0030.1	Hydrolase alpha_beta fold family protein IPR000073 Alpha_beta hydrolase fold-1	alpha/beta-Hydrolases superfamily protein	0	0
A_95_P164107	3.19519	up	Nitab4.5_0013887g0030.1	MutL DNA mismatch repair protein IPR015434 Post Meiotic Segregation 2	PMS1: DNA mismatch repair protein, putative	0	0
A_95_P104227	2.07485	up	Nitab4.5_0000037g0290.1	0	0	0	0
A_95_P019926	3.4782	up	Nitab4.5_0000373g0270.1	Cinnamoyl-CoA reductase-binding domain	CCR1, IRX4, ATCCR1: cinnamoyl coa reductase 1	0	0
A_95_P191857	2.49506	up	Nitab4.5_0002150g0010.1	Invertase inhibitor IPR006501 Pectinesterase inhibitor	0	0	0
A_95_P216842	3.68104	up	Nitab4.5_0000875g0030.1	Calmodulin-like protein IPR011992 EF-Hand type	CML38: calmodulin-like 38	0	0
A_95_P134342	2.55409	up	Nitab4.5_0001509g0070.1	Pentatricopeptide repeat-containing protein IPR002885 Pentatricopeptide repeat	0	0	0
A_95_P200592	2.19963	up	Nitab4.5_0007615g0020.1	0	0	0	0
A_95_P268491	2.54207	up	Nitab4.5_0002364g0020.1	0	0	0	0
A_95_P206007	2.57916	up	Nitab4.5_0000256g0180.1	Fucosyltransferase 7 IPR004938 Xyloglucan fucosyltransferase	FT1, ATFUT1, ATFT1, MUR2: fucosyltransferase 1	0	0
A_95_P108772	21.0878	up	Nitab4.5_0001477g0070.1	Pathogenesis-related protein 1a IPR018244 Allergen V5_Tpx-1 related, conserved site	ATPRB1, PRB1: basic pathogenesis-related protein 1	0	0
A_95_P202067	2.87247	up	Nitab4.5_0000259g0190.1	F-box family protein IPR001810 Cyclin-like F-box	0	0	0
A_95_P269076	2.80847	up	Nitab4.5_0002259g0100.1	Cellulose synthase-like C6 glycosyltransferase family 2 IPR001173 Glycosyl transferase, family 2	ATCSLA09, CSLA09, ATCSLA9, CSLA9, RAT4: Nucleotide-diphospho-sugar transferases superfamily protein	0	0
A_95_P251382	2.14492	up	Nitab4.5_0002536g0030.1	Polygalacturonase IPR012334 Pectin lyase fold	Pectin lyase-like superfamily protein	0	0
A_95_P109047	2.13222	up	Nitab4.5_0002171g0090.1	Amino acid transporter IPR013057 Amino acid transporter, transmembrane	Transmembrane amino acid transporter family protein	0	0
A_95_P207167	3.12652	up	Nitab4.5_0000864g0090.1	Armadillo_beta-catenin repeat family protein IPR011989 Armadillo-like helical	ARO2: armadillo repeat only 2	0	0
A_95_P156347	86.8298	up	Nitab4.5_0000031g0370.1	Phenylcoumaran benzylic ether reductase 3 IPR008030 NmrA-like	NAD(P)-binding Rossmann-fold superfamily protein	0	0
A_95_P244677	2.05814	up	Nitab4.5_0011776g0010.1	Histone deacetylase IPR003084 Histone deacetylase	HD1, ATHD1, HDA1, RPD3A, HDA19, ATHDA19: histone deacetylase 1	0	0
A_95_P001201	2.6849	up	Nitab4.5_0000663g0010.1	Aminotransferase-like IPR019557 Aminotransferase-like, plant mobile domain	0	0	0
A_95_P211017	2.72199	up	Nitab4.5_0004367g0130.1	Pentatricopeptide repeat-containing protein IPR002885 Pentatricopeptide repeat	Pentatricopeptide repeat (PPR) superfamily protein	0	0
A_95_P201977	2.51723	up	Nitab4.5_0000977g0070.1	Menaquinone biosynthesis methyltransferase ubiE IPR013216 Methyltransferase type 11	APG1, VTE3, IEP37, E37: S-adenosyl-L-methionine-dependent methyltransferases superfamily protein	0	0
A_95_P267946	2.54578	up	Nitab4.5_0000306g0050.1	Uncharacterized aarF domain-containing protein kinase 1 IPR004147 ABC-1	Protein kinase superfamily protein	0	0
A_95_P281993	9.0212	up	Nitab4.5_0001043g0030.1	UDP flavonoid 3-O-glucosyltransferase (Fragment) IPR002213 UDP-glucuronosyl_UDP-glucosyltransferase	UGT78D2: UDP-glucosyl transferase 78D2	0	0
A_95_P017201	41.4073	up	Nitab4.5_0001928g0050.1	Ulp1 peptidase-like IPR015410 Region of unknown function DUF1985	0	0	0
A_95_P103387	3.29243	up	Nitab4.5_0000123g0450.1	0	0	0	0
A_95_P138597	3.19597	up	Nitab4.5_0016068g0010.1	Glucosyltransferase IPR002213 UDP-glucuronosyl_UDP-glucosyltransferase	UGT72E1: UDP-glucosyl transferase 72E1	0	0
A_95_P038906	2.54507	up	Nitab4.5_0010781g0020.1	Germin-like protein 1 IPR014710 RmlC-like jelly roll fold	0	0	0
A_95_P059156	3.57263	up	Nitab4.5_0003936g0040.1	0	0	0	0
A_95_P238349	2.59194	up	Nitab4.5_0005567g0010.1	Glyoxal oxidase IPR009880 Glyoxal oxidase, N-terminal	glyoxal oxidase-related protein	0	0
A_95_P022216	4.55032	up	Nitab4.5_0000359g0070.1	Integrin-linked kinase-associated serine_threonine phosphatase 2C IPR015655 Protein phosphatase 2C	Protein phosphatase 2C family protein	0	0
A_95_P002301	3.36882	up	Nitab4.5_0011583g0010.1	Glutathione S-transferase IPR004046 Glutathione S-transferase, C-terminal	ATGSTF8, ATGSTF5, GST6, GSTF8: glutathione S-transferase phi 8	0	0
A_95_P265786	2.10039	up	Nitab4.5_0009876g0010.1	Transmembrane 9 superfamily protein member 4	Endomembrane protein 70 protein family	0	0
A_95_P143962	2.11324	up	Nitab4.5_0006335g0040.1	Pentatricopeptide repeat-containing protein IPR002885 Pentatricopeptide repeat	0	0	0
A_95_P209917	2.84044	up	Nitab4.5_0002879g0040.1	Ataxin-2 IPR009604 LsmAD domain	0	0	0
A_95_P115277	5.46973	up	Nitab4.5_0007409g0030.1	0	0	0	0
A_95_P206712	2.71558	up	Nitab4.5_0002826g0090.1	Endoglucanase 1 IPR001701 Glycoside hydrolase, family 9	AtGH9B8, GH9B8: glycosyl hydrolase 9B8	0	0
A_95_P215412	2.17218	up	Nitab4.5_0003094g0030.1	Fatty acid elongase 3-ketoacyl-CoA synthase IPR012392 Very-long-chain 3-ketoacyl-CoA synthase	KCS1: 3-ketoacyl-CoA synthase 1	0	0
A_95_P031331	2.86743	up	Nitab4.5_0005304g0020.1	Uncharacterized aarF domain-containing protein kinase 2 IPR004147 ABC-1	Protein kinase superfamily protein	0	0
A_95_P003511	2.00098	up	Nitab4.5_0000568g0170.1	Genomic DNA chromosome 5 P1 clone MUL8 IPR018971 Protein of unknown function DUF1997	Protein of unknown function (DUF1997)	0	0
A_95_P004896	4.78076	up	Nitab4.5_0002347g0080.1	Pectinesterase IPR000070 Pectinesterase, catalytic	ATPMEPCRA, PMEPCRA: methylesterase PCR A	0	0
A_95_P072155	4.78577	up	Nitab4.5_0010317g0010.1	Unknown Protein IPR011719 Conserved hypothetical protein CHP02058	unknown protein similar to AT1G29040.4	0	0
A_95_P021401	254.19	up	Nitab4.5_0000147g0420.1	Acetyl-CoA C-acetyltransferase protein IPR002155 Thiolase	Thiolase family protein	0	0
A_95_P011121	3.08138	up	Nitab4.5_0009324g0030.1	Glucan endo-1 3-beta-glucosidase 7 IPR000490 Glycoside hydrolase, family 17	Glycosyl hydrolase superfamily protein	0	0
A_95_P024146	2.47726	up	Nitab4.5_0003937g0010.1	BEL1-like homeodomain protein 1 IPR006563 POX	BLH7: BEL1-like homeodomain 7	HB	TF
A_95_P114792	44.1478	up	Nitab4.5_0000131g0010.1	Ubiquitin-protein ligase 1 IPR000569 HECT	0	0	0
A_95_P000346	2.1104	up	Nitab4.5_0001428g0040.1	Caffeoyl CoA 3-O-methyltransferase IPR002935 O-methyltransferase, family 3	CCoAOMT1: S-adenosyl-L-methionine-dependent methyltransferases superfamily protein	0	0
A_95_P261156	2.09861	up	Nitab4.5_0001923g0040.1	Transcription factor IPR006578 MADF domain	sequence-specific DNA binding transcription factors	Trihelix	TF
A_95_P286728	4.40863	up	Nitab4.5_0009290g0020.1	Homology to unknown gene	Uncharacterized conserved protein (DUF2358)	0	0
A_95_P146957	8.08131	up	Nitab4.5_0000631g0030.1	Unknown Protein	unknown protein similar to AT1G77765.2	0	0
A_95_P177862	8.83048	up	Nitab4.5_0016963g0010.1	Mak16 protein IPR006958 Mak16 protein	MAK16 protein-related	0	0
A_95_P114342	4.90857	up	Nitab4.5_0006801g0050.1	Coatomer beta_apos subunit IPR016453 Coatomer, beta subunit	Coatomer, beta' subunit	0	0
A_95_P039581	2.09249	up	Nitab4.5_0001119g0050.1	Protein kinase 2 IPR002290 Serine_threonine protein kinase	CKA2, ATCKA2: casein kinase II, alpha chain 2	0	0
A_95_P012126	2.11783	up	Nitab4.5_0000943g0170.1	60S ribosomal protein L13 IPR001380 Ribosomal protein L13e	ATBBC1, BBC1, RSU2: breast basic conserved 1	0	0
A_95_P007686	2.84864	up	Nitab4.5_0001581g0010.1	Endochitinase (Chitinase) IPR016283 Glycoside hydrolase, family 19 IPR000726 Glycoside hydrolase, family 19, catalytic	ATHCHIB, PR3, PR-3, CHI-B, B-CHI, HCHIB: basic chitinase	0	0
A_95_P153572	2.0031	up	Nitab4.5_0000135g0040.1	Cohesin subunit IPR013721 STAG	SCC3, ATSCC3: sister-chromatid cohesion protein 3	0	0
A_95_P198632	2.27052	up	Nitab4.5_0000978g0240.1	Lipase (Fragment) IPR002921 Lipase, class 3	DGL: alpha/beta-Hydrolases superfamily protein	0	0
A_95_P012766	3.45527	up	Nitab4.5_0003882g0030.1	Peroxidase 2 IPR002016 Haem peroxidase, plant_fungal_bacterial	Peroxidase superfamily protein	0	0
A_95_P214107	3.65779	up	Nitab4.5_0007428g0020.1	Unknown Protein	0	0	0
A_95_P316873	3.21042	up	Nitab4.5_0002310g0010.1	Glycosyltransferase-like protein IPR006740 Protein of unknown function DUF604	Protein of unknown function (DUF604)	0	0
A_95_P003626	12.6337	up	Nitab4.5_0002598g0060.1	Amino acid transporter IPR013057 Amino acid transporter, transmembrane	0	0	0
A_95_P000258	2.94131	up	Nitab4.5_0005465g0030.1	Alkaline alpha galactosidase 2 IPR008811 Raffinose synthase	DIN10: Raffinose synthase family protein	0	0
A_95_P122097	2.80929	up	Nitab4.5_0000101g0310.1	Unknown Protein	0	0	0
A_95_P022021	2.03393	up	Nitab4.5_0002589g0070.1	Purple acid phosphatase IPR008963 Purple acid phosphatase-like, N-terminal	Purple acid phosphatases superfamily protein	0	0
A_95_P019686	2.41753	up	Nitab4.5_0000642g0020.1	Peptide transporter IPR000109 TGF-beta receptor, type I_II extracellular region	Major facilitator superfamily protein	0	0
A_95_P097828	2.17163	up	Nitab4.5_0000654g0040.1	Ribosomal protein L32 IPR001515 Ribosomal protein L32e	Ribosomal protein L32e	0	0
A_95_P002736	30.829	up	Nitab4.5_0006216g0010.1	0	0	0	0
A_95_P263981	2.0458	up	Nitab4.5_0000220g0180.1	Unknown Protein	0	0	0
A_95_P141187	7.5809	up	Nitab4.5_0001428g0020.1	Acyltransferase WS_DGAT_MGAT family protein IPR009721 Protein of unknown function DUF1298	0	0	0
A_95_P187322	2.40704	up	Nitab4.5_0000014g0150.1	Ribosomal protein L32 IPR002677 Ribosomal protein L32p	0	0	0
A_95_P284928	3.47174	up	Nitab4.5_0010809g0020.1	Pseudo response regulator IPR001789 Signal transduction response regulator, receiver region	APRR5, PRR5: pseudo-response regulator 5	Pseudo ARR-B	transcriptional regulator
A_95_P183507	2.22661	up	Nitab4.5_0000156g0210.1	Gibberellin receptor GID1L2 IPR013094 Alpha_beta hydrolase fold-3	ATCXE13, CXE13: carboxyesterase 13	0	0
A_95_P221732	4.75517	up	Nitab4.5_0004862g0070.1	Amine oxidase family protein IPR002937 Amine oxidase	ATPAO2, PAO2: polyamine oxidase 2	0	0
A_95_P288563	2.40527	up	Nitab4.5_0004426g0030.1	HAD-superfamily hydrolase subfamily IA variant 3 containing protein expressed IPR005834 Haloacid dehalogenase-like hydrolase	ATFMN/FHY, FMN/FHY: riboflavin kinase/FMN hydrolase	0	0
A_95_P187112	5.46525	up	Nitab4.5_0002823g0010.1	Glutathione S-transferase-like protein IPR004046 Glutathione S-transferase, C-terminal	ATGSTU8, GSTU8: glutathione S-transferase TAU 8	0	0
A_95_P126957	15.3746	up	Nitab4.5_0014046g0010.1	Phosphatase IPR016965 Pyridoxal phosphate phosphatase, PHOSPHO2	Pyridoxal phosphate phosphatase-related protein	0	0
A_95_P151462	2.72171	up	Nitab4.5_0009028g0040.1	Genome sequencing data contig C320	unknown protein similar to AT2G04039.1	0	0
A_95_P298458	2.14561	up	Nitab4.5_0000058g0170.1	Peptide-N4-(N-acetyl-beta-glucosaminyl)asparagine amidase A	Peptide-N4-(N-acetyl-beta-glucosaminyl)asparagine amidase A protein	0	0
A_95_P296443	2.59841	up	Nitab4.5_0002001g0010.1	Serine carboxypeptidase IPR001563 Peptidase S10, serine carboxypeptidase	scpl48: serine carboxypeptidase-like 48	0	0
A_95_P057901	2.70004	up	Nitab4.5_0004243g0020.1	Glucan synthase like 3 IPR003440 Glycosyl transferase, family 48	ATGSL07, gsl07, atgsl7, GSL7: glucan synthase-like 7	0	0
A_95_P218553	14.4853	up	Nitab4.5_0001231g0070.1	Leucine-rich repeat domain protein IPR006553 Leucine-rich repeat, cysteine-containing subtype	Leucine-rich repeat (LRR) family protein	0	0
A_95_P316198	2.36842	up	Nitab4.5_0000336g0120.1	Phosphatidylinositol 4-kinase IPR015433 Phosphatidylinositol Kinase	ATPI4K ALPHA: Phosphatidylinositol 3- and 4-kinase family protein	0	0
A_95_P032281	2.33203	up	Nitab4.5_0009595g0010.1	ARGONAUTE 1 IPR003165 Stem cell self-renewal protein Piwi	ZLL: Stabilizer of iron transporter SufD / Polynucleotidyl transferase	0	0
A_95_P212252	8.02614	up	Nitab4.5_0000769g0200.1	Glycosyltransferase-like protein IPR006740 Protein of unknown function DUF604	Protein of unknown function (DUF604)	0	0
A_95_P267051	2.02061	up	Nitab4.5_0000870g0050.1	Serine carboxypeptidase IPR001563 Peptidase S10, serine carboxypeptidase	scpl48: serine carboxypeptidase-like 48	0	0
A_95_P146277	2.21925	up	Nitab4.5_0000552g0080.1	Beta-glucosidase IPR001360 Glycoside hydrolase, family 1	BGLU41: beta glucosidase 41	0	0
A_95_P015776	2.14952	up	Nitab4.5_0018685g0010.1	Calmodulin 3 protein IPR011992 EF-Hand type	CAM7: calmodulin 7	0	0
A_95_P033829	3.53158	up	Nitab4.5_0000525g0250.1	Amidase hydantoinase_carbamoylase family protein expressed IPR010158 Amidase, hydantoinase_carbamoylase	ATAAH-2, UAH: ureidoglycolate amidohydrolase	0	0
A_95_P076435	2.56027	up	Nitab4.5_0003679g0020.1	RNA polymerase II-associated protein 1 IPR013930 RNA polymerase II-associated protein 1, N-terminal	unknown protein similar to AT4G38440.1	0	0
A_95_P161637	3.10877	up	Nitab4.5_0000498g0040.1	Monooxygenase FAD-binding protein IPR003042 Aromatic-ring hydroxylase-like	FAD/NAD(P)-binding oxidoreductase family protein	0	0
A_95_P182817	3.25227	up	Nitab4.5_0000841g0080.1	Genomic DNA chromosome 5 P1 clone MNJ8	unknown protein similar to AT5G37360.1	0	0
A_95_P209502	3.6649	up	Nitab4.5_0010352g0060.1	Genomic DNA chromosome 5 BAC clone T12B11	unknown protein similar to AT5G64480.1	0	0
A_95_P249812	2.07533	up	Nitab4.5_0000899g0060.1	Receptor like kinase, RLK	Leucine-rich repeat protein kinase family protein	0	0
A_95_P180012	2.073	up	Nitab4.5_0000073g0400.1	Sucrose synthase IPR012820 Sucrose synthase, plants and cyanobacteria IPR000368 Sucrose synthase	SUS4, ATSUS4: sucrose synthase 4	0	0
A_95_P206312	2.08645	up	Nitab4.5_0003338g0090.1	N-acetyltransferase IPR000182 GCN5-related N-acetyltransferase	Acyl-CoA N-acyltransferases (NAT) superfamily protein	GNAT	transcriptional regulator
A_95_P019376	2.22044	up	Nitab4.5_0001542g0080.1	Thaumatin-like protein IPR001938 Thaumatin, pathogenesis-related	ATLP-3, TLP-3: thaumatin-like protein 3	0	0
A_95_P192207	3.55028	up	Nitab4.5_0000403g0140.1	Alcohol dehydrogenase zinc-containing IPR002085 Alcohol dehydrogenase superfamily, zinc-containing	Oxidoreductase, zinc-binding dehydrogenase family protein	0	0
A_95_P012946	2.23048	up	Nitab4.5_0001485g0090.1	Unknown Protein IPR009500 Protein of unknown function DUF1118	Protein of unknown function (DUF1118)	0	0
A_95_P064430	2.8424	up	Nitab4.5_0001800g0110.1	U-box domain-containing protein 13 IPR011989 Armadillo-like helical	PUB13, ATPUB13: plant U-box 13	0	0
A_95_P063550	8.84194	up	Nitab4.5_0000669g0080.1	Peroxidase IPR000823 Plant peroxidase	Peroxidase superfamily protein	0	0
A_95_P283473	2.05778	up	Nitab4.5_0006403g0020.1	Ent-copalyl diphosphate synthase (Fragment) IPR001906 Terpene synthase-like	0	0	0
A_95_P129427	3.76307	up	Nitab4.5_0003734g0040.1	Xyloglucan endotransglucosylase_hydrolase 7 IPR016455 Xyloglucan endotransglucosylase_hydrolase	TCH4, XTH22: Xyloglucan endotransglucosylase/hydrolase family protein	0	0
A_95_P157472	2.01025	up	Nitab4.5_0002567g0090.1	1-AMINOCYCLOPROPANE-1-CARBOXYLATE OXIDASE-like protein IPR005123 Oxoglutarate and iron-dependent oxygenase	2-oxoglutarate (2OG) and Fe(II)-dependent oxygenase superfamily protein	0	0
A_95_P297548	7.38975	up	Nitab4.5_0000377g0150.1	Symplekin	unknown protein similar to AT1G27595.1	0	0
A_95_P141977	2.43013	up	Nitab4.5_0000156g0050.1	Cytochrome P450	0	0	0
A_95_P154362	2.69821	up	Nitab4.5_0001140g0180.1	Alpha alpha-trehalose-phosphate synthase IPR012766 Alpha,alpha-trehalose-phosphate synthase	ATTPS1, TPS1: trehalose-6-phosphate synthase	0	0
A_95_P010131	3.82362	up	Nitab4.5_0009332g0030.1	Glutathione transferase IPR004046 Glutathione S-transferase, C-terminal	ATGSTU19, GST8, GSTU19: glutathione S-transferase TAU 19	0	0
A_95_P006341	2.93432	up	Nitab4.5_0000987g0120.1	GDP-D-mannose pyrophosphorylase 2	CYT1: Glucose-1-phosphate adenylyltransferase family protein	0	0
A_95_P227984	14.6548	up	Nitab4.5_0001789g0020.1	Peroxidase IPR002016 Haem peroxidase, plant_fungal_bacterial	Peroxidase superfamily protein	0	0
A_95_P076215	2.2566	up	Nitab4.5_0001329g0110.1	Transketolase 1 IPR005478 Bacterial transketolase	Transketolase	0	0
A_95_P220957	3.89561	up	Nitab4.5_0000669g0080.1	Peroxidase IPR000823 Plant peroxidase	Peroxidase superfamily protein	0	0
A_95_P000766	2.10101	up	Nitab4.5_0009332g0010.1	Glutathione S-transferase-like protein IPR004046 Glutathione S-transferase, C-terminal	ATGSTU19, GST8, GSTU19: glutathione S-transferase TAU 19	0	0
A_95_P142747	2.47843	up	Nitab4.5_0000512g0020.1	Two-pore calcium channel 2 IPR005821 Ion transport	ATTPC1, TPC1, ATCCH1, FOU2: two-pore channel 1	0	0
A_95_P043411	2.4438	up	Nitab4.5_0007689g0020.1	Cullin-associated NEDD8-dissociated protein 2 IPR011989 Armadillo-like helical	CAND1, ATCAND1, ETA2, TIP120, HVE: cullin-associated and neddylation dissociated	0	0
A_95_P020886	2.60822	up	Nitab4.5_0006767g0010.1	NBS-LRR class disease resistance protein	Heavy metal transport/detoxification superfamily protein	0	0
A_95_P063910	9.54241	up	Nitab4.5_0003201g0010.1	Unknown Protein	0	0	0
A_95_P041561	4.1567	up	Nitab4.5_0002112g0150.1	Amino acid permease IPR002293 Amino acid_polyamine transporter I	BAT1: bidirectional amino acid transporter 1	0	0
A_95_P159137	2.36685	up	Nitab4.5_0002964g0030.1	Pentatricopeptide repeat-containing protein IPR002885 Pentatricopeptide repeat	Tetratricopeptide repeat (TPR)-like superfamily protein	0	0
A_95_P270636	6.1339	up	Nitab4.5_0010740g0020.1	0	Pentatricopeptide repeat (PPR) superfamily protein	0	0
A_95_P178197	2.68244	up	Nitab4.5_0002470g0030.1	Glutathione S-transferase IPR004046 Glutathione S-transferase, C-terminal	ATGSTF8, ATGSTF5, GST6, GSTF8: glutathione S-transferase phi 8	0	0
A_95_P247762	2.47852	up	Nitab4.5_0000235g0110.1	Auxin efflux carrier family protein IPR004776 Auxin efflux carrier	Auxin efflux carrier family protein	0	0
A_95_P034613	5.45174	up	Nitab4.5_0000558g0010.1	Cortical cell-delineating protein IPR013770 Plant lipid transfer protein and hydrophobic protein, helical	pEARLI 1: Bifunctional inhibitor/lipid-transfer protein/seed storage 2S albumin superfamily protein	0	0
A_95_P001761	6.78986	up	Nitab4.5_0011395g0020.1	UDP-glucosyltransferase IPR002213 UDP-glucuronosyl_UDP-glucosyltransferase	HYR1: UDP-Glycosyltransferase superfamily protein	0	0
A_95_P148077	2.39894	up	Nitab4.5_0000961g0010.1	Protein phosphatase 2C IPR015655 Protein phosphatase 2C	AHG1: Protein phosphatase 2C family protein	0	0
A_95_P074215	2.12514	up	Nitab4.5_0000445g0090.1	Thylakoid lumenal 19 kDa protein, chloroplastic IPR016123 Mog1_PsbP, alpha_beta_alpha sandwich	Mog1/PsbP/DUF1795-like photosystem II reaction center PsbP family protein	0	0
A_95_P115322	8.27748	up	Nitab4.5_0000109g0240.1	Endoglucanase IPR001701 Glycoside hydrolase, family 9	AtGH9A4, GH9A4: glycosyl hydrolase 9A4	0	0
A_95_P184717	3.16273	up	Nitab4.5_0004465g0010.1	Mitochondrial trans-2-enoyl-CoA reductase IPR002085 Alcohol dehydrogenase superfamily, zinc-containing	Polyketide synthase, enoylreductase family protein	0	0
A_95_P007996	3.10691	up	Nitab4.5_0008552g0030.1	Aquaporin IPR012269 Aquaporin	PIP3: plasma membrane intrinsic protein 3	0	0
A_95_P243602	2.99171	up	Nitab4.5_0003594g0010.1	Xyloglucan endotransglucosylase_hydrolase 14 IPR016455 Xyloglucan endotransglucosylase_hydrolase	XTR4, XTH30: xyloglucan endotransglucosylase/hydrolase 30	0	0
A_95_P098148	2.44461	up	Nitab4.5_0001019g0010.1	Uncharacterized GPI-anchored protein At4g28100	unknown protein similar to AT4G28100.1	0	0
A_95_P146402	2.97152	up	Nitab4.5_0001439g0070.1	Manganese transport protein mntH IPR001046 Natural resistance-associated macrophage protein	NRAMP3, ATNRAMP3: natural resistance-associated macrophage protein 3	0	0
A_95_P152882	13.0141	up	Nitab4.5_0000884g0020.1	Beta-glucosidase 47 IPR001360 Glycoside hydrolase, family 1	BGLU46: beta glucosidase 46	0	0
A_95_P312433	2.33298	up	Nitab4.5_0004843g0010.1	Calmodulin binding protein IPR000048 IQ calmodulin-binding region	0	0	0
A_95_P271346	2.18255	up	Nitab4.5_0000249g0410.1	0	0	0	0
A_95_P296193	2.4707	up	Nitab4.5_0001474g0090.1	Serine_threonine-protein kinase IPR002290 Serine_threonine protein kinase	Protein kinase superfamily protein	0	0
A_95_P049401	2.09963	up	Nitab4.5_0003168g0020.1	Receptor-like protein kinase At3g21340 IPR002290 Serine_threonine protein kinase	PERK4: roline-rich extensin-like receptor kinase 4	0	0
A_95_P193007	2.42192	up	Nitab4.5_0001130g0110.1	Pterin-4-alpha-carbinolamine dehydratase IPR001533 Transcriptional coactivator_pterin dehydratase	Transcriptional coactivator/pterin dehydratase	0	0
A_95_P295503	2.07389	up	Nitab4.5_0001084g0050.1	Anthocyanidin reductase-binding domain	0	0	0
A_95_P184232	4.51802	up	Nitab4.5_0000671g0160.1	Os01g0611000 protein (Fragment) IPR006946 Protein of unknown function DUF642	Protein of unknown function, DUF642	0	0
A_95_P028751	3.08335	up	Nitab4.5_0003746g0060.1	0	0	0	0
A_95_P228809	2.29096	up	Nitab4.5_0000143g0120.1	Inositol monophosphatase 3 IPR000760 Inositol monophosphatase	VTC4: Inositol monophosphatase family protein	0	0
A_95_P002326	2.19084	up	Nitab4.5_0001211g0240.1	Pentatricopeptide repeat-containing protein IPR002885 Pentatricopeptide repeat	Tetratricopeptide repeat (TPR)-like superfamily protein	0	0
A_95_P266251	2.88839	up	Nitab4.5_0000883g0080.1	Receptor-like kinase IPR002290 Serine_threonine protein kinase	0	0	0
A_95_P212482	6.33914	up	Nitab4.5_0001040g0060.1	Pentatricopeptide repeat-containing protein IPR002885 Pentatricopeptide repeat	Tetratricopeptide repeat (TPR)-like superfamily protein	0	0
A_95_P004711	17.6254	up	Nitab4.5_0005848g0020.1	Major facilitator superfamily transporter IPR016196 Major facilitator superfamily, general substrate transporter	ZIFL1: zinc induced facilitator-like 1	0	0
A_95_P244297	3.77915	up	Nitab4.5_0006735g0040.1	0	cytochrome-c oxidases;electron carriers	0	0
A_95_P211232	6.67212	up	Nitab4.5_0011350g0020.1	Unknown Protein	0	0	0
A_95_P255159	3.16834	up	Nitab4.5_0010461g0020.1	Expansin-like protein IPR007112 Expansin 45, endoglucanase-like	0	0	0
A_95_P187317	2.53108	up	Nitab4.5_0003983g0050.1	Elongation factor G IPR004540 Translation elongation factor EFG_EF2	ATSCO1, ATSCO1/CPEF-G, SCO1: Translation elongation factor EFG/EF2 protein	0	0
A_95_P147087	6.63514	up	Nitab4.5_0004386g0020.1	High affinity sulfate transporter 2 IPR001902 Sulphate anion transporter	AST68, SULTR2;1: slufate transporter 2;1	0	0
A_95_P091988	6.02256	up	Nitab4.5_0000249g0050.1	Peroxisomal membrane protein 2 IPR007248 Mpv17_PMP22	Peroxisomal membrane 22 kDa (Mpv17/PMP22) family protein	0	0
A_95_P164242	7.56059	up	Nitab4.5_0002337g0160.1	La related protein-like IPR006630 RNA-binding protein Lupus La	0	0	0
A_95_P032821	6.60822	up	Nitab4.5_0004480g0050.1	Terminal flower 1 (Fragment) IPR008914 Phosphatidylethanolamine-binding protein PEBP	TFL1, TFL-1: PEBP (phosphatidylethanolamine-binding protein) family protein	0	0
A_95_P036573	2.2709	up	Nitab4.5_0005754g0010.1	RING finger protein 5 IPR018957 Zinc finger, C3HC4 RING-type	RING/U-box superfamily protein	0	0
A_95_P117147	2.61188	up	Nitab4.5_0006415g0030.1	Nbs-lrr, resistance protein	0	0	0
A_95_P083515	3.69286	up	Nitab4.5_0000769g0150.1	Polygalacturonase-like protein IPR012334 Pectin lyase fold	Pectin lyase-like superfamily protein	0	0
A_95_P038706	2.97829	up	Nitab4.5_0005048g0100.1	Serine_threonine-protein kinase IPR002290 Serine_threonine protein kinase	Protein kinase superfamily protein	0	0
A_95_P048356	2.01896	up	Nitab4.5_0003235g0030.1	Histone H2A IPR002119 Histone H2A	HTA9: histone H2A protein 9	0	0
A_95_P198732	2.32296	up	Nitab4.5_0023530g0010.1	CRAL_TRIO domain containing protein expressed IPR001251 Cellular retinaldehyde-binding_triple function, C-terminal	Sec14p-like phosphatidylinositol transfer family protein	0	0
A_95_P218347	5.89629	up	Nitab4.5_0000309g0250.1	Kinesin-like protein IPR010544 Kinesin-related	PAKRP1L, KINESIN-12B: phragmoplast-associated kinesin-related protein, putative	0	0
A_95_P103792	2.5169	up	Nitab4.5_0000194g0160.1	Major allergen Mal d 1 IPR000916 Bet v I allergen	0	0	0
A_95_P005361	50.152	up	Nitab4.5_0000215g0010.1	Non-symbiotic hemoglobin protein IPR001032 Leghaemoglobin	GLB1, AHB1, ARATH GLB1, NSHB1, ATGLB1, HB1: hemoglobin 1	0	0
A_95_P092468	2.38097	up	Nitab4.5_0000350g0090.1	Pentatricopeptide repeat-containing protein IPR002885 Pentatricopeptide repeat	Pentatricopeptide repeat (PPR) superfamily protein	0	0
A_95_P228979	2.55794	up	Nitab4.5_0002826g0090.1	Endoglucanase 1 IPR001701 Glycoside hydrolase, family 9	AtGH9B8, GH9B8: glycosyl hydrolase 9B8	0	0
A_95_P113037	2.02776	up	Nitab4.5_0004361g0050.1	Ring H2 finger protein IPR018957 Zinc finger, C3HC4 RING-type	RING/U-box superfamily protein	0	0
A_95_P027656	2.0353	up	Nitab4.5_0000322g0160.1	Chloroplast photosystem II-associated protein IPR001344 Chlorophyll A-B binding protein	NPQ4, PSBS: Chlorophyll A-B binding family protein	0	0
A_95_P139947	2.70157	up	Nitab4.5_0001342g0100.1	0	0	0	0
A_95_P283993	2.64504	up	Nitab4.5_0004186g0030.1	5_apos-Nucleotidase IPR016695 Purine 5-nucleotidase	HAD-superfamily hydrolase, subfamily IG, 5'-nucleotidase	0	0
A_95_P295008	4.06475	up	Nitab4.5_0000316g0170.1	Chromodomain-helicase-DNA-binding protein 1-like IPR000330 SNF2-related	CHR24	SNF2	transcriptional regulator
A_95_P303313	2.56101	up	Nitab4.5_0000322g0030.1	Amino acid permease IPR013057 Amino acid transporter, transmembrane	AAP3, ATAAP3: amino acid permease 3	0	0
A_95_P183827	2.09345	up	Nitab4.5_0000652g0160.1	Defective in exine formation IPR013517 FG-GAP	DEX1: defective in exine formation protein (DEX1)	0	0
A_95_P255594	2.20136	up	Nitab4.5_0001899g0040.1	Serine carboxypeptidase 1 IPR001563 Peptidase S10, serine carboxypeptidase	scpl40: serine carboxypeptidase-like 40	0	0
A_95_P067700	18.5309	up	Nitab4.5_0000218g0020.1	0	0	0	0
A_95_P217697	12.404	up	Nitab4.5_0008499g0030.1	Nodulin MtN21 family protein IPR000620 Protein of unknown function DUF6, transmembrane	nodulin MtN21 /EamA-like transporter family protein	0	0
A_95_P089038	3.39555	up	Nitab4.5_0000385g0070.1	Ammonium transporter IPR001905 Ammonium transporter	AMT1;1, ATAMT1, ATAMT1;1: ammonium transporter 1;1	0	0
A_95_P013791	3.635	up	Nitab4.5_0004056g0020.1	Chitinase IPR016283 Glycoside hydrolase, family 19	ATEP3, ATCHITIV, CHIV, EP3: homolog of carrot EP3-3 chitinase	0	0
A_95_P030116	2.36625	up	Nitab4.5_0000343g0150.1	Tubulin--tyrosine ligase-like protein 12 IPR004344 Tubulin-tyrosine ligase	tubulin-tyrosine ligases;tubulin-tyrosine ligases	0	0
A_95_P133057	2.18726	up	Nitab4.5_0002040g0090.1	Magnesium transporter MRS2-3 IPR002523 Mg2+ transporter protein, CorA-like	MGT4, MRS2-3: magnesium transporter 4	0	0
A_95_P295023	3.32634	up	Nitab4.5_0000188g0240.1	RING finger-like IPR018957 Zinc finger, C3HC4 RING-type	NIP2: NEP-interacting protein 2	0	0
A_95_P160282	10.4329	up	Nitab4.5_0001871g0060.1	NADH dehydrogenase like protein IPR013027 FAD-dependent pyridine nucleotide-disulphide oxidoreductase	NDB4: NAD(P)H dehydrogenase B4	0	0
A_95_P088313	2.99196	up	Nitab4.5_0000911g0010.1	Serine_threonine protein kinase IPR002290 Serine_threonine protein kinase	Protein kinase superfamily protein	0	0
A_95_P120132	5.12901	up	Nitab4.5_0000663g0070.1	Fatty acyl coA reductase IPR013120 Male sterility, NAD-binding	MS2, FAR2: Jojoba acyl CoA reductase-related male sterility protein	0	0
A_95_P028891	2.52016	up	Nitab4.5_0002207g0070.1	Chromosome 18 contig 1 DNA sequence	ABA4: abscisic acid (aba)-deficient 4	0	0
A_95_P004526	5.18571	up	Nitab4.5_0000306g0170.1	ATP-binding cassette transporter IPR013525 ABC-2 type transporter	PDR12, ATPDR12, ABCG40, ATABCG40: pleiotropic drug resistance 12	0	0
A_95_P059680	4.92398	up	Nitab4.5_0002279g0040.1	Sorghum bicolor protein targeted either to mitochondria or chloroplast proteins T50848	0	0	0
A_95_P179572	2.15481	up	Nitab4.5_0002308g0090.1	Serine_threonine kinase receptor IPR002290 Serine_threonine protein kinase	0	0	0
A_95_P196372	2.04438	up	Nitab4.5_0001995g0040.1	Acyltransferase-like protein IPR003480 Transferase	0	0	0
A_95_P101793	4.2406	up	Nitab4.5_0000319g0290.1	Homeobox leucine zipper protein IPR001356 Homeobox	ATHB-7, ATHB7, HB-7: homeobox 7	HB	TF
A_95_P247832	6.18149	up	Nitab4.5_0001982g0050.1	S-adenosylmethionine decarboxylase proenzyme IPR001985 S-adenosylmethionine decarboxylase	S-adenosylmethionine decarboxylase	0	0
A_95_P201472	2.44626	up	Nitab4.5_0010222g0020.1	Methyltransferase type 11 IPR013216 Methyltransferase type 11	S-adenosyl-L-methionine-dependent methyltransferases superfamily protein	0	0
A_95_P109807	7.14491	up	Nitab4.5_0000633g0030.1	Nodulin MtN3 family protein IPR018179 RAG1-activating protein 1 homologue	SWEET1, AtSWEET1: Nodulin MtN3 family protein	0	0
A_95_P206357	4.29319	up	Nitab4.5_0000160g0050.1	Unknown Protein	0	0	0
A_95_P023456	2.94804	up	Nitab4.5_0008452g0010.1	Rhodopsin-like receptor IPR019358 Protein of unknown function DUF2215	Uncharacterized conserved protein (DUF2215)	0	0
A_95_P247267	2.06221	up	Nitab4.5_0016448g0010.1	U1 small nuclear ribonucleoprotein protein IPR012677 Nucleotide-binding, alpha-beta plait	0	0	0
A_95_P197652	2.15604	up	Nitab4.5_0003841g0020.1	Serine carboxypeptidase K10B2.2 IPR001563 Peptidase S10, serine carboxypeptidase	scpl25: serine carboxypeptidase-like 25	0	0
A_95_P122592	5.88642	up	Nitab4.5_0007319g0050.1	Receptor like kinase, RLK	SRF3: STRUBBELIG-receptor family 3	0	0
A_95_P224852	2.88319	up	Nitab4.5_0001125g0010.1	RING finger protein IPR018957 Zinc finger, C3HC4 RING-type	0	0	0
A_95_P218502	2.02207	up	Nitab4.5_0000223g0270.1	Amino acid transporter IPR013057 Amino acid transporter, transmembrane	Transmembrane amino acid transporter family protein	0	0
A_95_P180137	2.24581	up	Nitab4.5_0003201g0020.1	ATP-binding cassette transporter IPR013525 ABC-2 type transporter	PDR12, ATPDR12, ABCG40, ATABCG40: pleiotropic drug resistance 12	0	0
A_95_P109022	3.61071	up	Nitab4.5_0000595g0090.1	C2 domain-containing protein IPR018029 C2 membrane targeting protein	Calcium-dependent lipid-binding (CaLB domain) family protein	0	0
A_95_P186297	2.47483	up	Nitab4.5_0005487g0010.1	Expansin-like protein IPR007112 Expansin 45, endoglucanase-like	0	0	0
A_95_P061615	2.7437	up	Nitab4.5_0011032g0020.1	X1 (Fragment) IPR005380 Region of unknown function XS	XH/XS domain-containing protein	0	0
A_95_P143982	2.83076	up	Nitab4.5_0000167g0130.1	Chaperone DnaK IPR012725 Chaperone DnaK	CPHSC70-2EAT SHOCK PROTEIN 70-2, HSC70-7, cpHsc70-2: chloroplast heat shock protein 70-2	0	0
A_95_P218607	3.50028	up	Nitab4.5_0000797g0020.1	MYB transcription factor IPR015495 Myb transcription factor	MYB73, ATMYB73: myb domain protein 73	MYB	TF
A_95_P015601	7.01426	up	Nitab4.5_0001461g0070.1	cytochrome P450	CYP71B34: cytochrome P450, family 71, subfamily B, polypeptide 34	0	0
A_95_P028386	2.77806	up	Nitab4.5_0000008g0180.1	Glutathione S-transferase-like protein IPR004046 Glutathione S-transferase, C-terminal	ATGSTU8, GSTU8: glutathione S-transferase TAU 8	0	0
A_95_P001211	5.26672	up	Nitab4.5_0000452g0040.1	Unknown Protein	0	0	0
A_95_P125077	4.36394	up	Nitab4.5_0002822g0020.1	Protease inhibitor_seed storage_lipid transfer protein family protein IPR003612 Plant lipid transfer protein_seed storage_trypsin-alpha amylase inhibitor	Bifunctional inhibitor/lipid-transfer protein/seed storage 2S albumin superfamily protein	0	0
A_95_P207107	3.8675	up	Nitab4.5_0001915g0080.1	F-box family protein IPR001810 Cyclin-like F-box	0	0	0
A_95_P258861	3.07716	up	Nitab4.5_0001132g0070.1	Malic enzyme IPR012302 Malic enzyme, NAD-binding	ATNADP-ME3, NADP-ME3: NADP-malic enzyme 3	0	0
A_95_P297038	9.23165	up	Nitab4.5_0006999g0030.1	Regulator of chromosome condensation RCC1 domain-containing protein IPR009091 Regulator of chromosome condensation_beta-lactamase-inhibitor protein II	Regulator of chromosome condensation (RCC1) family protein	0	0
A_95_P193792	4.77306	up	Nitab4.5_0004173g0010.1	Wound_stress protein IPR001024 Lipoxygenase, LH2	Lipase/lipooxygenase, PLAT/LH2 family protein	0	0
A_95_P222182	2.75138	up	Nitab4.5_0001474g0090.1	Serine_threonine-protein kinase IPR002290 Serine_threonine protein kinase	Protein kinase superfamily protein	0	0
A_95_P306913	12.6083	up	Nitab4.5_0022495g0010.1	Major latex-like protein IPR000916 Bet v I allergen	MLP28: MLP-like protein 28	0	0
A_95_P311863	8.73186	up	Nitab4.5_0004905g0050.1	Seed maturation protein PM23 (Fragment)	unknown protein similar to AT5G14970.1	0	0
A_95_P251877	66.1389	up	Nitab4.5_0000884g0010.1	Phenylcoumaran benzylic ether reductase 3 IPR008030 NmrA-like	NAD(P)-binding Rossmann-fold superfamily protein	0	0
A_95_P298773	2.92041	up	Nitab4.5_0002137g0140.1	Glucose-6-phosphate_phosphate translocator 2 IPR004696 Tpt phosphate_phosphoenolpyruvate translocator	GPT2, ATGPT2: glucose-6-phosphate/phosphate translocator 2	0	0
A_95_P018716	10.5157	up	Nitab4.5_0002289g0070.1	Inositol 2-dehydrogenase like protein-binding domain	Oxidoreductase family protein	0	0
A_95_P147587	5.85067	up	Nitab4.5_0004490g0020.1	Cytochrome P450	CYP76G1: cytochrome P450, family 76, subfamily G, polypeptide 1	0	0
A_95_P238104	2.36179	up	Nitab4.5_0003901g0070.1	0	0	0	0
A_95_P016231	2.89479	up	Nitab4.5_0008809g0040.1	RING finger-like IPR018957 Zinc finger, C3HC4 RING-type	NIP2: NEP-interacting protein 2	0	0
A_95_P090143	9.09456	up	Nitab4.5_0001339g0050.1	E3 ubiquitin-protein ligase UBR4 IPR013993 Zinc finger, N-recognin, metazoa	BIG, DOC1, TIR3, UMB1, ASA1, LPR1, CRM1: auxin transport protein (BIG)	0	0
A_95_P198044	3.04142	up	Nitab4.5_0001021g0070.1	Zinc finger family protein	RING/U-box superfamily protein	0	0
A_95_P007386	4.3346	up	Nitab4.5_0000038g0260.1	Protein FAR1-RELATED SEQUENCE 5 IPR004330 Transcription factor, FAR1-related	Far-red impaired responsive (FAR1) family protein	FAR1	TF
A_95_P028741	7.64028	up	Nitab4.5_0000633g0030.1	Nodulin MtN3 family protein IPR018179 RAG1-activating protein 1 homologue	SWEET1, AtSWEET1: Nodulin MtN3 family protein	0	0
A_95_P210297	2.33253	up	Nitab4.5_0007163g0020.1	Endoglucanase 1 IPR008928 Six-hairpin glycosidase-like IPR012341 Six-hairpin glycosidase IPR018221 Glycoside hydrolase, family 9, active site IPR001701 Glycoside hydrolase, family 9	AtGH9B14, GH9B14: glycosyl hydrolase 9B14	0	0
A_95_P022331	6.69893	up	Nitab4.5_0002046g0120.1	Peptidase M16 family IPR011237 Peptidase M16, core	Insulinase (Peptidase family M16) family protein	0	0
A_95_P299438	2.14782	up	Nitab4.5_0000207g0010.1	CT099 (Fragment) IPR003245 Plastocyanin-like	ENODL1, AtENODL1: early nodulin-like protein 1	0	0
A_95_P159217	5.6863	up	Nitab4.5_0006222g0030.1	Os12g0581300 protein (Fragment) IPR006873 Protein of unknown function DUF620	Protein of unknown function (DUF620)	0	0
A_95_P011191	2.64174	up	Nitab4.5_0012657g0020.1	Sucrase_ferredoxin domain protein IPR009737 Sucraseferredoxin-like	Sucrase/ferredoxin-like family protein	0	0
A_95_P164692	11.1691	up	Nitab4.5_0002218g0010.1	Beta-glucanase IPR000490 Glycoside hydrolase, family 17	Glycosyl hydrolase superfamily protein	0	0
A_95_P000536	6.76331	up	Nitab4.5_0005851g0070.1	Regulator of telomere elongation helicase 1 homolog, Rad3 type	RAD3-like DNA-binding helicase protein	0	0
A_95_P003946	10.8575	up	Nitab4.5_0004731g0020.1	RRP1 IPR009053 Prefoldin	unknown protein similar to AT1G22060.1	0	0
A_95_P208632	2.65963	up	Nitab4.5_0009984g0020.1	Carbonyl reductase 3 IPR002347 Glucose_ribitol dehydrogenase	NAD(P)-binding Rossmann-fold superfamily protein	0	0
A_95_P274518	2.03779	up	Nitab4.5_0000588g0350.1	Alcohol dehydrogenase 1 IPR002085 Alcohol dehydrogenase superfamily, zinc-containing	Zinc-binding alcohol dehydrogenase family protein	0	0
A_95_P237224	3.66163	up	Nitab4.5_0009681g0020.1	Os03g0107400 protein (Fragment)	0	0	0
A_95_P171976	3.22291	up	Nitab4.5_0000002g0440.1	Porin_voltage-dependent anion-selective channel protein IPR001925 Porin, eukaryotic type	VDAC1, ATVDAC1: voltage dependent anion channel 1	0	0
A_95_P141242	2.8611	up	Nitab4.5_0006641g0010.1	DUF1295 domain protein (Fragment) IPR010721 Protein of unknown function DUF1295	Protein of unknown function (DUF1295)	0	0
A_95_P075815	8.25904	up	Nitab4.5_0001088g0040.1	Importin beta-3 IPR011989 Armadillo-like helical	0	0	0
A_95_P205087	5.50088	up	Nitab4.5_0002126g0050.1	B3 domain-containing transcription factor VRN1 IPR003340 Transcriptional factor B3	0	ABI3VP1	TF
A_95_P107382	3.42408	up	Nitab4.5_0004550g0040.1	Unknown Protein	0	0	0
A_95_P216542	2.15472	up	Nitab4.5_0000780g0010.1	Peroxidase IPR010255 Haem peroxidase	RCI3, RCI3A: Peroxidase superfamily protein	0	0
A_95_P155257	3.88749	up	Nitab4.5_0007270g0010.1	Homeobox protein LIM-3 (Fragment) IPR001781 Zinc finger, LIM-type	LIM domain-containing protein	Orphans	transcriptional regulator
A_95_P302188	2.75124	up	Nitab4.5_0001406g0020.1	Necrotic spotted lesions 1 (Fragment) IPR001862 Membrane attack complex component_perforin_complement C9	MAC/Perforin domain-containing protein	0	0
A_95_P015516	2.56012	up	Nitab4.5_0002707g0070.1	40S ribosomal protein S26 IPR000892 Ribosomal protein S26e	Ribosomal protein S26e family protein	0	0
A_95_P123227	9.67019	up	Nitab4.5_0001238g0070.1	Major latex-like protein IPR000916 Bet v I allergen	MLP31: MLP-like protein 31	0	0
A_95_P295188	51.4624	up	Nitab4.5_0001035g0060.1	Unknown Protein	0	0	0
A_95_P082155	2.11055	up	Nitab4.5_0000119g0290.1	PAR-1b protein IPR009489 PAR1	PAR1 protein	0	0
A_95_P125937	2.38452	up	Nitab4.5_0000221g0020.1	Phospholipid-transporting ATPase IPR006539 ATPase, P-type, phospholipid-translocating, flippase	ATPase E1-E2 type family protein / haloacid dehalogenase-like hydrolase family protein	0	0
A_95_P293643	2.74184	up	Nitab4.5_0000052g0030.1	Plant-specific domain TIGR01568 family protein IPR006458 Protein of unknown function DUF623, plant	ATOFP8, OFP8: ovate family protein 8	OFP	TF
A_95_P025746	4.75722	up	Nitab4.5_0000377g0050.1	Receptor like kinase, RLK	LRR XI-23, RLK7: Leucine-rich receptor-like protein kinase family protein	0	0
A_95_P090338	2.67281	up	Nitab4.5_0008104g0010.1	0	0	0	0
A_95_P092838	2.38584	up	Nitab4.5_0000816g0110.1	Carbamoyl-phosphate synthase large chain IPR006275 Carbamoyl phosphate synthase, large subunit, glutamine-dependent	CARB: carbamoyl phosphate synthetase B	0	0
A_95_P263631	12.0106	up	Nitab4.5_0000645g0030.1	Receptor expression-enhancing protein 5 IPR004345 TB2_DP1 and HVA22 related protein	ATHVA22E, HVA22E: HVA22 homologue E	0	0
A_95_P084470	7.57161	up	Nitab4.5_0000291g0090.1	Receptor kinase IPR017442 Serine_threonine protein kinase-related	0	0	0
A_95_P118957	2.09074	up	Nitab4.5_0000154g0250.1	COBRA-like protein IPR017391 COBRA-like	COBL4, IRX6: COBRA-like extracellular glycosyl-phosphatidyl inositol-anchored protein family	0	0
A_95_P214452	2.82587	up	Nitab4.5_0000964g0010.1	Cinnamyl alcohol dehydrogenase-like protein IPR002085 Alcohol dehydrogenase superfamily, zinc-containing	ATCAD9, CAD9: cinnamyl alcohol dehydrogenase 9	0	0
A_95_P160777	2.32858	up	Nitab4.5_0009772g0010.1	Nucleobase ascorbate transporter IPR006043 Xanthine_uracil_vitamin C permease	Xanthine/uracil permease family protein	0	0
A_95_P240763	2.234	up	Nitab4.5_0000893g0100.1	Unknown Protein	unknown protein similar to AT4G28310.1	0	0
A_95_P151852	2.27487	up	Nitab4.5_0001984g0100.1	Receptor protein kinase-like IPR002290 Serine_threonine protein kinase	0	0	0
A_95_P009286	7.88858	up	Nitab4.5_0001318g0050.1	Heat shock protein IPR002068 Heat shock protein Hsp20	HSP21: heat shock protein 21	0	0
A_95_P259441	5.99851	up	Nitab4.5_0006224g0030.1	S-adenosylmethionine decarboxylase proenzyme IPR001985 S-adenosylmethionine decarboxylase	S-adenosylmethionine decarboxylase	0	0
A_95_P020871	2.02791	up	Nitab4.5_0007429g0030.1	Beta-galactosidase IPR019801 Glycoside hydrolase, family 35, conserved site IPR001944 Glycoside hydrolase, family 35 IPR000922 D-galactoside_L-rhamnose binding SUEL lectin	BGAL1: beta galactosidase 1	0	0
A_95_P115487	2.61391	up	Nitab4.5_0001812g0100.1	Cathepsin B-like cysteine proteinase IPR013128 Peptidase C1A, papain	Cysteine proteinases superfamily protein	0	0
A_95_P065960	2.36114	up	Nitab4.5_0003490g0070.1	Structural maintenance of chromosomes 2 IPR003395 RecF_RecN_SMC protein, N-terminal	SMC2, TTN3, ATCAP-E1, ATSMC4: structural maintenance of chromosomes 2	0	0
A_95_P252809	5.72379	up	Nitab4.5_0000513g0030.1	0	0	0	0
A_95_P235469	2.63653	up	Nitab4.5_0000009g0480.1	Sucrose-phosphate synthase 1 IPR012819 Sucrose phosphate synthase, plant	ATSPS4F: Sucrose-phosphate synthase family protein	0	0
A_95_P271441	10.3719	up	Nitab4.5_0000210g0100.1	Ribonuclease H IPR002156 Ribonuclease H	0	0	0
A_95_P140312	7.03557	up	Nitab4.5_0000438g0020.1	Receptor like kinase, RLK	Leucine-rich receptor-like protein kinase family protein	0	0
A_95_P106637	3.9176	up	Nitab4.5_0003957g0010.1	Cytochrome b6 IPR005797 Cytochrome b_b6, N-terminal	0	0	0
A_95_P199842	2.50432	up	Nitab4.5_0000175g0020.1	Acetyl-CoA carboxylase-like protein IPR012878 Protein of unknown function DUF1680	Putative glycosyl hydrolase of unknown function (DUF1680)	0	0
A_95_P017421	15.4883	up	Nitab4.5_0002157g0130.1	Peroxidase IPR002016 Haem peroxidase, plant_fungal_bacterial	Peroxidase superfamily protein	0	0
A_95_P213102	8.23871	up	Nitab4.5_0007650g0030.1	p-coumarate CoA-ligase 2 IPR000873 AMP-dependent synthetase and ligase	4CL2, AT4CL2: 4-coumarate:CoA ligase 2	0	0
A_95_P207617	2.54773	up	Nitab4.5_0010974g0020.1	Serine_threonine-protein kinase TEL1 IPR003151 PIK-related kinase, FAT	TOR: target of rapamycin	0	0
A_95_P110287	6.24947	up	Nitab4.5_0006144g0070.1	0	0	0	0
A_95_P034963	16.7538	up	Nitab4.5_0012731g0010.1	Non-symbiotic hemoglobin protein IPR001032 Leghaemoglobin	GLB1, AHB1, ARATH GLB1, NSHB1, ATGLB1, HB1: hemoglobin 1	0	0
A_95_P000326	2.11926	up	Nitab4.5_0004168g0080.1	THO complex subunit 1	AtTHO1, THO1, AtHPR1, HPR1: nuclear matrix protein-related	0	0
A_95_P025346	44.3651	up	Nitab4.5_0000215g0010.1	Non-symbiotic hemoglobin protein IPR001032 Leghaemoglobin	GLB1, AHB1, ARATH GLB1, NSHB1, ATGLB1, HB1: hemoglobin 1	0	0
A_95_P163707	2.08141	up	Nitab4.5_0001488g0010.1	0	0	0	0
A_95_P160712	3.40479	up	Nitab4.5_0000069g0080.1	Acetyl-CoA carboxylase biotin carboxylase IPR004549 Acetyl-CoA carboxylase, biotin carboxylase	CAC2: acetyl Co-enzyme a carboxylase biotin carboxylase subunit	0	0
A_95_P193832	4.75984	up	Nitab4.5_0003346g0010.1	Cytochrome P450	0	0	0
A_95_P150632	2.09672	up	Nitab4.5_0000163g0330.1	Genomic DNA chromosome 5 P1 clone MDF20	unknown protein similar to AT5G55570.1	0	0
A_95_P165002	9.32737	up	Nitab4.5_0007879g0010.1	RING finger protein IPR018957 Zinc finger, C3HC4 RING-type	RING/U-box superfamily protein	0	0
A_95_P014381	8.15767	up	Nitab4.5_0003280g0040.1	Alpha-amylase IPR013775 Alpha-amylase, plant	ATAMY2, AMY2: alpha-amylase-like 2	0	0
A_95_P225984	2.26425	up	Nitab4.5_0000044g0230.1	Germin-like protein 5 IPR014710 RmlC-like jelly roll fold	ASHR2: ASH1-related protein 2	SET	transcriptional regulator
A_95_P026966	4.85841	up	Nitab4.5_0000314g0050.1	Germin-like protein 4 IPR014710 RmlC-like jelly roll fold	GLP2A, ATGER2, GER2: germin-like protein 2	0	0
A_95_P258211	3.2837	up	Nitab4.5_0002516g0050.1	0	0	0	0
A_95_P107512	2.02909	up	Nitab4.5_0000694g0050.1	Receptor-like kinase IPR002290 Serine_threonine protein kinase	Protein kinase superfamily protein	0	0
A_95_P139372	10.9717	up	Nitab4.5_0004708g0050.1	Peroxidase IPR002016 Haem peroxidase, plant_fungal_bacterial	Peroxidase superfamily protein	0	0
A_95_P254204	2.87188	up	Nitab4.5_0000036g0420.1	Hypothetical YFW family protein 5 IPR009836 Protein of unknown function DUF1399	Protein of unknown function (duplicated DUF1399)	0	0
A_95_P136212	3.25674	up	Nitab4.5_0005780g0010.1	Methanol inducible protein	0	0	0
A_95_P125992	2.25572	up	Nitab4.5_0006437g0010.1	MADS-box transcription factor IPR002100 Transcription factor, MADS-box	SEP1, AGL2: K-box region and MADS-box transcription factor family protein	0	0
A_95_P199887	2.71559	up	Nitab4.5_0008279g0010.1	Abscisic acid receptor PYL8 IPR019587 Polyketide cyclase_dehydrase	RCAR3, PYL8: regulatory components of ABA receptor 3	0	0
A_95_P286943	3.29069	up	Nitab4.5_0001018g0040.1	Subtilase family protein IPR010259 Proteinase inhibitor I9, subtilisin propeptide	Proteinase inhibitor, propeptide	0	0
A_95_P162757	2.74751	up	Nitab4.5_0000848g0080.1	Serine_threonine kinase IPR002290 Serine_threonine protein kinase	Protein kinase superfamily protein	0	0
A_95_P135247	13.1533	up	Nitab4.5_0006260g0020.1	Lysine ketoglutarate reductase trans-splicing related 1 IPR007877 Protein of unknown function DUF707	Protein of unknown function (DUF707)	0	0
A_95_P114052	2.50473	up	Nitab4.5_0001586g0180.1	0	0	0	0
A_95_P024926	5.64969	up	Nitab4.5_0003408g0120.1	Potassium-tellurite ethidium and proflavin transporter IPR001378 Uncharacterised protein family UPF0066	unknown protein similar to AT4G28020.1	0	0
A_95_P011256	2.36817	up	Nitab4.5_0000108g0070.1	Receptor kinase IPR002290 Serine_threonine protein kinase	0	0	0
A_95_P252949	2.37076	up	Nitab4.5_0000931g0030.1	NaCl-inducible Ca2+-binding protein IPR011992 EF-Hand type	ATCP1, CP1: Ca2+-binding protein 1	0	0
A_95_P176327	4.54848	up	Nitab4.5_0009495g0020.1	Pathogenesis-related protein 4B (Fragment) IPR018226 Barwin, conserved site IPR001153 Barwin	PR4, HEL, PR-4: pathogenesis-related 4	0	0
A_95_P179702	2.12281	up	Nitab4.5_0004890g0040.1	4-coumarate CoA ligase IPR000873 AMP-dependent synthetase and ligase	4CL2, AT4CL2: 4-coumarate:CoA ligase 2	0	0
A_95_P006941	2.76433	up	Nitab4.5_0000753g0090.1	0	0	0	0
A_95_P301868	2.73406	up	Nitab4.5_0003744g0010.1	CHY zinc finger containing protein IPR008913 Zinc finger, CHY-type	0	0	0
A_95_P247207	2.03809	up	Nitab4.5_0000238g0090.1	Cell number regulator 10 IPR006461 Protein of unknown function Cys-rich	PCR2: PLANT CADMIUM RESISTANCE 2	0	0
A_95_P219777	2.11273	up	Nitab4.5_0002256g0040.1	RING finger protein 13 IPR018957 Zinc finger, C3HC4 RING-type	0	0	0
A_95_P225852	2.14525	up	Nitab4.5_0007165g0020.1	Nuclear transcription factor Y subunit A-1 IPR001289 CCAAT-binding transcription factor, subunit B	NF-YA9: nuclear factor Y, subunit A9	CCAAT	TF
A_95_P102232	2.96277	up	Nitab4.5_0006255g0020.1	0	0	0	0
A_95_P081365	4.26797	up	Nitab4.5_0000170g0410.1	Low affinity zinc transporter IPR004698 Zinc_iron permease, fungal and plant	ZIP1: zinc transporter 1 precursor	0	0
A_95_P262981	3.07633	up	Nitab4.5_0000905g0090.1	Dehydration-responsive family protein IPR004159 Protein of unknown function DUF248, methyltransferase putative	S-adenosyl-L-methionine-dependent methyltransferases superfamily protein	0	0
A_95_P122577	8.07192	up	Nitab4.5_0000671g0160.1	Os01g0611000 protein (Fragment) IPR006946 Protein of unknown function DUF642	Protein of unknown function, DUF642	0	0
A_95_P293413	2.4704	up	Nitab4.5_0004162g0010.1	Pectinesterase IPR000070 Pectinesterase, catalytic	ATPMEPCRF, PMEPCRF: pectin methylesterase PCR fragment F	0	0
A_95_P057296	3.53368	up	Nitab4.5_0000897g0090.1	Unknown Protein	0	0	0
A_95_P159767	2.44504	up	Nitab4.5_0003041g0050.1	Chitinase-like protein IPR011583 Chitinase II	Glycosyl hydrolase family protein with chitinase insertion domain	0	0
A_95_P010971	3.48525	up	Nitab4.5_0000008g0170.1	Glutathione S-transferase-like protein IPR004046 Glutathione S-transferase, C-terminal	ATGSTU8, GSTU8: glutathione S-transferase TAU 8	0	0
A_95_P222962	4.96583	up	Nitab4.5_0000246g0210.1	Pollen allergen Phl p 11 IPR006041 Pollen Ole e 1 allergen and extensin	0	0	0
A_95_P152262	6.6655	up	Nitab4.5_0005003g0030.1	Protein phosphatase 2C IPR015655 Protein phosphatase 2C	HAB1: homology to ABI1	0	0
A_95_P238019	2.66168	up	Nitab4.5_0001424g0060.1	Growth-regulating factor 4 IPR014977 WRC	AtGRF5, GRF5: growth-regulating factor 5	GRF	TF
A_95_P124308	10.981	up	Nitab4.5_0004485g0020.1	AAA-ATPase IPR003959 ATPase, AAA-type, core	P-loop containing nucleoside triphosphate hydrolases superfamily protein	0	0
A_95_P033241	2.48406	up	Nitab4.5_0010531g0020.1	Peptidyl-prolyl cis-trans isomerase IPR001179 Peptidyl-prolyl cis-trans isomerase, FKBP-type	ROF2, ATFKBP65, FKBP65: FKBP-type peptidyl-prolyl cis-trans isomerase family protein	0	0
A_95_P125157	2.85097	up	Nitab4.5_0009844g0030.1	Peroxidase 1 IPR002016 Haem peroxidase, plant_fungal_bacterial	Peroxidase superfamily protein	0	0
A_95_P134497	2.40993	up	Nitab4.5_0000032g0010.1	Fructose-1 6-bisphosphatase class 1 IPR000146 Fructose-1,6-bisphosphatase	Inositol monophosphatase family protein	0	0
A_95_P002801	3.78658	up	Nitab4.5_0001961g0100.1	Pentatricopeptide repeat-containing protein IPR002885 Pentatricopeptide repeat	REME1: Pentatricopeptide repeat (PPR) superfamily protein	0	0
A_95_P297513	5.60925	up	Nitab4.5_0002081g0040.1	Patatin IPR002641 Patatin	PLP1, PLA IVA, AtPLAIVA: Acyl transferase/acyl hydrolase/lysophospholipase superfamily protein	0	0
A_95_P125512	2.66526	up	Nitab4.5_0000306g0050.1	Uncharacterized aarF domain-containing protein kinase 1 IPR004147 ABC-1	Protein kinase superfamily protein	0	0
A_95_P139762	9.03556	up	Nitab4.5_0005574g0040.1	Transcription initiation factor TFIID subunit 1 IPR001487 Bromodomain	HAF01, HAF1, HAC13, GTD1, TAF1: HAC13 protein (HAC13)	0	0
A_95_P077540	2.33378	up	Nitab4.5_0003419g0010.1	Nitric oxide reductase FlRd-NAD(+) reductase IPR013027 FAD-dependent pyridine nucleotide-disulphide oxidoreductase	FAD/NAD(P)-binding oxidoreductase family protein	0	0
A_95_P251152	3.38807	up	Nitab4.5_0003634g0030.1	cytochrome P450	CYP76C4: cytochrome P450, family 76, subfamily C, polypeptide 4	0	0
A_95_P205497	4.40591	up	Nitab4.5_0000479g0060.1	Unknown Protein	unknown protein similar to AT1G64700.1	0	0
A_95_P090383	2.37145	up	Nitab4.5_0004407g0040.1	0	0	0	0
A_95_P183787	13.6877	up	Nitab4.5_0004716g0040.1	Germin-like protein 4 IPR014710 RmlC-like jelly roll fold	GLP2A, ATGER2, GER2: germin-like protein 2	0	0
A_95_P259531	2.88555	up	Nitab4.5_0001086g0030.1	Nodulin family protein IPR000620 Protein of unknown function DUF6, transmembrane	nodulin MtN21 /EamA-like transporter family protein	0	0
A_95_P015591	2.25305	up	Nitab4.5_0004905g0030.1	Group II intron splicing factor CRS1-like IPR001890 RNA-binding, CRM domain	ATCFM2, CFM2: CRM family member 2	0	0
A_95_P272431	3.99472	up	Nitab4.5_0002235g0010.1	UDP-glucosyltransferase family 1 protein IPR002213 UDP-glucuronosyl_UDP-glucosyltransferase	0	0	0
A_95_P220542	2.33959	up	Nitab4.5_0004354g0010.1	VHS domain-containing protein At3g16270 IPR018205 VHS subgroup	ENTH/VHS family protein	0	0
A_95_P214842	2.09494	up	Nitab4.5_0000408g0080.1	Glutathione S-transferase 1 IPR004046 Glutathione S-transferase, C-terminal	GST30, ATGSTU17, GST30B, ERD9: Glutathione S-transferase family protein	0	0
A_95_P208852	2.30462	up	Nitab4.5_0000730g0060.1	C2 domain-containing protein IPR000008 C2 calcium-dependent membrane targeting	Calcium-dependent lipid-binding (CaLB domain) family protein	0	0
A_95_P007991	3.0999	up	Nitab4.5_0000010g0240.1	Cell division control protein 6 homolog IPR016314 Cell division control, Cdc6	Cell division control, Cdc6	0	0
A_95_P015356	319.201	up	Nitab4.5_0000487g0030.1	Clathrin heavy chain IPR016341 Clathrin, heavy chain	Clathrin, heavy chain	0	0
A_95_P227954	4.17283	up	Nitab4.5_0004330g0030.1	1-aminocyclopropane-1-carboxylate oxidase IPR005123 Oxoglutarate and iron-dependent oxygenase	EFE, ACO4, EAT1: ethylene-forming enzyme	0	0
A_95_P028456	12.4156	up	Nitab4.5_0006342g0010.1	Elongator complex protein IPR006849 IKI3	ELO2, ABO1: IKI3 family protein	0	0
A_95_P153737	7.77317	up	Nitab4.5_0004271g0030.1	Aspartyl protease family protein IPR001461 Peptidase A1	Eukaryotic aspartyl protease family protein	0	0
A_95_P021066	2.1788	up	Nitab4.5_0000153g0090.1	Receptor like kinase, RLK	0	0	0
A_95_P163747	3.35266	up	Nitab4.5_0001014g0120.1	Guanine nucleotide-binding protein alpha-1 subunit, alpha subunit	XLG1, ATXLG1: extra-large G-protein 1	0	0
A_95_P009746	2.89129	up	Nitab4.5_0005474g0060.1	Unknown Protein	ATGSTF8, ATGSTF5, GST6, GSTF8: glutathione S-transferase phi 8	0	0
A_95_P200722	2.9442	up	Nitab4.5_0012096g0010.1	Glyoxalase IPR004360 Glyoxalase_bleomycin resistance protein_dioxygenase	Lactoylglutathione lyase / glyoxalase I family protein	0	0
A_95_P042211	12.976	up	Nitab4.5_0005428g0020.1	Os05g0272200 protein (Fragment)	unknown protein similar to AT1G17030.1	0	0
A_95_P180232	16.4343	up	Nitab4.5_0001871g0060.1	NADH dehydrogenase like protein IPR013027 FAD-dependent pyridine nucleotide-disulphide oxidoreductase	NDB4: NAD(P)H dehydrogenase B4	0	0
A_95_P179137	2.53744	up	Nitab4.5_0004346g0020.1	Ribonuclease 3-like protein 2 IPR000999 Ribonuclease III	DCL3, ATDCL3: dicer-like 3	0	0
A_95_P201237	4.32298	up	Nitab4.5_0004511g0080.1	Heparanase IPR005199 Glycoside hydrolase family 79, N-terminal	AtGUS1, GUS1: glucuronidase 1	0	0
A_95_P211272	2.75759	up	Nitab4.5_0007416g0080.1	Unknown Protein IPR001810 Cyclin-like F-box	0	0	0
A_95_P185212	16.1376	up	Nitab4.5_0000374g0050.1	Defensin protein IPR008177 Gamma Purothionin	LCR69, PDF2.2: low-molecular-weight cysteine-rich 69	0	0
A_95_P069525	2.06377	up	Nitab4.5_0000745g0180.1	Dihydrolipoyl dehydrogenase IPR012999 Pyridine nucleotide-disulphide oxidoreductase, class I, active site IPR006258 Dihydrolipoamide dehydrogenase	mtLPD1: mitochondrial lipoamide dehydrogenase 1	0	0
A_95_P268951	2.29407	up	Nitab4.5_0000157g0110.1	0	0	0	0
A_95_P137362	2.21526	up	Nitab4.5_0007392g0040.1	At2g23590-like protein (Fragment)	RFR1, MED33A: REF4-related 1	0	0
A_95_P187892	4.78952	up	Nitab4.5_0003351g0030.1	0	0	0	0
A_95_P144337	2.55228	up	Nitab4.5_0000058g0080.1	Os03g0291800 protein (Fragment) IPR004253 Protein of unknown function DUF231, plant	TBL33: TRICHOME BIREFRINGENCE-LIKE 33	0	0
A_95_P196432	2.12736	up	Nitab4.5_0003604g0010.1	Methyl binding domain protein IPR001739 Methyl-CpG DNA binding	0	0	0
A_95_P203167	2.18966	up	Nitab4.5_0002071g0040.1	Solanesyl diphosphate synthase IPR000092 Polyprenyl synthetase	GPPS, GPS1: geranyl diphosphate synthase 1	0	0
A_95_P014526	3.14756	up	Nitab4.5_0013609g0010.1	Sphingosine hydroxylase IPR006694 Fatty acid hydroxylase	SBH2: sphingoid base hydroxylase 2	0	0
A_95_P010596	2.40739	up	Nitab4.5_0000792g0070.1	Expressed protein (Fragment)	0	0	0
A_95_P115112	3.16859	up	Nitab4.5_0003509g0010.1	Isocitrate lyase IPR006254 Isocitrate lyase	ICL: isocitrate lyase	0	0
A_95_P302173	2.02995	up	Nitab4.5_0000057g0260.1	Transmembrane BAX inhibitor motif-containing protein 4 IPR006214 Uncharacterised protein family UPF0005	Bax inhibitor-1 family protein	0	0
A_95_P246738	2.86495	up	Nitab4.5_0000684g0010.1	0	ATCHX24, CHX24: cation/H+ exchanger 24	0	0
A_95_P275468	5.62854	up	Nitab4.5_0025760g0010.1	WRKY transcription factor IPR003657 DNA-binding WRKY	WRKY45, ATWRKY45: WRKY DNA-binding protein 45	WRKY	TF
A_95_P107402	2.11888	up	Nitab4.5_0004978g0010.1	Polyamine oxidase IPR002937 Amine oxidase	ATPAO5, PAO5: polyamine oxidase 5	0	0
A_95_P082460	2.06174	up	Nitab4.5_0009189g0030.1	Kinesin IPR001752 Kinesin, motor region	P-loop nucleoside triphosphate hydrolases superfamily protein with CH (Calponin Homology) domain	0	0
A_95_P304083	3.05847	up	Nitab4.5_0004734g0010.1	0	0	0	0
A_95_P268871	2.25671	up	Nitab4.5_0000101g0090.1	RING finger protein B IPR001841 Zinc finger, RING-type	RING/U-box superfamily protein	0	0
A_95_P010391	2.55533	up	Nitab4.5_0004911g0030.1	Genomic DNA chromosome 5 P1 clone MTG10	0	0	0
A_95_P135667	8.32383	up	Nitab4.5_0008525g0010.1	Peroxidase IPR002016 Haem peroxidase, plant_fungal_bacterial	ATPA2, PA2: peroxidase 2	0	0
A_95_P145897	2.23903	up	Nitab4.5_0003976g0050.1	ATP-binding cassette transporter IPR013525 ABC-2 type transporter	PDR4, ATPDR4: pleiotropic drug resistance 4	0	0
A_95_P170064	2.03454	up	Nitab4.5_0008137g0070.1	0	0	0	0
A_95_P188742	5.91327	up	Nitab4.5_0000019g0070.1	0	chaperone binding;ATPase activators	0	0
A_95_P237849	3.13107	up	Nitab4.5_0001121g0240.1	Agamous MADS-box transcription factor IPR002487 Transcription factor, K-box	AG: K-box region and MADS-box transcription factor family protein	MADS	TF
A_95_P016151	6.89712	up	Nitab4.5_0000340g0050.1	CONSTANS-like zinc finger protein IPR010402 CCT domain	B-box type zinc finger protein with CCT domain	Orphans	transcriptional regulator
A_95_P260466	7.02012	up	Nitab4.5_0000926g0140.1	Acid phosphatase IPR004843 Metallophosphoesterase	PAP3, ATPAP3: purple acid phosphatase 3	0	0
A_95_P027326	3.32048	up	Nitab4.5_0009429g0020.1	WD-repeat protein IPR017986 WD40 repeat, region	TPR1: TOPLESS-related 1	0	0
A_95_P017626	5.18044	up	Nitab4.5_0003302g0030.1	0	0	0	0
A_95_P153102	6.79505	up	Nitab4.5_0003086g0010.1	Unknown Protein	unknown protein similar to AT4G12700.1	0	0
A_95_P017166	2.10271	up	Nitab4.5_0005120g0020.1	Cytochrome P450	CYP85A2, BR6OX2: brassinosteroid-6-oxidase 2	0	0
A_95_P030291	5.25131	up	Nitab4.5_0006801g0050.1	Coatomer beta_apos subunit IPR016453 Coatomer, beta subunit	Coatomer, beta' subunit	0	0
A_95_P157492	3.54026	up	Nitab4.5_0004330g0020.1	1-aminocyclopropane-1-carboxylate oxidase IPR005123 Oxoglutarate and iron-dependent oxygenase	EFE, ACO4, EAT1: ethylene-forming enzyme	0	0
A_95_P213672	2.05415	up	Nitab4.5_0000481g0090.1	Expansin protein IPR014734 Pollen allergen, N-terminal	ATEXPB4, EXPB4, ATHEXP BETA 1.1: expansin B4	0	0
A_95_P178182	2.95202	up	Nitab4.5_0000322g0160.1	Chloroplast photosystem II-associated protein IPR001344 Chlorophyll A-B binding protein	NPQ4, PSBS: Chlorophyll A-B binding family protein	0	0
A_95_P163127	3.60303	up	Nitab4.5_0012925g0010.1	UBA_TS-N domain protein IPR001623 Heat shock protein DnaJ, N-terminal	Chaperone DnaJ-domain superfamily protein	0	0
A_95_P077340	2.18889	up	Nitab4.5_0008730g0020.1	Fgenesh protein 60 IPR004158 Protein of unknown function DUF247, plant	0	0	0
A_95_P117222	21.4301	up	Nitab4.5_0015933g0010.1	Nodulin MtN3 family protein IPR018179 RAG1-activating protein 1 homologue	SWEET3, AtSWEET3: Nodulin MtN3 family protein	0	0
A_95_P267491	3.12386	up	Nitab4.5_0002887g0070.1	Os12g0236050 protein (Fragment)	FUNCTIONS IN: molecular_function unknown; INVOLVED IN: biological_process unknown; EXPRESSED IN: 21 plant structures; EXPRESSED DURING: 13 growth stages; BEST Arabidopsis thaliana protein match is: nucleolar protein gar2-related (TAIR:AT2G42320.2).	0	0
A_95_P010801	2.6986	up	Nitab4.5_0009028g0040.1	Genome sequencing data contig C320	unknown protein similar to AT2G04039.1	0	0
A_95_P128537	2.11148	up	Nitab4.5_0003683g0050.1	Beta-1 3-galactosyltransferase 6 IPR002659 Glycosyl transferase, family 31	Galactosyltransferase family protein	0	0
A_95_P162242	8.70217	up	Nitab4.5_0002308g0090.1	Serine_threonine kinase receptor IPR002290 Serine_threonine protein kinase	0	0	0
A_95_P164712	11.0235	up	Nitab4.5_0000180g0140.1	Beta-glucanase IPR000490 Glycoside hydrolase, family 17	Glycosyl hydrolase superfamily protein	0	0
A_95_P191277	2.04439	up	Nitab4.5_0001118g0010.1	Nitrilase associated protein-like (Fragment)	SP1L1: SPIRAL1-like1	0	0
A_95_P204352	2.89119	up	Nitab4.5_0008062g0010.1	Actin-6 IPR004000 Actin_actin-like	ATARP8, ARP8: actin-related protein 8	0	0
A_95_P133782	3.38812	up	Nitab4.5_0001108g0030.1	3-oxoacyl-	KAS III: 3-ketoacyl-acyl carrier protein synthase III	0	0
A_95_P293908	3.47305	up	Nitab4.5_0006878g0040.1	Ubiquitin carboxyl-terminal hydrolase IPR001394 Peptidase C19, ubiquitin carboxyl-terminal hydrolase 2	UBP24: ubiquitin-specific protease 24	0	0
A_95_P031761	2.33089	up	Nitab4.5_0001456g0140.1	RING-finger protein like IPR018957 Zinc finger, C3HC4 RING-type	RING/U-box superfamily protein	0	0
A_95_P146197	2.2463	up	Nitab4.5_0001616g0060.1	Zinc finger protein 6 IPR007087 Zinc finger, C2H2-type	C2H2 and C2HC zinc fingers superfamily protein	0	0
A_95_P186032	2.27934	up	Nitab4.5_0007402g0010.1	Cell division protein kinase 13 IPR002290 Serine_threonine protein kinase	Protein kinase superfamily protein	0	0
A_95_P248807	2.72625	up	Nitab4.5_0006071g0010.1	RWD domain-containing protein IPR006575 RWD	Ubiquitin-conjugating enzyme family protein	0	0
A_95_P137007	2.69869	up	Nitab4.5_0001083g0040.1	Response regulator 11 IPR006447 Myb-like DNA-binding region, SHAQKYF class	ARR21, RR21: response regulator 21	G2-like	TF
A_95_P285028	3.22788	up	Nitab4.5_0007060g0030.1	Cyclin-dependent protein kinase regulator Pho80 IPR012389 Negative regulatory factor PREG	CYCP4;1: cyclin p4;1	0	0
A_95_P201617	3.23893	up	Nitab4.5_0001413g0010.1	Calmodulin-binding protein IPR012442 Protein of unknown function DUF1645	Protein of unknown function (DUF1645)	0	0
A_95_P216377	8.00915	up	Nitab4.5_0005618g0010.1	Receptor like kinase, RLK	Protein kinase family protein with leucine-rich repeat domain	0	0
A_95_P005667	3.19432	up	Nitab4.5_0009084g0010.1	LRR receptor-like serine_threonine-protein kinase, RLP	0	0	0
A_95_P020611	29.5864	up	Nitab4.5_0000054g0160.1	0	0	0	0
A_95_P186872	2.09011	up	Nitab4.5_0000078g0070.1	(3R)-hydroxymyristoyl- dehydratase FabZ	Thioesterase superfamily protein	0	0
A_95_P127347	3.0126	up	Nitab4.5_0004895g0070.1	Phosphatase 2A regulatory A subunit IPR011989 Armadillo-like helical	PDF1, PR 65, PP2AA2: protein phosphatase 2A subunit A2	0	0
A_95_P007906	26.232	up	Nitab4.5_0001783g0090.1	Germin-like protein 5 IPR014710 RmlC-like jelly roll fold	RmlC-like cupins superfamily protein	0	0
A_95_P153137	2.65944	up	Nitab4.5_0003086g0060.1	184 (Fragment)	unknown protein similar to AT2G04235.1	0	0
A_95_P260141	3.43779	up	Nitab4.5_0001288g0220.1	CHP-rich zinc finger protein-like IPR011424 C1-like	0	0	0
A_95_P082970	2.90413	up	Nitab4.5_0002448g0020.1	Pumilio family protein IPR011989 Armadillo-like helical	APUM7, PUM7: pumilio 7	0	0
A_95_P273666	4.47076	up	Nitab4.5_0000391g0160.1	Unknown Protein	0	0	0
A_95_P175891	8.64001	up	Nitab4.5_0002218g0010.1	Beta-glucanase IPR000490 Glycoside hydrolase, family 17	Glycosyl hydrolase superfamily protein	0	0
A_95_P291323	2.69763	up	Nitab4.5_0007026g0020.1	Peptide transporter-like protein IPR000109 TGF-beta receptor, type I_II extracellular region	NRT1.5: nitrate transporter 1.5	0	0
A_95_P012936	2.0702	up	Nitab4.5_0000238g0090.1	Cell number regulator 10 IPR006461 Protein of unknown function Cys-rich	PCR2: PLANT CADMIUM RESISTANCE 2	0	0
A_95_P133822	3.15447	up	Nitab4.5_0003995g0040.1	Dof zinc finger protein IPR003851 Zinc finger, Dof-type	CDF2: cycling DOF factor 2	C2C2-Dof	TF
A_95_P256454	5.01117	up	Nitab4.5_0002169g0120.1	Unknown Protein	0	0	0
A_95_P124442	30.5384	up	Nitab4.5_0012847g0010.1	GDSL esterase_lipase At1g29670 IPR001087 Lipase, GDSL	GDSL-like Lipase/Acylhydrolase superfamily protein	0	0
A_95_P160027	6.35945	up	Nitab4.5_0003722g0010.1	Acyl-protein thioesterase 2 IPR003140 Phospholipase_carboxylesterase	alpha/beta-Hydrolases superfamily protein	0	0
A_95_P029106	2.12681	up	Nitab4.5_0000041g0280.1	Myosin-like protein	0	0	0
A_95_P235569	2.4427	up	Nitab4.5_0000053g0210.1	Nucleobase ascorbate transporter IPR006043 Xanthine_uracil_vitamin C permease	Xanthine/uracil permease family protein	0	0
A_95_P031196	3.34738	up	Nitab4.5_0002821g0030.1	0	0	0	0
A_95_P082695	2.08444	up	Nitab4.5_0003753g0020.1	Unknown Protein	0	0	0
A_95_P114967	3.39836	up	Nitab4.5_0003391g0010.1	Protein phosphatase 2C IPR015655 Protein phosphatase 2C	ATHPP2C5, PP2C5: phosphatase 2C5	0	0
A_95_P299573	30.5513	up	Nitab4.5_0001628g0030.1	Pyrimidine 5_apos-nucleotidase IPR010237 Pyrimidine 5-nucleotidase	Haloacid dehalogenase-like hydrolase (HAD) superfamily protein	0	0
A_95_P270221	2.32322	up	Nitab4.5_0004721g0010.1	Uncharacterized conserved membrane protein	APE1: acclimation of photosynthesis to environment	0	0
A_95_P189402	2.70379	up	Nitab4.5_0000283g0200.1	EF-Hand containing protein-like IPR018248 EF hand	Calcium-binding EF-hand family protein	0	0
A_95_P315988	2.32928	up	Nitab4.5_0000218g0070.1	Hydroxycinnamoyl CoA quinate transferase IPR003480 Transferase	0	0	0
A_95_P043076	3.89608	up	Nitab4.5_0003031g0010.1	Cytochrome P450	CYP71B37: cytochrome P450, family 71, subfamily B, polypeptide 37	0	0
A_95_P207952	3.58117	up	Nitab4.5_0000754g0040.1	Receptor protein kinase-like protein IPR002290 Serine_threonine protein kinase	Protein kinase superfamily protein	0	0
A_95_P298238	7.63584	up	Nitab4.5_0003011g0010.1	Acyl-protein thioesterase 2 IPR003140 Phospholipase_carboxylesterase	alpha/beta-Hydrolases superfamily protein	0	0
A_95_P059930	6.84169	up	Nitab4.5_0000396g0050.1	Receptor like kinase, RLK	HSL2: HAESA-like 2	0	0
A_95_P133562	3.10477	up	Nitab4.5_0001152g0650.1	ATP synthase subunit alpha IPR005294 ATPase, F1 complex, alpha subunit	ATPase, F1 complex, alpha subunit protein	0	0
A_95_P300048	2.57298	up	Nitab4.5_0000905g0170.1	Serine_threonine-protein kinase IPR015740 Plant protein serine_threonine kinase-like	SNRK2-5, SNRK2.5, SRK2H: SNF1-related protein kinase 2.5	0	0
A_95_P131817	2.2425	up	Nitab4.5_0000690g0060.1	Small conductance mechanosensitive (MscS-family) ion channel IPR006685 Mechanosensitive ion channel MscS	Mechanosensitive ion channel protein	0	0
A_95_P112297	2.34915	up	Nitab4.5_0001468g0070.1	Mitochondrial carrier family IPR001993 Mitochondrial substrate carrier	DIC2: dicarboxylate carrier 2	0	0
A_95_P039666	2.78337	up	Nitab4.5_0000008g0180.1	Glutathione S-transferase-like protein IPR004046 Glutathione S-transferase, C-terminal	ATGSTU8, GSTU8: glutathione S-transferase TAU 8	0	0
A_95_P148922	2.65908	up	Nitab4.5_0000136g0400.1	Glucose transporter 8 IPR003663 Sugar_inositol transporter	Major facilitator superfamily protein	0	0
A_95_P029686	5.23432	up	Nitab4.5_0005160g0060.1	Lrr, resistance protein fragment	Leucine-rich repeat (LRR) family protein	0	0
A_95_P225097	2.10589	up	Nitab4.5_0000014g0100.1	NAC domain transcription factor protein	NAP, ANAC029, ATNAP: NAC-like, activated by AP3/PI	NAC	TF
A_95_P078595	4.96533	up	Nitab4.5_0008832g0030.1	Receptor-like kinase IPR002290 Serine_threonine protein kinase	Protein kinase superfamily protein	0	0
A_95_P128112	2.38068	up	Nitab4.5_0009724g0010.1	Ethylene-responsive transcription factor 4 IPR001471 Pathogenesis-related transcriptional factor and ERF, DNA-binding	Integrase-type DNA-binding superfamily protein	AP2-EREBP	TF
A_95_P066080	2.24547	up	Nitab4.5_0000141g0270.1	Mucin-like protein (Fragment)	mucin-related	0	0
A_95_P009021	4.23287	up	Nitab4.5_0000739g0020.1	26S protease regulatory subunit 8 homolog IPR003959 ATPase, AAA-type, core	P-loop containing nucleoside triphosphate hydrolases superfamily protein	0	0
A_95_P155622	6.19811	up	Nitab4.5_0003779g0160.1	Mitogen-activated protein kinase 4 IPR008351 JNK MAP kinase	ATMPK4, MPK4: MAP kinase 4	0	0
A_95_P056586	7.12321	up	Nitab4.5_0001526g0120.1	Importin-7 (Imp7) (Ran-binding protein 7) (RanBP7) IPR011989 Armadillo-like helical	SAD2, URM9: ARM repeat superfamily protein	0	0
A_95_P134592	2.14993	up	Nitab4.5_0002161g0050.1	1-AMINOCYCLOPROPANE-1-CARBOXYLATE OXIDASE-like protein IPR005123 Oxoglutarate and iron-dependent oxygenase	2-oxoglutarate (2OG) and Fe(II)-dependent oxygenase superfamily protein	0	0
A_95_P158637	6.74406	up	Nitab4.5_0002381g0070.1	Unknown Protein	0	0	0
A_95_P078195	8.19199	up	Nitab4.5_0005410g0010.1	(E)-beta-ocimene synthase IPR005630 Terpene synthase, metal-binding domain	Terpenoid cyclases/Protein prenyltransferases superfamily protein	0	0
A_95_P221312	2.51399	up	Nitab4.5_0000031g0050.1	Alpha alpha-trehalose-phosphate synthase (UDP-forming) IPR001830 Glycosyl transferase, family 20	ATTPS9, TPS9: trehalose-phosphatase/synthase 9	0	0
A_95_P124207	3.47543	up	Nitab4.5_0007816g0010.1	Unknown Protein	unknown protein similar to AT2G28780.1	0	0
A_95_P004201	3.52717	up	Nitab4.5_0004987g0060.1	Glycogen debranching enzyme IPR006047 Glycosyl hydrolase, family 13, catalytic region	ATPU1, ATLDA, PU1, LDA: limit dextrinase	0	0
A_95_P122232	2.99746	up	Nitab4.5_0004744g0010.1	BEL1-like homeodomain protein 9 IPR001356 Homeobox	LSN, PNY, HB-6, BLR, RPL, BLH9, VAN: POX (plant homeobox) family protein	HB	TF
A_95_P102697	2.37266	up	Nitab4.5_0000704g0030.1	Pyrophosphate-energized proton pump IPR004131 Inorganic H+ pyrophosphatase	AVP1, ATAVP3, AVP-3, AtVHP1;1: Inorganic H pyrophosphatase family protein	0	0
A_95_P037103	4.00692	up	Nitab4.5_0000147g0410.1	U-box domain containing protein expressed	0	0	0
A_95_P196452	3.75248	up	Nitab4.5_0005837g0060.1	Thaumatin-like protein IPR001938 Thaumatin, pathogenesis-related	Pathogenesis-related thaumatin superfamily protein	0	0
A_95_P270321	3.66496	up	Nitab4.5_0000864g0050.1	Flavanone 3-hydroxylase IPR005123 Oxoglutarate and iron-dependent oxygenase	F3H, TT6, F3'H: flavanone 3-hydroxylase	0	0
A_95_P196852	2.02827	up	Nitab4.5_0008314g0020.1	Ras-related protein Rab-7 IPR003579 Ras small GTPase, Rab type	AtRABG3d, RABG3d: RAB GTPase homolog G3D	0	0
A_95_P254779	3.00982	up	Nitab4.5_0000922g0040.1	Nudix hydrolase 4 IPR000086 NUDIX hydrolase domain	atnudt17, NUDT17: nudix hydrolase homolog 17	0	0
A_95_P196857	2.09055	up	Nitab4.5_0001315g0270.1	Ras-related protein Rab-7 IPR003579 Ras small GTPase, Rab type	AtRABG3d, RABG3d: RAB GTPase homolog G3D	0	0
A_95_P159002	5.55326	up	Nitab4.5_0005524g0030.1	Cytochrome P450	0	0	0
A_95_P144737	2.31074	up	Nitab4.5_0002284g0020.1	Histone deacetylase IPR003084 Histone deacetylase	HD1, ATHD1, HDA1, RPD3A, HDA19, ATHDA19: histone deacetylase 1	0	0
A_95_P068545	7.09687	up	Nitab4.5_0000341g0010.1	Cytokinin oxidase_dehydrogenase IPR015345 Cytokinin dehydrogenase 1, FAD and cytokinin binding	CKX7, ATCKX5: cytokinin oxidase 7	0	0
A_95_P102292	3.69939	up	Nitab4.5_0000671g0010.1	Unknown Protein	0	0	0
A_95_P131002	4.13108	up	Nitab4.5_0014432g0010.1	Nucleolar pre-ribosomal-associated protein 1	0	0	0
A_95_P162457	2.09487	up	Nitab4.5_0007665g0030.1	Amine oxidase family protein IPR002937 Amine oxidase	ATPAO2, PAO2: polyamine oxidase 2	0	0
A_95_P272196	10.7391	up	Nitab4.5_0002708g0030.1	Serine protease IPR015724 Serine endopeptidase DegP2	DEGP2: DEGP protease 2	0	0
A_95_P144047	6.53295	up	Nitab4.5_0018289g0010.1	Pathogenesis-related protein-like protein	pathogenesis-related family protein	0	0
A_95_P007551	4.45431	up	Nitab4.5_0004330g0030.1	1-aminocyclopropane-1-carboxylate oxidase IPR005123 Oxoglutarate and iron-dependent oxygenase	EFE, ACO4, EAT1: ethylene-forming enzyme	0	0
A_95_P062875	2.16997	up	Nitab4.5_0000593g0370.1	Self-pruning interacting protein 1	0	0	0
A_95_P054081	2.44748	up	Nitab4.5_0001318g0010.1	Response regulator 11 IPR017053 Response regulator, plant B-type	ARR11: response regulator 11	ARR-B	TF
A_95_P133957	4.77206	up	Nitab4.5_0006398g0030.1	Peptide transporter-like protein IPR000109 TGF-beta receptor, type I_II extracellular region	NRT1.5: nitrate transporter 1.5	0	0
A_95_P304423	2.42785	up	Nitab4.5_0004377g0020.1	Sensitivity to red light reduced protein 1 IPR012942 SRR1	0	0	0
A_95_P110557	7.42664	up	Nitab4.5_0004430g0010.1	0	0	0	0
A_95_P036848	14.0568	up	Nitab4.5_0000072g0130.1	Subtilisin-like protease IPR015500 Peptidase S8, subtilisin-related IPR000183 Orn_DAP_Arg decarboxylase 2 IPR000209 Peptidase S8 and S53, subtilisin, kexin, sedolisin	ATSBT1.3, SBT1.3: subtilase 1.3	0	0
A_95_P064065	2.01308	up	Nitab4.5_0003020g0150.1	Ninja-family protein 2 IPR012463 Protein of unknown function DUF1675	nuclear transport factor 2 (NTF2) family protein / RNA recognition motif (RRM)-containing protein	0	0
A_95_P217307	2.25775	up	Nitab4.5_0005968g0040.1	Pentatricopeptide repeat-containing protein IPR002885 Pentatricopeptide repeat	0	0	0
A_95_P101973	46.4607	up	Nitab4.5_0000117g0070.1	Peptidyl-tRNA hydrolase family protein IPR001328 Peptidyl-tRNA hydrolase	Peptidyl-tRNA hydrolase family protein	0	0
A_95_P209492	2.36117	up	Nitab4.5_0000185g0120.1	Hydrolase NUDIX family protein IPR000086 NUDIX hydrolase domain	atnudt8, NUDT8: nudix hydrolase homolog 8	0	0
A_95_P121162	2.93353	up	Nitab4.5_0000563g0030.1	ATP binding _ serine-threonine kinase IPR002290 Serine_threonine protein kinase	Protein kinase superfamily protein	0	0
A_95_P295313	2.70774	up	Nitab4.5_0003088g0010.1	Cytochrome P450	CYP76G1: cytochrome P450, family 76, subfamily G, polypeptide 1	0	0
A_95_P164532	2.15696	up	Nitab4.5_0000490g0020.1	Zinc finger and SCAN domain containing 29 (Predicted) IPR017877 MYB-like	Homeodomain-like superfamily protein	Trihelix	TF
A_95_P157132	2.26532	up	Nitab4.5_0001866g0070.1	ELF4-like protein IPR009741 Protein of unknown function DUF1313	ELF4-L3: ELF4-like 3	0	0
A_95_P076795	4.91172	up	Nitab4.5_0000662g0040.1	3_apos(2_apos) 5_apos-bisphosphate nucleotidase,5 -bisphosphate nucleotidase HAL2	AHL, ATAHL, HL: HAL2-like	0	0
A_95_P153352	6.7781	up	Nitab4.5_0004716g0010.1	Germin-like protein 4 IPR014710 RmlC-like jelly roll fold	GLP2A, ATGER2, GER2: germin-like protein 2	0	0
A_95_P001486	2.32379	up	Nitab4.5_0000510g0210.1	Cytochrome P450	CYP71A20: cytochrome P450, family 71, subfamily A, polypeptide 20	0	0
A_95_P012271	4.64685	up	Nitab4.5_0000748g0100.1	MADS box transcription factor IPR002100 Transcription factor, MADS-box	AGL12, XAL1: AGAMOUS-like 12	MADS	TF
A_95_P106547	2.01665	up	Nitab4.5_0000081g0120.1	Germin-like protein IPR014710 RmlC-like jelly roll fold	GL22: germin-like protein subfamily 2 member 2 precursor	0	0
A_95_P024856	2.00483	up	Nitab4.5_0011105g0010.1	Receptor-like kinase IPR002290 Serine_threonine protein kinase	CRCK3: calmodulin-binding receptor-like cytoplasmic kinase 3	0	0
A_95_P097568	8.20388	up	Nitab4.5_0000442g0090.1	Hydroxycinnamoyl CoA shikimate_quinate hydroxycinnamoyltransferase-like protein (Fragment) IPR003480 Transferase	0	0	0
A_95_P088843	6.44459	up	Nitab4.5_0001700g0050.1	Glycosyl transferase family 8 IPR002495 Glycosyl transferase, family 8	GAUT7: galacturonosyltransferase 7	0	0
A_95_P144812	2.22723	up	Nitab4.5_0000837g0080.1	Aquaporin-like protein IPR012269 Aquaporin	TIP4;1: tonoplast intrinsic protein 4;1	0	0
A_95_P093188	2.12514	up	Nitab4.5_0001861g0110.1	Ribosomal RNA small subunit methyltransferase I IPR008189 Uncharacterised protein family UPF0011	Tetrapyrrole (Corrin/Porphyrin) Methylases	0	0
A_95_P259351	10.3404	up	Nitab4.5_0003280g0040.1	Alpha-amylase IPR013775 Alpha-amylase, plant	ATAMY2, AMY2: alpha-amylase-like 2	0	0
A_95_P004636	11.1344	up	Nitab4.5_0010299g0010.1	Similarity the ORF shows strong similarity to EST 5419 - Aspergillus oryzae	2-oxoglutarate (2OG) and Fe(II)-dependent oxygenase superfamily protein	0	0
A_95_P153072	6.68253	up	Nitab4.5_0000342g0050.1	Nodulin-like protein IPR000620 Protein of unknown function DUF6, transmembrane	0	0	0
A_95_P110812	26.4806	up	Nitab4.5_0001187g0070.1	Abscisic stress ripening (Fragment) IPR003496 ABA_WDS induced protein	0	0	0
A_95_P141032	4.29175	up	Nitab4.5_0000692g0180.1	Pentatricopeptide repeat-containing protein IPR002885 Pentatricopeptide repeat	Pentatricopeptide repeat (PPR) superfamily protein	0	0
A_95_P215217	3.83079	up	Nitab4.5_0002459g0050.1	Cytochrome P450	FAH1, CYP84A1: ferulic acid 5-hydroxylase 1	0	0
A_95_P128037	3.8381	up	Nitab4.5_0002543g0120.1	Cyclin IPR006671 Cyclin, N-terminal	CYCD3;1, CYCD3: CYCLIN D3;1	0	0
A_95_P152887	2.73286	up	Nitab4.5_0002472g0010.1	Dehydration-responsive family protein IPR004159 Protein of unknown function DUF248, methyltransferase putative	S-adenosyl-L-methionine-dependent methyltransferases superfamily protein	0	0
A_95_P210832	2.17216	up	Nitab4.5_0004360g0050.1	CONSTANS-like zinc finger protein IPR000315 Zinc finger, B-box	B-box type zinc finger family protein	Orphans	transcriptional regulator
A_95_P110782	22.7836	up	Nitab4.5_0000570g0310.1	Pectinesterase IPR000070 Pectinesterase, catalytic	Plant invertase/pectin methylesterase inhibitor superfamily	0	0
A_95_P130242	2.15137	up	Nitab4.5_0009520g0020.1	Pentatricopeptide repeat-containing protein IPR002885 Pentatricopeptide repeat	Pentatricopeptide repeat (PPR) superfamily protein	0	0
A_95_P012201	8.718	up	Nitab4.5_0000671g0160.1	Os01g0611000 protein (Fragment) IPR006946 Protein of unknown function DUF642	Protein of unknown function, DUF642	0	0
A_95_P147677	3.48012	up	Nitab4.5_0000934g0040.1	Subtilisin-like protease IPR015500 Peptidase S8, subtilisin-related	ARA12: Subtilase family protein	0	0
A_95_P144712	3.30236	up	Nitab4.5_0002765g0020.1	F-box_LRR-repeat protein 2 IPR006553 Leucine-rich repeat, cysteine-containing subtype	F-box/RNI-like superfamily protein	0	0
A_95_P001056	2.0039	up	Nitab4.5_0003460g0050.1	Thioredoxin h1 IPR015467 Thioredoxin, core	ATTRX1, ATTRX H1, TRX1: thioredoxin H-type 1	0	0
A_95_P164857	3.06243	up	Nitab4.5_0009376g0010.1	S-adenosylmethionine-dependent methyltransferase (Fragment) IPR013217 Methyltransferase type 12	S-adenosyl-L-methionine-dependent methyltransferases superfamily protein	0	0
A_95_P105132	10.6025	up	Nitab4.5_0004430g0020.1	Cortical cell-delineating protein IPR013770 Plant lipid transfer protein and hydrophobic protein, helical	Bifunctional inhibitor/lipid-transfer protein/seed storage 2S albumin superfamily protein	0	0
A_95_P161847	2.0907	up	Nitab4.5_0001208g0140.1	Tyrosine aminotransferase IPR005958 Tyrosine_nicotianamine aminotransferase	Tyrosine transaminase family protein	0	0
A_95_P016471	4.28038	up	Nitab4.5_0002133g0020.1	Cytochrome P450	0	0	0
A_95_P148647	2.65436	up	Nitab4.5_0003246g0130.1	UDP-glucosyltransferase IPR002213 UDP-glucuronosyl_UDP-glucosyltransferase	GT72B1, UGT72B1: UDP-Glycosyltransferase superfamily protein	0	0
A_95_P143147	12.2001	up	Nitab4.5_0000055g0250.1	Peroxidase IPR002016 Haem peroxidase, plant_fungal_bacterial	Peroxidase superfamily protein	0	0
A_95_P157947	3.4086	up	Nitab4.5_0002635g0010.1	Sphingosine hydroxylase IPR006694 Fatty acid hydroxylase	SBH2: sphingoid base hydroxylase 2	0	0
A_95_P204572	2.09261	up	Nitab4.5_0009165g0030.1	Hydrolase alpha_beta fold family protein IPR000073 Alpha_beta hydrolase fold-1	alpha/beta-Hydrolases superfamily protein	0	0
A_95_P045261	2.46524	up	Nitab4.5_0001294g0010.1	ATP-dependent chaperone ClpB IPR017730 Chaperonin ClpB	HSP98.7, CLPB-M, CLPB4: casein lytic proteinase B4	0	0
A_95_P020131	17.7611	up	Nitab4.5_0006253g0020.1	0	0	0	0
A_95_P144232	3.71955	up	Nitab4.5_0000564g0260.1	Aldose-1-epimerase-like protein IPR015443 Aldose-1-epimerase	Galactose mutarotase-like superfamily protein	0	0
A_95_P139652	6.20618	up	Nitab4.5_0002171g0110.1	Cell morphogenesis protein IPR016024 Armadillo-type fold	ARM repeat superfamily protein	0	0
A_95_P257514	5.13457	up	Nitab4.5_0004147g0050.1	Manganese transporter MntH IPR001046 Natural resistance-associated macrophage protein	NRAMP1, PMIT1, ATNRAMP1: natural resistance-associated macrophage protein 1	0	0
A_95_P215782	2.34137	up	Nitab4.5_0009011g0020.1	Nudix hydrolase 2 IPR000086 NUDIX hydrolase domain	ATNUDT2, ATNUDX2, NUDT2: nudix hydrolase homolog 2	0	0
A_95_P164587	4.63471	up	Nitab4.5_0001776g0030.1	WD repeat-containing protein 11 IPR011046 WD40 repeat-like	Transducin family protein / WD-40 repeat family protein	0	0
A_95_P273726	9.25135	up	Nitab4.5_0010662g0010.1	Alpha-humulene_(-)-(E)-beta-caryophyllene synthase IPR005630 Terpene synthase, metal-binding domain	TPS21: terpene synthase 21	0	0
A_95_P275033	3.07231	up	Nitab4.5_0000420g0110.1	Susceptibility homeodomain transcription factor (Fragment) IPR007493 Protein of unknown function DUF538	Protein of unknown function, DUF538	0	0
A_95_P258021	43.0006	up	Nitab4.5_0000194g0280.1	Guanine nucleotide-binding protein subunit beta-like protein IPR017986 WD40 repeat, region	MAC3A: MOS4-associated complex 3A	0	0
A_95_P001721	8.45997	up	Nitab4.5_0006300g0010.1	Receptor like kinase, RLK	FLS2: Leucine-rich receptor-like protein kinase family protein	0	0
A_95_P156667	3.02521	up	Nitab4.5_0001873g0100.1	Uncharacterized plant-specific domain TIGR01589 family protein IPR006476 Conserved hypothetical protein CHP01589, plant	Plant protein 1589 of unknown function	0	0
A_95_P097103	3.32777	up	Nitab4.5_0000147g0410.1	U-box domain containing protein expressed	0	0	0
A_95_P217182	5.04138	up	Nitab4.5_0001892g0090.1	Ubiquitin-conjugating enzyme E2 10 IPR000608 Ubiquitin-conjugating enzyme, E2	UBC10: ubiquitin-conjugating enzyme 10	0	0
A_95_P214977	2.00761	up	Nitab4.5_0009598g0020.1	Os06g0524700 protein (Fragment) IPR004158 Protein of unknown function DUF247, plant	0	0	0
A_95_P160257	2.66473	up	Nitab4.5_0010348g0010.1	Hydrolase alpha_beta fold family protein IPR000073 Alpha_beta hydrolase fold-1	alpha/beta-Hydrolases superfamily protein	0	0
A_95_P004246	2.96904	up	Nitab4.5_0000103g0390.1	Unknown Protein	glycine-rich protein	0	0
A_95_P213587	2.13008	up	Nitab4.5_0001062g0110.1	Sterol 3-beta-glucosyltransferase IPR004276 Glycosyl transferase, family 28	UGT80B1: UDP-Glycosyltransferase superfamily protein	0	0
A_95_P140777	3.80576	up	Nitab4.5_0004412g0060.1	Ribonuclease P_MRP protein subunit IPR009723 Ribonuclease P_MRP, POP1	ribonuclease Ps	0	0
A_95_P121952	11.3251	up	Nitab4.5_0003982g0030.1	0	0	0	0
A_95_P274488	2.58482	up	Nitab4.5_0004644g0030.1	Nitrate transporter IPR000109 TGF-beta receptor, type I_II extracellular region	Major facilitator superfamily protein	0	0
A_95_P029796	3.74733	up	Nitab4.5_0000130g0130.1	1-aminocyclopropane-1-carboxylate oxidase IPR005123 Oxoglutarate and iron-dependent oxygenase	EFE, ACO4, EAT1: ethylene-forming enzyme	0	0
A_95_P146322	2.40801	up	Nitab4.5_0000203g0240.1	Poly polymerase catalytic domain containing protein expressed polymerase, catalytic region	SRO2: similar to RCD one 2	0	0
A_95_P219747	4.59156	up	Nitab4.5_0001031g0060.1	Histidine amino acid transporter IPR013057 Amino acid transporter, transmembrane	LHT1: lysine histidine transporter 1	0	0
A_95_P038921	3.45738	up	Nitab4.5_0002450g0120.1	Peptidase M16 family IPR011237 Peptidase M16, core	Insulinase (Peptidase family M16) family protein	0	0
A_95_P312028	3.38604	up	Nitab4.5_0000028g0200.1	Blue copper protein (Fragment) IPR003245 Plastocyanin-like	0	0	0
A_95_P193862	2.62116	up	Nitab4.5_0002016g0030.1	Heat stress transcription factor-type, DNA-binding	HSF4, HSFB1, AT-HSFB1, ATHSF4: heat shock factor 4	HSF	TF
A_95_P124942	2.48366	up	Nitab4.5_0001265g0070.1	AT-hook motif nuclear localized protein 1 IPR005175 Protein of unknown function DUF296	AHL1, ATAHL1: AT-hook motif nuclear-localized protein 1	0	0
A_95_P147162	2.0501	up	Nitab4.5_0000633g0200.1	Organic anion transporter IPR004853 Protein of unknown function DUF250	EamA-like transporter family protein	0	0
A_95_P010711	2.16558	up	Nitab4.5_0001119g0020.1	Ycf36 protein IPR009631 Protein of unknown function DUF1230	Protein of unknown function (DUF1230)	0	0
A_95_P204107	2.40792	up	Nitab4.5_0008142g0020.1	Nodulin-like protein IPR000620 Protein of unknown function DUF6, transmembrane	nodulin MtN21 /EamA-like transporter family protein	0	0
A_95_P189692	2.04184	up	Nitab4.5_0002902g0040.1	Cytochrome P450	CYP714A1: cytochrome P450, family 714, subfamily A, polypeptide 1	0	0
A_95_P233969	4.73367	up	Nitab4.5_0000570g0140.1	Sentrin-specific protease 2 IPR003653 Peptidase C48, SUMO_Sentrin_Ubl1	ESD4, ATESD4: Cysteine proteinases superfamily protein	0	0
A_95_P277073	2.446	up	Nitab4.5_0002222g0060.1	Unknown Protein	unknown protein similar to AT4G21445.1	0	0
A_95_P195302	2.31985	up	Nitab4.5_0000486g0140.1	Ferredoxin IPR001041 Ferredoxin	2Fe-2S ferredoxin-like superfamily protein	0	0
A_95_P152722	13.824	up	Nitab4.5_0011286g0010.1	Alpha-humulene_(-)-(E)-beta-caryophyllene synthase IPR005630 Terpene synthase, metal-binding domain	ATTPS21, TPS21: terpene synthase 21	0	0
A_95_P004456	2.01713	up	Nitab4.5_0005042g0060.1	Cc-nbs-lrr, resistance protein	0	0	0
A_95_P121002	2.38888	up	Nitab4.5_0003627g0010.1	Glycine dehydrogenase P protein IPR003437 Glycine cleavage system P-protein	AtGLDP2, GLDP2: glycine decarboxylase P-protein 2	0	0
A_95_P103282	19.4561	up	Nitab4.5_0003284g0010.1	Spermidine synthase IPR001045 Spermine synthase	SPDS1: spermidine synthase 1	0	0
A_95_P001671	4.97944	up	Nitab4.5_0002635g0010.1	Sphingosine hydroxylase IPR006694 Fatty acid hydroxylase	SBH2: sphingoid base hydroxylase 2	0	0
A_95_P191087	3.31852	up	Nitab4.5_0003594g0010.1	Xyloglucan endotransglucosylase_hydrolase 14 IPR016455 Xyloglucan endotransglucosylase_hydrolase	XTR4, XTH30: xyloglucan endotransglucosylase/hydrolase 30	0	0
A_95_P149177	2.06899	up	Nitab4.5_0001422g0100.1	54S ribosomal protein L4 mitochondrial IPR010729 Ribosomal protein L47, mitochondrial	ribosomal protein L29 family protein	0	0
A_95_P032861	2.7878	up	Nitab4.5_0024414g0010.1	Unknown Protein	0	0	0
A_95_P031421	2.71819	up	Nitab4.5_0008084g0030.1	Unknown Protein IPR005508 Protein of unknown function DUF313	0	0	0
A_95_P014076	3.70886	up	Nitab4.5_0002165g0020.1	Nuclear transcription factor Y subunit A-2 IPR001289 CCAAT-binding transcription factor, subunit B	0	CCAAT	TF
A_95_P001656	3.9056	up	Nitab4.5_0000020g0010.1	Receptor like kinase, RLK	TMK1: transmembrane kinase 1	0	0
A_95_P300263	2.93679	up	Nitab4.5_0004172g0020.1	mTERF domain-containing protein 3, mitochondrial IPR003690 Mitochodrial transcription termination factor-related	EMB2219: Mitochondrial transcription termination factor family protein	mTERF	TF
A_95_P112167	2.79475	up	Nitab4.5_0000363g0190.1	Pentatricopeptide repeat-containing protein IPR002885 Pentatricopeptide repeat	GUN1: genomes uncoupled 1	0	0
A_95_P187427	2.78458	up	Nitab4.5_0007356g0010.1	Unknown Protein IPR009500 Protein of unknown function DUF1118	Protein of unknown function (DUF1118)	0	0
A_95_P248862	3.93904	up	Nitab4.5_0009332g0030.1	Glutathione transferase IPR004046 Glutathione S-transferase, C-terminal	ATGSTU19, GST8, GSTU19: glutathione S-transferase TAU 19	0	0
A_95_P112057	54.5734	up	Nitab4.5_0002424g0040.1	Glycerate kinase	P-loop containing nucleoside triphosphate hydrolases superfamily protein	0	0
A_95_P234509	3.44726	up	Nitab4.5_0000208g0050.1	Agmatine deiminase IPR017754 Agmatine deiminase	EMB1873, ATAIH: porphyromonas-type peptidyl-arginine deiminase family protein	0	0
A_95_P031911	2.62338	up	Nitab4.5_0001812g0100.1	Cathepsin B-like cysteine proteinase IPR013128 Peptidase C1A, papain	Cysteine proteinases superfamily protein	0	0
A_95_P274333	2.63467	up	Nitab4.5_0000030g0450.1	ABC transporter G family member 14 IPR013525 ABC-2 type transporter	ABCG14: ATP-binding cassette 14	0	0
A_95_P034873	2.06686	up	Nitab4.5_0012647g0010.1	4-coumarate CoA ligase IPR000873 AMP-dependent synthetase and ligase	4CL2, AT4CL2: 4-coumarate:CoA ligase 2	0	0
A_95_P003456	4.28664	up	Nitab4.5_0013456g0010.1	Unknown Protein	unknown protein similar to AT2G16385.1	0	0
A_95_P154312	2.35824	up	Nitab4.5_0000561g0070.1	O-methyltransferase IPR016461 O-methyltransferase, COMT, eukaryota	0	0	0
A_95_P314278	2.15926	up	Nitab4.5_0004348g0100.1	Serine protease IPR015724 Serine endopeptidase DegP2	DegP9: DegP protease 9	0	0
A_95_P146002	6.5073	up	Nitab4.5_0001103g0100.1	Equilibrative nucleoside transporter IPR002259 Delayed-early response protein_equilibrative nucleoside transporter	Nucleoside transporter family protein	0	0
A_95_P150797	2.34144	up	Nitab4.5_0003820g0040.1	MYB transcription factor (Fragment) IPR006447 Myb-like DNA-binding region, SHAQKYF class	Homeodomain-like superfamily protein	MYB	TF
A_95_P068450	6.35995	up	Nitab4.5_0000383g0190.1	AAA-ATPase IPR003959 ATPase, AAA-type, core	BCS1: cytochrome BC1 synthesis	0	0
A_95_P152142	4.89773	up	Nitab4.5_0000108g0440.1	Dehydration-responsive family protein-like IPR004159 Protein of unknown function DUF248, methyltransferase putative	ERD3: S-adenosyl-L-methionine-dependent methyltransferases superfamily protein	0	0
A_95_P156817	16.0565	up	Nitab4.5_0000980g0290.1	0	0	0	0
A_95_P146232	2.99681	up	Nitab4.5_0003675g0010.1	Receptor like kinase, RLK	Leucine-rich repeat receptor-like protein kinase family protein	0	0
A_95_P295713	2.01561	up	Nitab4.5_0000632g0150.1	Vacuolar sorting receptor 7 IPR003137 Protease-associated PA	VSR6, VSR3;3, BP80-3;3: VACUOLAR SORTING RECEPTOR 6	0	0
A_95_P258326	4.03495	up	Nitab4.5_0005586g0020.1	Glycosyltransferase-like protein IPR006740 Protein of unknown function DUF604	Protein of unknown function (DUF604)	0	0
A_95_P308218	3.60707	up	Nitab4.5_0002354g0020.1	Unknown Protein	unknown protein similar to AT1G16840.1	0	0
A_95_P146912	2.88851	up	Nitab4.5_0003930g0030.1	Receptor-like protein kinase IPR001245 Tyrosine protein kinase	U-box domain-containing protein kinase family protein	0	0
A_95_P156882	2.74494	up	Nitab4.5_0000620g0080.1	Biotin carboxyl carrier protein of acetyl-CoA carboxylase IPR011053 Single hybrid motif	Single hybrid motif superfamily protein	0	0
A_95_P110312	8.66158	up	Nitab4.5_0008745g0020.1	Nodulin MtN3 family protein IPR018179 RAG1-activating protein 1 homologue	SWEET1, AtSWEET1: Nodulin MtN3 family protein	0	0
A_95_P020526	3.09832	up	Nitab4.5_0003769g0100.1	Nucleolar GTP-binding protein 2 IPR012971 NGP1, N-terminal	GTP-binding family protein	0	0
A_95_P140992	2.08415	up	Nitab4.5_0000032g0220.1	Integral membrane protein IPR008217 Protein of unknown function DUF125, transmembrane	Vacuolar iron transporter (VIT) family protein	0	0
A_95_P132842	6.00158	up	Nitab4.5_0001629g0050.1	Unknown Protein	unknown protein similar to AT1G30050.1	0	0
A_95_P144057	11.7697	up	Nitab4.5_0000956g0040.1	Endo-1 4-beta-xylanase IPR013781 Glycoside hydrolase, subgroup, catalytic core	Glycosyl hydrolase family 10 protein	0	0
A_95_P139702	2.26063	up	Nitab4.5_0001422g0010.1	At5g24290 (Fragment) IPR008217 Protein of unknown function DUF125, transmembrane	0	0	0
A_95_P049311	2.77688	up	Nitab4.5_0006736g0020.1	Cell division protease ftsH homolog IPR003959 ATPase, AAA-type, core	CDC48C, emb1354: cell division cycle 48C	0	0
A_95_P019826	2.40504	up	Nitab4.5_0002431g0020.1	Elongation factor Ts IPR014039 Translation elongation factor EFTs_EF1B, dimerisation	emb2726: elongation factor Ts family protein	0	0
A_95_P205232	9.91986	up	Nitab4.5_0010258g0020.1	Transmembrane protein 8B	transmembrane protein-related	0	0
A_95_P102472	2.42833	up	Nitab4.5_0001858g0030.1	Unknown protein (Fragment)	0	0	0
A_95_P020931	4.94498	up	Nitab4.5_0007767g0030.1	Baculoviral IAP repeat-containing protein 3 IPR001841 Zinc finger, RING-type	DAL1: E3 Ubiquitin ligase family protein	0	0
A_95_P224882	2.2774	up	Nitab4.5_0004911g0030.1	Genomic DNA chromosome 5 P1 clone MTG10	0	0	0
A_95_P033314	9.17664	up	Nitab4.5_0008289g0020.1	BTB_POZ domain containing protein expressed IPR013089 Kelch related	ATBPM4, BPM4: BTB-POZ and MATH domain 4	0	0
A_95_P180217	2.97729	up	Nitab4.5_0000244g0350.1	Xyloglucan endotransglucosylase_hydrolase 9 IPR016455 Xyloglucan endotransglucosylase_hydrolase IPR008263 Glycoside hydrolase, family 16, active site	XTR6, XTH23: xyloglucan endotransglycosylase 6	0	0
A_95_P283598	2.07582	up	Nitab4.5_0004470g0020.1	ATP binding _ serine-threonine kinase IPR002290 Serine_threonine protein kinase	Protein kinase superfamily protein	0	0
A_95_P106022	4.74349	up	Nitab4.5_0019649g0010.1	Glycine-rich protein	unknown protein similar to AT5G47020.1	0	0
A_95_P190392	4.70088	up	Nitab4.5_0000958g0070.1	Isoamyl acetate-hydrolyzing esterase IPR013831 Esterase, SGNH hydrolase-type, subgroup	SGNH hydrolase-type esterase superfamily protein	0	0
A_95_P266311	2.79982	up	Nitab4.5_0000016g0270.1	HAT family dimerisation domain containing protein IPR008906 HAT dimerisation	0	0	0
A_95_P157342	3.70034	up	Nitab4.5_0003503g0020.1	Unknown Protein IPR012881 Protein of unknown function DUF1685	Protein of unknown function (DUF1685)	0	0
A_95_P107442	3.29088	up	Nitab4.5_0001486g0040.1	ATP-dependent RNA helicase IPR011545 DNA_RNA helicase, DEAD_DEAH box type, N-terminal	RH39: RH39	0	0
A_95_P291228	7.20864	up	Nitab4.5_0021639g0010.1	Subtilisin-like protease IPR015500 Peptidase S8, subtilisin-related	ATSBT1.1, SBTI1.1: subtilase family protein	0	0
A_95_P192137	15.1642	up	Nitab4.5_0000390g0100.1	Cytochrome P450	CYP71B34: cytochrome P450, family 71, subfamily B, polypeptide 34	0	0
A_95_P114047	2.00309	up	Nitab4.5_0000032g0200.1	0	Acetamidase/Formamidase family protein	0	0
A_95_P205112	3.15864	up	Nitab4.5_0018289g0010.1	Pathogenesis-related protein-like protein	pathogenesis-related family protein	0	0
A_95_P177027	5.34738	up	Nitab4.5_0002340g0040.1	0	0	0	0
A_95_P085355	4.23879	up	Nitab4.5_0000775g0080.1	Phytoene synthase 3	PSY: PHYTOENE SYNTHASE	0	0
A_95_P182667	2.8897	up	Nitab4.5_0003703g0070.1	Unknown Protein	unknown protein similar to AT5G63135.1	0	0
A_95_P248322	4.04412	up	Nitab4.5_0000008g0150.1	Glutathione S-transferase-like protein IPR004046 Glutathione S-transferase, C-terminal	ATGSTU8, GSTU8: glutathione S-transferase TAU 8	0	0
A_95_P030141	42.6356	up	Nitab4.5_0004585g0070.1	Cc-nbs, resistance protein fragment	0	0	0
A_95_P030646	2.084	up	Nitab4.5_0004851g0040.1	60S ribosomal protein L23A IPR012678 Ribosomal protein L23_L15e, core	RPL23AB: ribosomal protein L23AB	0	0
A_95_P009956	7.28156	up	Nitab4.5_0000025g0180.1	DUF599 family protein IPR006747 Protein of unknown function DUF599	Protein of unknown function, DUF599	0	0
A_95_P148992	2.29854	up	Nitab4.5_0000003g0030.1	Chaperone protein dnaJ 3 IPR003095 Heat shock protein DnaJ	DNAJ heat shock family protein	0	0
A_95_P187882	4.29202	up	Nitab4.5_0004009g0010.1	Unknown Protein IPR010605 Protein of unknown function DUF1191	Protein of unknown function (DUF1191)	0	0
A_95_P276098	2.31224	up	Nitab4.5_0000123g0010.1	Hsp20_alpha crystallin family protein expressed IPR008978 HSP20-like chaperone	HSP20-like chaperones superfamily protein	0	0
A_95_P295493	4.23346	up	Nitab4.5_0004447g0040.1	1-aminocyclopropane-1-carboxylate oxidase 1 IPR005123 Oxoglutarate and iron-dependent oxygenase	SRG1, ATSRG1: senescence-related gene 1	0	0
A_95_P016776	2.79377	up	Nitab4.5_0003539g0020.1	RER1 protein IPR004932 Retrieval of early ER protein Rer1	ATRER1B, RER1B: endoplasmatic reticulum retrieval protein 1B	0	0
A_95_P140752	4.27057	up	Nitab4.5_0000043g0150.1	PHD finger family protein IPR019787 Zinc finger, PHD-finger	Acyl-CoA N-acyltransferase with RING/FYVE/PHD-type zinc finger protein	PHD	transcriptional regulator
A_95_P144247	6.55509	up	Nitab4.5_0001219g0010.1	Cytochrome P450	CYP716A1: cytochrome P450, family 716, subfamily A, polypeptide 1	0	0
A_95_P224652	23.6513	up	Nitab4.5_0007792g0010.1	Late elongated hypocotyl and circadian clock associated-1-like	0	0	0
A_95_P215377	4.12953	up	Nitab4.5_0004579g0010.1	Myo-inositol transporter 2 IPR003663 Sugar_inositol transporter	ATINT1, INT1: inositol transporter 1	0	0
A_95_P140092	2.70987	up	Nitab4.5_0000826g0160.1	Icc family phosphohydrolase IPR011230 Phosphoesterase At2g46880	ATPAP16, PAP16: purple acid phosphatase 16	0	0
A_95_P259896	2.08304	up	Nitab4.5_0000496g0020.1	Methyltransferase IPR012901 N2227-like	S-adenosyl-L-methionine-dependent methyltransferases superfamily protein	0	0
A_95_P099073	6.18497	up	Nitab4.5_0000066g0100.1	Potassium channel IPR002110 Ankyrin	AKT1, ATAKT1, KT1: K+ transporter 1	0	0
A_95_P019016	46.6358	up	Nitab4.5_0003324g0100.1	Proteinase inhibitor II IPR003465 Proteinase inhibitor I20, Pin2	0	0	0
A_95_P220392	2.8623	up	Nitab4.5_0004881g0010.1	Uncharacterized aarF domain-containing protein kinase 1 IPR004147 ABC-1	Protein kinase superfamily protein	0	0
A_95_P191527	2.21603	up	Nitab4.5_0010823g0010.1	Sucrose phosphate synthase IPR012819 Sucrose phosphate synthase, plant	ATSPS1F, SPS1F: sucrose phosphate synthase 1F	0	0
A_95_P037458	3.35387	up	Nitab4.5_0002532g0030.1	Fatty acyl coA reductase IPR013120 Male sterility, NAD-binding	MS2, FAR2: Jojoba acyl CoA reductase-related male sterility protein	0	0
A_95_P225452	2.57602	up	Nitab4.5_0024414g0010.1	Unknown Protein	0	0	0
A_95_P200552	2.50836	up	Nitab4.5_0001619g0050.1	Metacaspase IPR011600 Peptidase C14, caspase catalytic	LOL3, ATMCPB1, MCP1B, ATMC1, MC1: metacaspase 1	0	0
A_95_P002381	4.83099	up	Nitab4.5_0002081g0010.1	Patatin IPR002641 Patatin	PLP1, PLA IVA, AtPLAIVA: Acyl transferase/acyl hydrolase/lysophospholipase superfamily protein	0	0
A_95_P221907	3.79308	up	Nitab4.5_0005409g0010.1	Ankyrin repeat domain 1 IPR002110 Ankyrin	EMB16, EMB2036, AKRP: ankyrin repeat protein	0	0
A_95_P140922	2.32143	up	Nitab4.5_0008782g0010.1	TA9 protein (Fragment) IPR009719 Protein of unknown function DUF1296	Kinase-related protein of unknown function (DUF1296)	0	0
A_95_P285153	2.33162	up	Nitab4.5_0004641g0020.1	Phosphoglycerate mutase IPR013078 Phosphoglycerate mutase	Phosphoglycerate mutase family protein	0	0
A_95_P290638	2.48855	up	Nitab4.5_0000244g0100.1	Unknown Protein	0	0	0
A_95_P177147	2.27746	up	Nitab4.5_0000381g0400.1	60S ribosomal protein L24 IPR000988 Ribosomal protein L24e	RPL24A: ribosomal protein L24	0	0
A_95_P163487	2.28212	up	Nitab4.5_0003782g0020.1	Bifunctional polymyxin resistance protein ArnA-binding domain	UXS6: UDP-XYL synthase 6	0	0
A_95_P160062	6.62351	up	Nitab4.5_0000144g0100.1	0	0	0	0
A_95_P008661	3.07008	up	Nitab4.5_0001086g0030.1	Nodulin family protein IPR000620 Protein of unknown function DUF6, transmembrane	nodulin MtN21 /EamA-like transporter family protein	0	0
A_95_P256169	2.18925	up	Nitab4.5_0003076g0040.1	Tyrosine aminotransferase IPR005958 Tyrosine_nicotianamine aminotransferase	Tyrosine transaminase family protein	0	0
A_95_P242522	4.70104	up	Nitab4.5_0000453g0150.1	Receptor-like protein kinase At3g21340 IPR002290 Serine_threonine protein kinase	WAK2: wall-associated kinase 2	0	0
A_95_P300618	2.30249	up	Nitab4.5_0003989g0030.1	0	0	0	0
A_95_P036603	4.2642	up	Nitab4.5_0012292g0020.1	Chaperone protein DnaJ IPR003095 Heat shock protein DnaJ	DNAJ heat shock N-terminal domain-containing protein	0	0
A_95_P073365	2.00787	up	Nitab4.5_0001307g0030.1	Receptor like kinase, RLK	Protein kinase family protein with leucine-rich repeat domain	0	0
A_95_P153457	2.02188	up	Nitab4.5_0001726g0040.1	Hedgehog-interacting protein 1 (Fragment) IPR011041 Soluble quinoprotein glucose_sorbosone dehydrogenase	catalytics	0	0
A_95_P106992	39.9294	up	Nitab4.5_0000503g0050.1	Pleckstrin homology domain-containing family F member 2 IPR000306 Zinc finger, FYVE-type	phosphoinositide binding	0	0
A_95_P163597	4.88605	up	Nitab4.5_0007022g0020.1	Unknown Protein	Protein kinase superfamily protein	0	0
A_95_P222357	3.18364	up	Nitab4.5_0001417g0060.1	Mitochondrial porin (Voltage-dependent anion channel) outer membrane protein IPR001925 Porin, eukaryotic type	VDAC2, ATVDAC2: voltage dependent anion channel 2	0	0
A_95_P048936	4.91011	up	Nitab4.5_0002556g0040.1	0	0	0	0
A_95_P115122	2.38043	up	Nitab4.5_0000890g0040.1	0	0	0	0
A_95_P115287	9.6999	up	Nitab4.5_0006701g0020.1	Amino acid permease 6 IPR013057 Amino acid transporter, transmembrane	AAP6: amino acid permease 6	0	0
A_95_P091113	2.54548	up	Nitab4.5_0000524g0100.1	ATP binding protein IPR003594 ATP-binding region, ATPase-like	CSK: chloroplast sensor kinase	0	0
A_95_P180592	3.05053	up	Nitab4.5_0000010g0240.1	Cell division control protein 6 homolog IPR016314 Cell division control, Cdc6	Cell division control, Cdc6	0	0
A_95_P220362	2.48269	up	Nitab4.5_0002368g0140.1	Solute carrier family 35 member F1 IPR009262 Protein of unknown function DUF914, eukaryotic	Eukaryotic protein of unknown function (DUF914)	0	0
A_95_P141062	30.3035	up	Nitab4.5_0011637g0010.1	Pentatricopeptide repeat-containing protein IPR002885 Pentatricopeptide repeat	Tetratricopeptide repeat (TPR)-like superfamily protein	0	0
A_95_P194757	4.2842	up	Nitab4.5_0000316g0380.1	Zinc finger CCCH domain-containing protein 22 IPR000571 Zinc finger, CCCH-type	CCCH-type zinc fingerfamily protein with RNA-binding domain	C3H	TF
A_95_P221247	9.50281	up	Nitab4.5_0000742g0110.1	Chaperone protein dnaJ IPR001623 Heat shock protein DnaJ, N-terminal	Chaperone DnaJ-domain superfamily protein	0	0
A_95_P162582	2.96518	up	Nitab4.5_0005781g0050.1	Transcription factor WRKY IPR003657 DNA-binding WRKY	WRKY6, ATWRKY6: WRKY family transcription factor	WRKY	TF
A_95_P306688	2.99667	up	Nitab4.5_0003081g0010.1	Beta-glucosidase IPR001360 Glycoside hydrolase, family 1	BGLU11: beta glucosidase 11	0	0
A_95_P144782	3.29348	up	Nitab4.5_0000445g0130.1	RAG1-activating protein 1 homolog IPR018179 RAG1-activating protein 1 homologue	SWEET1, AtSWEET1: Nodulin MtN3 family protein	0	0
A_95_P273761	2.63841	up	Nitab4.5_0001746g0050.1	Polyadenylate-binding protein 1 IPR006515 Polyadenylate binding protein, human types 1, 2, 3, 4	PAB7: poly(A) binding protein 7	0	0
A_95_P032326	9.93628	up	Nitab4.5_0007164g0020.1	0	0	0	0
A_95_P152797	2.06941	up	Nitab4.5_0005781g0040.1	0	0	0	0
A_95_P140897	16.5043	up	Nitab4.5_0005513g0040.1	Receptor like kinase, RLK	Leucine-rich repeat protein kinase family protein	0	0
A_95_P260051	7.03605	up	Nitab4.5_0001239g0050.1	Lipid A export ATP-binding_permease protein msbA IPR003439 ABC transporter-like	ABC transporter family protein	0	0
A_95_P140902	2.11244	up	Nitab4.5_0000027g0140.1	Unknown Protein	0	0	0
A_95_P176942	3.92	up	Nitab4.5_0000222g0380.1	Coiled-coil protein	0	0	0
A_95_P139112	2.00746	up	Nitab4.5_0000877g0050.1	Os06g0207500 protein (Fragment) IPR004253 Protein of unknown function DUF231, plant	TBL7: TRICHOME BIREFRINGENCE-LIKE 7	0	0
A_95_P161832	58.0584	up	Nitab4.5_0010967g0020.1	0	0	0	0
A_95_P005076	3.41931	up	Nitab4.5_0005587g0020.1	Ribosomal protein L19 IPR000196 Ribosomal protein L19_L19e	Ribosomal protein L19e family protein	0	0
A_95_P004366	2.25969	up	Nitab4.5_0001213g0060.1	Beta-1 3-galactosyltransferase 6 IPR002659 Glycosyl transferase, family 31	Galactosyltransferase family protein	0	0
A_95_P086470	2.35157	up	Nitab4.5_0002287g0120.1	Unknown Protein	0	0	0
A_95_P188152	6.41703	up	Nitab4.5_0000256g0160.1	Unknown Protein	0	0	0
A_95_P255824	4.30022	up	Nitab4.5_0000288g0120.1	3-phenylpropionate-dihydrodiol_cinnamic acid-dihydrodiol dehydrogenase IPR002347 Glucose_ribitol dehydrogenase	NAD(P)-binding Rossmann-fold superfamily protein	0	0
A_95_P088683	6.70183	up	Nitab4.5_0001220g0010.1	Membrane-associated ring finger 6 IPR011016 Zinc finger, RING-CH-type	RING/U-box superfamily protein	0	0
A_95_P195817	2.27527	up	Nitab4.5_0002232g0030.1	Unknown Protein IPR009053 Prefoldin	unknown protein similar to AT2G32240.1	0	0
A_95_P102522	2.20379	up	Nitab4.5_0003281g0090.1	Cold acclimation protein COR413-like IPR008892 Cold acclimation WCOR413	COR413-PM2, ATCOR413-PM2: cold-regulated 413-plasma membrane 2	0	0
A_95_P283583	3.56065	up	Nitab4.5_0003391g0010.1	Protein phosphatase 2C IPR015655 Protein phosphatase 2C	ATHPP2C5, PP2C5: phosphatase 2C5	0	0
A_95_P004586	2.30224	up	Nitab4.5_0000534g0010.1	Endoplasmic reticulum metallopeptidase 1 IPR007484 Peptidase M28	Zn-dependent exopeptidases superfamily protein	0	0
A_95_P240174	4.41542	up	Nitab4.5_0009842g0020.1	Peroxidase 65 IPR002016 Haem peroxidase, plant_fungal_bacterial	Peroxidase superfamily protein	0	0
A_95_P141122	7.47983	up	Nitab4.5_0005968g0060.1	Zinc finger CCCH domain-containing protein 56 IPR000571 Zinc finger, CCCH-type	Zinc finger (CCCH-type) family protein	C3H	TF
A_95_P135182	2.71431	up	Nitab4.5_0019996g0010.1	RAG1-activating protein 1 homolog IPR018179 RAG1-activating protein 1 homologue	SWEET17, AtSWEET17: Nodulin MtN3 family protein	0	0
A_95_P162207	5.14592	up	Nitab4.5_0000155g0050.1	0	0	0	0
A_95_P206222	4.2287	up	Nitab4.5_0004318g0060.1	0	0	NAC	TF
A_95_P240833	2.50197	up	Nitab4.5_0001121g0250.1	Glycosyltransferase IPR002495 Glycosyl transferase, family 8	GAUT15: galacturonosyltransferase 15	0	0
A_95_P181687	6.24231	up	Nitab4.5_0004859g0050.1	DUF599 family protein IPR006747 Protein of unknown function DUF599	Protein of unknown function, DUF599	0	0
A_95_P226539	3.90153	up	Nitab4.5_0005926g0020.1	Fructose-1 6-bisphosphatase class 1 IPR000146 Fructose-1,6-bisphosphatase	Inositol monophosphatase family protein	0	0
A_95_P211732	7.20226	up	Nitab4.5_0002231g0030.1	Harpin-induced protein IPR010847 Harpin-induced 1	0	0	0
A_95_P083420	3.08324	up	Nitab4.5_0000106g0440.1	Metal ion binding protein IPR006121 Heavy metal transport_detoxification protein	Heavy metal transport/detoxification superfamily protein	0	0
A_95_P158812	2.06005	up	Nitab4.5_0010823g0010.1	Sucrose phosphate synthase IPR012819 Sucrose phosphate synthase, plant	ATSPS1F, SPS1F: sucrose phosphate synthase 1F	0	0
A_95_P156398	25.1018	up	Nitab4.5_0003904g0060.1	Chalcone synthase IPR011141 Polyketide synthase, type III	CHS, TT4, ATCHS: Chalcone and stilbene synthase family protein	0	0
A_95_P114357	47.3106	up	Nitab4.5_0003284g0040.1	Spermidine synthase IPR001045 Spermine synthase	SPDS1: spermidine synthase 1	0	0
A_95_P084310	3.5647	up	Nitab4.5_0007131g0030.1	0	0	0	0
A_95_P197492	2.83062	up	Nitab4.5_0007821g0010.1	Cellulose synthase 3 IPR005150 Cellulose synthase	IRX3, CESA7, ATCESA7, MUR10: Cellulose synthase family protein	0	0
A_95_P044401	2.41033	up	Nitab4.5_0000941g0150.1	Nbs-lrr resistance protein (Fragment) IPR001810 Cyclin-like F-box	0	0	0
A_95_P090263	4.67977	up	Nitab4.5_0000402g0010.1	Glucosyltransferase IPR002213 UDP-glucuronosyl_UDP-glucosyltransferase	UDP-Glycosyltransferase superfamily protein	0	0
A_95_P285913	2.0748	up	Nitab4.5_0008031g0040.1	Phenylcoumaran benzylic ether reductase IPR008030 NmrA-like	NmrA-like negative transcriptional regulator family protein	0	0
A_95_P309433	2.17721	up	Nitab4.5_0000052g0280.1	Uncharacterized basic helix-loop-helix protein At1g06150	Serine/threonine-protein kinase WNK (With No Lysine)-related	0	0
A_95_P164412	3.2014	up	Nitab4.5_0000001g0010.1	0	Protein of unknown function (DUF3754)	0	0
A_95_P309288	2.18997	up	Nitab4.5_0001708g0010.1	Vacuolar protein sorting-associated protein IPR001849 Pleckstrin homology	pleckstrin homology (PH) domain-containing protein	0	0
A_95_P021221	2.30151	up	Nitab4.5_0004786g0030.1	0	0	0	0
A_95_P273371	2.34459	up	Nitab4.5_0001291g0040.1	Nuclease	Staphylococcal nuclease homologue	0	0
A_95_P199287	2.78607	up	Nitab4.5_0007776g0010.1	DNA mismatch repair protein MutS IPR000432 DNA mismatch repair protein MutS, C-terminal	ATMSH5, MSH5: MUTS-homologue 5	0	0
A_95_P160707	13.9452	up	Nitab4.5_0002717g0050.1	Alpha-humulene_(-)-(E)-beta-caryophyllene synthase IPR005630 Terpene synthase, metal-binding domain	TPS21: terpene synthase 21	0	0
A_95_P161927	2.70242	up	Nitab4.5_0000183g0020.1	Glycosyl transferase group 1 IPR001296 Glycosyl transferase, group 1	UDP-Glycosyltransferase superfamily protein	0	0
A_95_P268586	2.39968	up	Nitab4.5_0007076g0040.1	0	0	0	0
A_95_P264316	5.08197	up	Nitab4.5_0004995g0040.1	Calcium dependent protein kinase 2 IPR002290 Serine_threonine protein kinase	CPK20: calcium-dependent protein kinase 20	0	0
A_95_P004591	2.08106	up	Nitab4.5_0010484g0010.1	Dienelactone hydrolase family protein IPR002925 Dienelactone hydrolase	alpha/beta-Hydrolases superfamily protein	0	0
A_95_P154667	47.1239	up	Nitab4.5_0000007g0380.1	Acyltransferase-like protein IPR003480 Transferase	0	0	0
A_95_P137022	2.70167	up	Nitab4.5_0003937g0010.1	BEL1-like homeodomain protein 1 IPR006563 POX	BLH7: BEL1-like homeodomain 7	HB	TF
A_95_P245117	2.31309	up	Nitab4.5_0000737g0120.1	Aquaporin-like protein IPR012269 Aquaporin	TMP-C, PIP1;4, PIP1E: plasma membrane intrinsic protein 1;4	0	0
A_95_P039861	6.44672	up	Nitab4.5_0002775g0060.1	0	secE/sec61-gamma protein transport protein	0	0
A_95_P180302	2.19487	up	Nitab4.5_0002129g0130.1	Mitochondrial F0 ATP synthase D chain IPR008689 ATPase, F0 complex, subunit D, mitochondrial	ATPQ: ATP synthase D chain, mitochondrial	0	0
A_95_P135852	2.0043	up	Nitab4.5_0006505g0030.1	GDSL esterase_lipase At5g42170 IPR001087 Lipase, GDSL	SGNH hydrolase-type esterase superfamily protein	0	0
A_95_P038811	2.06177	up	Nitab4.5_0002100g0030.1	0	0	0	0
A_95_P046156	3.97033	up	Nitab4.5_0000309g0290.1	DNA topoisomerase IPR000380 DNA topoisomerase, type IA, core	DNA topoisomerase, type IA, core	0	0
A_95_P176652	3.41659	up	Nitab4.5_0001869g0010.1	H-ATPase IPR006534 ATPase, P-type, plasma-membrane proton-efflux	AHA1, PMA, OST2, HA1: H(+)-ATPase 1	0	0
A_95_P204137	2.21175	up	Nitab4.5_0000592g0040.1	RING finger protein IPR018957 Zinc finger, C3HC4 RING-type	RING/U-box superfamily protein	0	0
A_95_P032731	6.77728	up	Nitab4.5_0007049g0010.1	Aspartic proteinase nepenthesin I IPR001461 Peptidase A1	0	0	0
A_95_P007891	21.2075	up	Nitab4.5_0011232g0010.1	Spermidine synthase IPR001045 Spermine synthase	SPDS1: spermidine synthase 1	0	0
A_95_P154522	2.00249	up	Nitab4.5_0005286g0010.1	SNARE associated Golgi protein IPR015414 SNARE associated Golgi protein	SNARE associated Golgi protein family	0	0
A_95_P216057	2.12076	up	Nitab4.5_0003076g0040.1	Tyrosine aminotransferase IPR005958 Tyrosine_nicotianamine aminotransferase	Tyrosine transaminase family protein	0	0
A_95_P292398	2.72287	up	Nitab4.5_0000285g0040.1	Pectinacetylesterase (Fragment) IPR004963 Pectinacetylesterase	Pectinacetylesterase family protein	0	0
A_95_P227159	2.33922	up	Nitab4.5_0001965g0070.1	S-adenosylmethionine decarboxylase proenzyme IPR001985 S-adenosylmethionine decarboxylase	Adenosylmethionine decarboxylase family protein	0	0
A_95_P271491	9.38397	up	Nitab4.5_0000383g0150.1	Light-dependent short hypocotyls 1 IPR006936 Protein of unknown function DUF640	LSH10: Protein of unknown function (DUF640)	0	0
A_95_P218852	3.58859	up	Nitab4.5_0001618g0110.1	F-box family protein	0	0	0
A_95_P102367	7.52523	up	Nitab4.5_0000312g0300.1	Cortical cell-delineating protein IPR013770 Plant lipid transfer protein and hydrophobic protein, helical	Bifunctional inhibitor/lipid-transfer protein/seed storage 2S albumin superfamily protein	0	0
A_95_P115147	4.77051	up	Nitab4.5_0006719g0050.1	Oxysterol-binding protein IPR000648 Oxysterol-binding protein	ORP2A: OSBP(oxysterol binding protein)-related protein 2A	0	0
A_95_P184087	3.66928	up	Nitab4.5_0000359g0110.1	Vacuolar processing enzyme-1b IPR001096 Peptidase C13, legumain	GAMMA-VPE, GAMMAVPE: gamma vacuolar processing enzyme	0	0
A_95_P013111	3.10955	up	Nitab4.5_0000055g0200.1	H-ATPase IPR006534 ATPase, P-type, plasma-membrane proton-efflux	AHA1, PMA, OST2, HA1: H(+)-ATPase 1	0	0
A_95_P155707	2.19414	up	Nitab4.5_0000417g0100.1	Calcium binding protein Caleosin IPR007736 Caleosin related	Caleosin-related family protein	0	0
A_95_P271416	3.22393	up	Nitab4.5_0012999g0010.1	MYB transcription factor IPR015495 Myb transcription factor	AtMYB93, MYB93: myb domain protein 93	MYB	TF
A_95_P276823	2.1277	up	Nitab4.5_0027863g0010.1	Pentatricopeptide repeat-containing protein IPR002885 Pentatricopeptide repeat	Pentatricopeptide repeat (PPR-like) superfamily protein	0	0
A_95_P308053	2.77608	up	Nitab4.5_0002692g0070.1	NAC domain protein IPR003441 protein	NAC2, anac078: NAC domain containing protein 2	NAC	TF
A_95_P182442	2.12566	up	Nitab4.5_0000688g0140.1	RNA pyrophosphohydrolase IPR000086 NUDIX hydrolase domain	NUDX25: nudix hydrolase homolog 25	0	0
A_95_P182022	5.35116	up	Nitab4.5_0000056g0110.1	GDSL esterase_lipase At1g28590 IPR001087 Lipase, GDSL	SGNH hydrolase-type esterase superfamily protein	0	0
A_95_P200097	2.19913	up	Nitab4.5_0001182g0070.1	Cytochrome P450	CYP71B35: cytochrome P450, family 71, subfamily B, polypeptide 35	0	0
A_95_P122912	7.9591	up	Nitab4.5_0010042g0020.1	Xanthine_uracil permease family protein IPR006043 Xanthine_uracil_vitamin C permease	AZG2, ATAZG2: Xanthine/uracil permease family protein	0	0
A_95_P162902	2.35731	up	Nitab4.5_0005069g0010.1	0	0	0	0
A_95_P034953	6.90175	up	Nitab4.5_0000662g0120.1	NAC domain protein IPR003441 protein	RD26, ANAC072: NAC (No Apical Meristem) domain transcriptional regulator superfamily protein	NAC	TF
A_95_P313093	10.8827	up	Nitab4.5_0001867g0130.1	Eukaryotic translation initiation factor 1A	Nucleic acid-binding, OB-fold-like protein	0	0
A_95_P147402	6.80435	up	Nitab4.5_0007373g0020.1	Receptor-like kinase IPR002290 Serine_threonine protein kinase	0	0	0
A_95_P125072	7.92855	up	Nitab4.5_0006561g0070.1	F-box family protein IPR001810 Cyclin-like F-box	0	0	0
A_95_P211362	2.23427	up	Nitab4.5_0002738g0060.1	Genomic DNA chromosome 3 BAC clone F14O13	unknown protein similar to AT4G13540.1	0	0
A_95_P086570	2.05468	up	Nitab4.5_0004293g0010.1	0	0	0	0
A_95_P005981	4.27476	up	Nitab4.5_0002115g0020.1	S-adenosylmethionine synthase IPR002133 S-adenosylmethionine synthetase	MAT3: methionine adenosyltransferase 3	0	0
A_95_P159487	3.96077	up	Nitab4.5_0004728g0070.1	Mitochondrial phosphate carrier protein IPR001993 Mitochondrial substrate carrier	PHT3;1: phosphate transporter 3;1	0	0
A_95_P213567	2.76596	up	Nitab4.5_0018124g0010.1	Nodulin MtN21 family protein IPR000620 Protein of unknown function DUF6, transmembrane	nodulin MtN21 /EamA-like transporter family protein	0	0
A_95_P058496	2.31751	up	Nitab4.5_0004641g0020.1	Phosphoglycerate mutase IPR013078 Phosphoglycerate mutase	Phosphoglycerate mutase family protein	0	0
A_95_P296138	5.36876	up	Nitab4.5_0002758g0060.1	Receptor-like protein kinase At3g21340 IPR002290 Serine_threonine protein kinase	0	0	0
A_95_P205237	3.53983	up	Nitab4.5_0002828g0030.1	Unknown Protein	0	0	0
A_95_P269811	2.2757	up	Nitab4.5_0001338g0090.1	NHL repeat containing 2 IPR011042 Six-bladed beta-propeller, TolB-like	haloacid dehalogenase-like hydrolase family protein	0	0
A_95_P272681	2.8745	up	Nitab4.5_0007926g0010.1	0	GLIP4: GDSL-motif lipase 4	0	0
A_95_P004506	2.13415	up	Nitab4.5_0000249g0410.1	0	0	0	0
A_95_P081035	2.50317	up	Nitab4.5_0010199g0020.1	Phosphoglycolate phosphatase IPR006349 2-phosphoglycolate phosphatase, eukaryotic	PGLP2, ATPGLP2, ATPK5: 2-phosphoglycolate phosphatase 2	0	0
A_95_P005381	2.00631	up	Nitab4.5_0000019g0190.1	Unknown Protein	0	0	0
A_95_P188912	2.75244	up	Nitab4.5_0004194g0100.1	Zinc finger protein-like protein IPR002867 Zinc finger, C6HC-type	0	0	0
A_95_P311638	3.09778	up	Nitab4.5_0003937g0010.1	BEL1-like homeodomain protein 1 IPR006563 POX	BLH7: BEL1-like homeodomain 7	HB	TF
A_95_P022496	2.07566	up	Nitab4.5_0001027g0190.1	Copper chaperone IPR006121 Heavy metal transport_detoxification protein	ATX1, ATATX1: homolog of anti-oxidant 1	0	0
A_95_P030811	3.04755	up	Nitab4.5_0010258g0030.1	Pentatricopeptide repeat-containing protein IPR002885 Pentatricopeptide repeat	Pentatricopeptide repeat (PPR-like) superfamily protein	0	0
A_95_P030586	10.4967	up	Nitab4.5_0003604g0030.1	Osmotin-like protein (Fragment) IPR001938 Thaumatin, pathogenesis-related	ATOSM34, OSM34: osmotin 34	0	0
A_95_P024131	2.87953	up	Nitab4.5_0000973g0050.1	Tafazzin IPR000872 Tafazzin	Phospholipid/glycerol acyltransferase family protein	0	0
A_95_P142062	7.66544	up	Nitab4.5_0002641g0180.1	Genomic DNA chromosome 3 P1 clone MJL12	0	0	0
A_95_P038466	2.29208	up	Nitab4.5_0004809g0010.1	0	0	0	0
A_95_P179787	2.04495	up	Nitab4.5_0005922g0030.1	ATP-dependent Zn protease cell division protein FtsH homolog IPR005936 Peptidase M41, FtsH	VAR2, FTSH2: FtsH extracellular protease family	0	0
A_95_P145392	2.71088	up	Nitab4.5_0000508g0190.1	Unknown Protein	unknown protein similar to AT2G46630.1	0	0
A_95_P132947	4.44303	up	Nitab4.5_0004162g0010.1	Pectinesterase IPR000070 Pectinesterase, catalytic	ATPMEPCRF, PMEPCRF: pectin methylesterase PCR fragment F	0	0
A_95_P005351	2.47341	up	Nitab4.5_0002709g0020.1	Proton gradient regulation 5	PGR5: proton gradient regulation 5	0	0
A_95_P152817	2.02711	up	Nitab4.5_0012396g0010.1	Pto-like, Serine_threonine kinase protein, resistance protein	FER: Malectin/receptor-like protein kinase family protein	0	0
A_95_P041301	2.28689	up	Nitab4.5_0007853g0030.1	F-box family protein IPR001810 Cyclin-like F-box	0	0	0
A_95_P122637	3.35747	up	Nitab4.5_0000214g0130.1	Metal ion binding protein IPR006121 Heavy metal transport_detoxification protein	Heavy metal transport/detoxification superfamily protein	0	0
A_95_P205827	3.657	up	Nitab4.5_0002828g0030.1	Unknown Protein	0	0	0
A_95_P242407	2.53125	up	Nitab4.5_0008809g0040.1	RING finger-like IPR018957 Zinc finger, C3HC4 RING-type	NIP2: NEP-interacting protein 2	0	0
A_95_P202287	2.9866	up	Nitab4.5_0000319g0380.1	Cytochrome b5 IPR001199 Cytochrome b5	ATB5-A, B5 #2, ATCB5-E, CB5-E: cytochrome B5 isoform E	0	0
A_95_P001236	10.0615	up	Nitab4.5_0001988g0050.1	Filament-like plant protein (Fragment) IPR008587 Protein of unknown function DUF869, plant	Plant protein of unknown function (DUF869)	0	0
A_95_P006566	2.69161	up	Nitab4.5_0002775g0010.1	Hydroxycinnamoyl CoA quinate transferase IPR003480 Transferase	HXXXD-type acyl-transferase family protein	0	0
A_95_P202337	3.0244	up	Nitab4.5_0004432g0040.1	Kinesin like protein IPR001752 Kinesin, motor region	P-loop containing nucleoside triphosphate hydrolases superfamily protein	0	0
A_95_P161342	3.67135	up	Nitab4.5_0007704g0020.1	Alcohol dehydrogenase zinc-containing IPR002085 Alcohol dehydrogenase superfamily, zinc-containing	Oxidoreductase, zinc-binding dehydrogenase family protein	0	0
A_95_P290548	2.3236	up	Nitab4.5_0002399g0100.1	Bis(5_apos-adenosyl)-triphosphatase-like protein IPR011151 Histidine triad motif	FHIT: FRAGILE HISTIDINE TRIAD	0	0
A_95_P215292	5.25177	up	Nitab4.5_0002255g0060.1	Peroxidase 1 IPR002016 Haem peroxidase, plant_fungal_bacterial	Peroxidase superfamily protein	0	0
A_95_P020491	4.01793	up	Nitab4.5_0000652g0050.1	Glutathione S-transferase-like protein IPR004046 Glutathione S-transferase, C-terminal	ATGSTU8, GSTU8: glutathione S-transferase TAU 8	0	0
A_95_P035838	3.1461	up	Nitab4.5_0002266g0110.1	Microspherule protein 1 IPR000253 Forkhead-associated	0	FHA	TF
A_95_P259366	20.161	up	Nitab4.5_0000332g0130.1	0	MT3, ATMT3: metallothionein 3	0	0
A_95_P155607	5.75992	up	Nitab4.5_0002913g0010.1	Extracellular calcium sensing receptor IPR001763 Rhodanese-like	Rhodanese/Cell cycle control phosphatase superfamily protein	0	0
A_95_P139567	7.88304	up	Nitab4.5_0002354g0080.1	Reticulon-like protein B22 IPR003388 Reticulon	Reticulon family protein	0	0
A_95_P194292	13.2703	up	Nitab4.5_0005713g0030.1	0	0	0	0
A_95_P107272	2.20409	up	Nitab4.5_0006767g0010.1	NBS-LRR class disease resistance protein	Heavy metal transport/detoxification superfamily protein	0	0
A_95_P207882	2.86749	up	Nitab4.5_0003027g0020.1	Cinnamyl alcohol dehydrogenase-like protein IPR002085 Alcohol dehydrogenase superfamily, zinc-containing	ATCAD9, CAD9: cinnamyl alcohol dehydrogenase 9	0	0
A_95_P013461	2.51212	up	Nitab4.5_0000030g0540.1	Unknown Protein IPR006031 XYPPX repeat	0	0	0
A_95_P032016	2.19683	up	Nitab4.5_0003110g0130.1	Ethylene-responsive transcription factor 4 IPR001471 Pathogenesis-related transcriptional factor and ERF, DNA-binding	Integrase-type DNA-binding superfamily protein	AP2-EREBP	TF
A_95_P298173	2.40497	up	Nitab4.5_0000663g0180.1	ATP-dependent clp protease ATP-binding subunit IPR013093 ATPase associated with various cellular activities, AAA-2	CLPC, ATHSP93-V, HSP93-V, DCA1, CLPC1: CLPC homologue 1	0	0
A_95_P202682	2.80924	up	Nitab4.5_0000911g0010.1	Serine_threonine protein kinase IPR002290 Serine_threonine protein kinase	Protein kinase superfamily protein	0	0
A_95_P183832	3.05356	up	Nitab4.5_0004708g0060.1	Mitochondrial carrier protein expressed IPR001993 Mitochondrial substrate carrier	ATFOLT1, FOLT1: folate transporter 1	0	0
A_95_P159202	4.80372	up	Nitab4.5_0005057g0020.1	Plant-specific domain TIGR01615 family protein IPR006502 Protein of unknown function DUF506, plant	Protein of unknown function (DUF506)	0	0
A_95_P145822	2.07337	up	Nitab4.5_0000390g0090.1	Cytochrome P450	CYP71B34: cytochrome P450, family 71, subfamily B, polypeptide 34	0	0
A_95_P199457	2.43273	up	Nitab4.5_0000628g0100.1	Xaa-Pro aminopeptidase 2 IPR001131 Peptidase M24B, X-Pro dipeptidase_aminopeptidase P, conserved site IPR000994 Peptidase M24, structural domain	ATAPP1, APP1: aminopeptidase P1	0	0
A_95_P015711	9.81446	up	Nitab4.5_0000715g0150.1	Os10g0422600 protein (Fragment) IPR007650 Protein of unknown function DUF581	Protein of unknown function (DUF581)	0	0
A_95_P202727	16.9378	up	Nitab4.5_0000317g0020.1	Metallothionein-like protein IPR000347 Plant metallothionein, family 15	0	0	0
A_95_P017966	76.7612	up	Nitab4.5_0000116g0390.1	Endoglucanase 1 IPR008928 Six-hairpin glycosidase-like IPR012341 Six-hairpin glycosidase IPR018221 Glycoside hydrolase, family 9, active site IPR001701 Glycoside hydrolase, family 9	AtGH9B13, GH9B13: glycosyl hydrolase 9B13	0	0
A_95_P155307	2.03111	up	Nitab4.5_0006610g0010.1	Neutral ceramidase IPR006823 Neutral_alkaline nonlysosomal ceramidase	Neutral/alkaline non-lysosomal ceramidase	0	0
A_95_P232964	7.97428	up	Nitab4.5_0001923g0050.1	0	0	0	0
A_95_P054531	3.97533	up	Nitab4.5_0001872g0010.1	Os02g0515000 protein (Fragment)	unknown protein similar to AT5G48830.1	0	0
A_95_P014391	2.03148	up	Nitab4.5_0006636g0020.1	Apoptotic chromatin condensation inducer 1 (Fragment) IPR003034 DNA-binding SAP	SAP domain-containing protein	0	0
A_95_P115252	2.16613	up	Nitab4.5_0000983g0060.1	Primary amine oxidase IPR000269 Copper amine oxidase	Copper amine oxidase family protein	0	0
A_95_P188312	4.59966	up	Nitab4.5_0006239g0010.1	Glycine-rich protein IPR009836 Protein of unknown function DUF1399	Protein of unknown function (DUF1399)	0	0
A_95_P015921	94.433	up	Nitab4.5_0023561g0010.1	Unknown Protein	unknown protein similar to AT2G32210.1	0	0
A_95_P195282	2.21103	up	Nitab4.5_0005702g0020.1	Proteasome subunit alpha type IPR001353 Proteasome, subunit alpha_beta	PAG1: 20S proteasome alpha subunit G1	0	0
A_95_P255189	2.88324	up	Nitab4.5_0004168g0140.1	Unknown Protein	0	0	0
A_95_P255359	7.22182	up	Nitab4.5_0004194g0100.1	Zinc finger protein-like protein IPR002867 Zinc finger, C6HC-type	0	0	0
A_95_P189492	3.13455	up	Nitab4.5_0001905g0010.1	Laccase IPR017761 Laccase	LAC12: laccase 12	0	0
A_95_P092108	2.67961	up	Nitab4.5_0000299g0200.1	Pathogenesis-related protein-like protein	pathogenesis-related family protein	0	0
A_95_P244292	2.67948	up	Nitab4.5_0005167g0010.1	Cu_Zn-superoxide dismutase copper chaperone IPR001424 Superoxide dismutase, copper_zinc binding	ATCCS, CCS: copper chaperone for SOD1	0	0
A_95_P141772	7.51981	up	Nitab4.5_0002842g0040.1	Cell growth-regulating nucleolar protein IPR014898 Zinc finger, C2H2, LYAR-type	zinc ion binding	0	0
A_95_P014146	2.70099	up	Nitab4.5_0001793g0130.1	Octicosapeptide_Phox_Bem1p domain-containing protein IPR000270 Octicosapeptide_Phox_Bem1p	Octicosapeptide/Phox/Bem1p family protein	0	0
A_95_P240895	2.02398	up	Nitab4.5_0000907g0070.1	0	0	0	0
A_95_P148612	2.04197	up	Nitab4.5_0001965g0070.1	S-adenosylmethionine decarboxylase proenzyme IPR001985 S-adenosylmethionine decarboxylase	Adenosylmethionine decarboxylase family protein	0	0
A_95_P248077	3.3047	up	Nitab4.5_0005076g0020.1	PVR3-like protein IPR003612 Plant lipid transfer protein_seed storage_trypsin-alpha amylase inhibitor	Bifunctional inhibitor/lipid-transfer protein/seed storage 2S albumin superfamily protein	0	0
A_95_P249267	5.38383	up	Nitab4.5_0001592g0030.1	Chitinase (Fragment) IPR000726 Glycoside hydrolase, family 19, catalytic IPR001153 Barwin	PR4, HEL, PR-4: pathogenesis-related 4	0	0
A_95_P255394	5.61648	up	Nitab4.5_0000220g0010.1	Histone-lysine N-methyltransferase IPR001214 SET	ATXR7, SDG25: SET domain protein 25	SET	transcriptional regulator
A_95_P222702	3.13746	up	Nitab4.5_0000087g0130.1	Hydrolase alpha_beta fold family protein IPR000073 Alpha_beta hydrolase fold-1	PPH, CRN1: pheophytinase	0	0
A_95_P099588	25.8	up	Nitab4.5_0002687g0040.1	Argonaute 4-like protein IPR003165 Stem cell self-renewal protein Piwi	AGO4: Argonaute family protein	0	0
A_95_P022366	3.03654	up	Nitab4.5_0010922g0010.1	Enolase IPR000941 Enolase	LOS2, ENO2: Enolase	0	0
A_95_P025886	2.61921	up	Nitab4.5_0000518g0070.1	Metal ion binding protein IPR006121 Heavy metal transport_detoxification protein	Heavy metal transport/detoxification superfamily protein	0	0
A_95_P224817	6.64032	up	Nitab4.5_0008304g0020.1	Peroxidase IPR002016 Haem peroxidase, plant_fungal_bacterial	Peroxidase superfamily protein	0	0
A_95_P199077	9.71005	up	Nitab4.5_0005528g0120.1	Os03g0731050 protein (Fragment) IPR004949 Protein of unknown function DUF266, plant	Core-2/I-branching beta-1,6-N-acetylglucosaminyltransferase family protein	0	0
A_95_P108197	3.26214	up	Nitab4.5_0002516g0050.1	0	0	0	0
A_95_P225257	3.01064	up	Nitab4.5_0001356g0050.1	SKIP interacting protein 24 (Fragment)	Myosin heavy chain-related protein	0	0
A_95_P307883	2.29851	up	Nitab4.5_0002364g0020.1	0	0	0	0
A_95_P202252	5.64341	up	Nitab4.5_0001100g0010.1	Glucosyltransferase IPR002213 UDP-glucuronosyl_UDP-glucosyltransferase	UGT72E1: UDP-glucosyl transferase 72E1	0	0
A_95_P149812	2.15551	up	Nitab4.5_0009476g0010.1	Ubiquitin carboxyl-terminal hydrolase IPR001394 Peptidase C19, ubiquitin carboxyl-terminal hydrolase 2	UBP25: ubiquitin-specific protease 25	0	0
A_95_P311208	12.7277	up	Nitab4.5_0000533g0170.1	0	0	0	0
A_95_P200402	13.0176	up	Nitab4.5_0001137g0050.1	Peroxidase 5 IPR002016 Haem peroxidase, plant_fungal_bacterial	ATPA2, PA2: peroxidase 2	0	0
A_95_P212712	4.95566	up	Nitab4.5_0005372g0040.1	Unknown Protein	unknown protein similar to AT3G60850.1	0	0
A_95_P096073	4.01848	up	Nitab4.5_0000034g0020.1	Nodulin MtN21 family protein IPR000620 Protein of unknown function DUF6, transmembrane	nodulin MtN21 /EamA-like transporter family protein	0	0
A_95_P159927	2.03701	up	Nitab4.5_0000396g0230.1	BHLH transcription factor IPR011598 Helix-loop-helix DNA-binding	basic helix-loop-helix (bHLH) DNA-binding superfamily protein	bHLH	TF
A_95_P121647	4.13173	up	Nitab4.5_0000863g0200.1	Enoyl-(Acyl-carrier-protein) reductase II IPR004136 2-nitropropane dioxygenase, NPD	Aldolase-type TIM barrel family protein	0	0
A_95_P149597	2.49381	up	Nitab4.5_0003983g0020.1	Vacuolar-processing enzyme IPR001096 Peptidase C13, legumain	BETA-VPE, BETAVPE: beta vacuolar processing enzyme	0	0
A_95_P182412	25.4973	up	Nitab4.5_0000673g0060.1	WD-40 repeat family protein IPR020472 G-protein beta WD-40 repeat, region	Transducin/WD40 repeat-like superfamily protein	0	0
A_95_P093443	2.13517	up	Nitab4.5_0011131g0020.1	mRNA splicing factor ATP-dependent RNA helicase IPR014001 DEAD-like helicase, N-terminal	RNA helicase family protein	0	0
A_95_P148527	9.5931	up	Nitab4.5_0000671g0160.1	Os01g0611000 protein (Fragment) IPR006946 Protein of unknown function DUF642	Protein of unknown function, DUF642	0	0
A_95_P198957	2.72619	up	Nitab4.5_0000007g0170.1	Mate efflux family protein IPR002528 Multi antimicrobial extrusion protein MatE	RSH2: root hair specific 2	0	0
A_95_P226559	3.63448	up	Nitab4.5_0006396g0010.1	Phytoalexin deficient 4 (Fragment) IPR002921 Lipase, class 3	0	0	0
A_95_P276858	2.15783	up	Nitab4.5_0010790g0010.1	UDP-glucosyltransferase IPR002213 UDP-glucuronosyl_UDP-glucosyltransferase	UGT76E11: UDP-glucosyl transferase 76E11	0	0
A_95_P144732	2.87542	up	Nitab4.5_0008095g0010.1	ATP binding _ serine-threonine kinase IPR002290 Serine_threonine protein kinase	Protein kinase superfamily protein	0	0
A_95_P031591	9.99755	up	Nitab4.5_0016435g0010.1	Alpha-humulene_(-)-(E)-beta-caryophyllene synthase IPR005630 Terpene synthase, metal-binding domain	TPS21: terpene synthase 21	0	0
A_95_P157837	14.7934	up	Nitab4.5_0003904g0060.1	Chalcone synthase IPR011141 Polyketide synthase, type III	CHS, TT4, ATCHS: Chalcone and stilbene synthase family protein	0	0
A_95_P316058	4.21831	up	Nitab4.5_0000879g0100.1	Pectate lyase family protein IPR002022 Pectate lyase_Amb allergen	AT59: Pectate lyase family protein	0	0
A_95_P266736	5.31907	up	Nitab4.5_0001288g0030.1	Cytochrome c6 IPR003088 Cytochrome c, class I	Cytochrome c	0	0
A_95_P176682	9.34251	up	Nitab4.5_0003280g0040.1	Alpha-amylase IPR013775 Alpha-amylase, plant	ATAMY2, AMY2: alpha-amylase-like 2	0	0
A_95_P010771	26.28	up	Nitab4.5_0001581g0010.1	Endochitinase (Chitinase) IPR016283 Glycoside hydrolase, family 19 IPR000726 Glycoside hydrolase, family 19, catalytic	ATHCHIB, PR3, PR-3, CHI-B, B-CHI, HCHIB: basic chitinase	0	0
A_95_P223087	2.11616	up	Nitab4.5_0003656g0020.1	Endo-1 4-beta-xylanase IPR013781 Glycoside hydrolase, subgroup, catalytic core	0	0	0
A_95_P013866	2.20531	up	Nitab4.5_0000649g0170.1	Octicosapeptide_Phox_Bem1p domain-containing protein IPR000270 Octicosapeptide_Phox_Bem1p	Octicosapeptide/Phox/Bem1p family protein	0	0
A_95_P215342	2.63682	up	Nitab4.5_0002184g0100.1	NADH-quinone oxidoreductase F subunit family protein IPR011537 NADH ubiquinone oxidoreductase, F subunit	CI51: 51 kDa subunit of complex I	0	0
A_95_P039761	2.48896	up	Nitab4.5_0003998g0030.1	CBL-interacting protein kinase 1 IPR002290 Serine_threonine protein kinase	CIPK17, SnRK3.21: CBL-interacting protein kinase 17	0	0
A_95_P016676	2.05202	up	Nitab4.5_0000445g0060.1	Alcohol dehydrogenase 2 IPR002085 Alcohol dehydrogenase superfamily, zinc-containing	ADH1, ADH, ATADH, ATADH1: alcohol dehydrogenase 1	0	0
A_95_P260686	2.08992	up	Nitab4.5_0007581g0010.1	0	0	0	0
A_95_P270451	2.01678	up	Nitab4.5_0005081g0010.1	GTP pyrophosphokinase IPR007685 RelA_SpoT	0	0	0
A_95_P141087	2.0541	up	Nitab4.5_0009808g0040.1	AMP-dependent synthetase and ligase IPR011614 Catalase, N-terminal	0	0	0
A_95_P193992	2.9889	up	Nitab4.5_0011709g0010.1	Thioredoxin H IPR015467 Thioredoxin, core	ATTRX2, ATH2, ATTRXH2, TRXH2, TRX2: thioredoxin 2	0	0
A_95_P058531	3.0226	up	Nitab4.5_0001176g0060.1	Genomic DNA chromosome 3 P1 clone MSD21	0	0	0
A_95_P139547	2.237	up	Nitab4.5_0006205g0030.1	Calcium_proton exchanger family protein IPR004713 Calcium_proton exchanger	ATCAX5, CAX5: cation exchanger 5	0	0
A_95_P202612	4.79258	up	Nitab4.5_0001428g0020.1	Acyltransferase WS_DGAT_MGAT family protein IPR009721 Protein of unknown function DUF1298	0	0	0
A_95_P027296	2.63148	up	Nitab4.5_0000008g0150.1	Glutathione S-transferase-like protein IPR004046 Glutathione S-transferase, C-terminal	ATGSTU8, GSTU8: glutathione S-transferase TAU 8	0	0
A_95_P163817	2.15158	up	Nitab4.5_0006767g0010.1	NBS-LRR class disease resistance protein	Heavy metal transport/detoxification superfamily protein	0	0
A_95_P156997	2.2547	up	Nitab4.5_0000737g0120.1	Aquaporin-like protein IPR012269 Aquaporin	TMP-C, PIP1;4, PIP1E: plasma membrane intrinsic protein 1;4	0	0
A_95_P264196	2.03318	up	Nitab4.5_0000519g0150.1	Glycerophosphodiester phosphodiesterase gde1 IPR004129 Glycerophosphoryl diester phosphodiesterase	SRG3: senescence-related gene 3	0	0
A_95_P013471	2.25727	up	Nitab4.5_0004431g0010.1	Novel protein containing a PHD-finger domain (Fragment) IPR018144 Plus-3 domain, subgroup	nucleic acid binding;zinc ion binding;DNA binding	SWI/SNF-BAF60b	transcriptional regulator
A_95_P275243	3.21709	up	Nitab4.5_0000321g0280.1	Heat stress transcription factor A3-type, DNA-binding	AT-HSFA6B, HSFA6B: heat shock transcription factor A6B	HSF	TF
A_95_P106097	2.45397	up	Nitab4.5_0007351g0010.1	Major allergen Mal d 1 IPR000916 Bet v I allergen	0	0	0
A_95_P026116	6.52509	up	Nitab4.5_0003724g0040.1	Serine_threonine kinase receptor IPR002290 Serine_threonine protein kinase	S-locus lectin protein kinase family protein	0	0
A_95_P125017	110.088	up	Nitab4.5_0000987g0130.1	0	0	0	0
A_95_P191932	2.42432	up	Nitab4.5_0000502g0210.1	ABC-1 domain protein IPR012338 Beta-lactamase-type transpeptidase fold	ABC1 family protein	0	0
A_95_P020556	2.30004	up	Nitab4.5_0001691g0180.1	0	0	0	0
A_95_P219207	2.9885	up	Nitab4.5_0000178g0150.1	Catalytic_ hydrolase IPR000639 Epoxide hydrolase-like	alpha/beta-Hydrolases superfamily protein	0	0
A_95_P090353	35.9797	up	Nitab4.5_0000215g0010.1	Non-symbiotic hemoglobin protein IPR001032 Leghaemoglobin	GLB1, AHB1, ARATH GLB1, NSHB1, ATGLB1, HB1: hemoglobin 1	0	0
A_95_P011496	2.12159	up	Nitab4.5_0001132g0070.1	Malic enzyme IPR012302 Malic enzyme, NAD-binding	ATNADP-ME3, NADP-ME3: NADP-malic enzyme 3	0	0
A_95_P189887	2.2408	up	Nitab4.5_0000344g0140.1	0	0	0	0
A_95_P203942	3.03775	up	Nitab4.5_0002278g0060.1	NB-ARC domain containing protein expressed	unknown protein similar to AT4G12070.1	0	0
A_95_P077835	3.80096	up	Nitab4.5_0003003g0050.1	Plant-specific domain TIGR01568 family protein IPR006458 Protein of unknown function DUF623, plant	ATOFP4, OFP4: ovate family protein 4	OFP	TF
A_95_P152717	2.4725	up	Nitab4.5_0000967g0090.1	BCL-2 binding anthanogene-1 IPR003103 Apoptosis regulator Bcl-2 protein, BAG	0	0	0
A_95_P150582	2.36089	up	Nitab4.5_0003683g0050.1	Beta-1 3-galactosyltransferase 6 IPR002659 Glycosyl transferase, family 31	Galactosyltransferase family protein	0	0
A_95_P012171	2.39788	up	Nitab4.5_0002016g0030.1	Heat stress transcription factor-type, DNA-binding	HSF4, HSFB1, AT-HSFB1, ATHSF4: heat shock factor 4	HSF	TF
A_95_P008786	2.54096	up	Nitab4.5_0001922g0070.1	Enolase IPR000941 Enolase	LOS2, ENO2: Enolase	0	0
A_95_P013441	2.08351	up	Nitab4.5_0000069g0390.1	Nucleoredoxin 2 IPR000866 Alkyl hydroperoxide reductase_ Thiol specific antioxidant_ Mal allergen	DC1 domain-containing protein	0	0
A_95_P231999	2.50498	up	Nitab4.5_0009717g0010.1	Seed maturation protein PM41	unknown protein similar to AT2G21820.1	0	0
A_95_P313638	5.19442	up	Nitab4.5_0004981g0050.1	GDSL esterase_lipase At1g28590 IPR001087 Lipase, GDSL	GDSL-like Lipase/Acylhydrolase superfamily protein	0	0
A_95_P079360	10.2911	up	Nitab4.5_0011123g0020.1	WRKY transcription factor 29 IPR003657 DNA-binding WRKY	WRKY28, ATWRKY28: WRKY DNA-binding protein 28	WRKY	TF
A_95_P018586	4.05162	up	Nitab4.5_0004095g0050.1	RAG1-activating protein 1 homolog IPR018179 RAG1-activating protein 1 homologue	SWEET1, AtSWEET1: Nodulin MtN3 family protein	0	0
A_95_P164397	2.0919	up	Nitab4.5_0001965g0070.1	S-adenosylmethionine decarboxylase proenzyme IPR001985 S-adenosylmethionine decarboxylase	Adenosylmethionine decarboxylase family protein	0	0
A_95_P000602	2.97854	up	Nitab4.5_0001714g0160.1	Unknown Protein	0	0	0
A_95_P180582	13.1211	up	Nitab4.5_0003826g0010.1	(Dimethylallyl)adenosine tRNA methylthiotransferase miaB IPR006466 MiaB-like tRNA modifying enzyme, archaeal-type	Methylthiotransferase	0	0
A_95_P017471	3.95614	up	Nitab4.5_0002572g0010.1	0	APC11: anaphase-promoting complex/cyclosome 11	0	0
A_95_P094278	8.10811	up	Nitab4.5_0002825g0020.1	Aldose 1-epimerase family protein expressed IPR011013 Glycoside hydrolase-type carbohydrate-binding	NDF2, NDH45: NDH-dependent cyclic electron flow 1	0	0
A_95_P245592	4.40615	up	Nitab4.5_0002165g0020.1	Nuclear transcription factor Y subunit A-2 IPR001289 CCAAT-binding transcription factor, subunit B	0	CCAAT	TF
A_95_P089178	4.00522	up	Nitab4.5_0001615g0110.1	UDP-N-acetylmuramoyl-L-alanyl-D-glutamate--2 6-diaminopimelate ligase IPR005761 UDP-N-acetylmuramoylalanyl-D-glutamate-2,6-diaminopimelate ligase	ATMURE, PDE316, MURE: acid-amino acid ligases;ligases;ATP binding;ATP binding;ligases	0	0
A_95_P146637	3.65014	up	Nitab4.5_0000669g0220.1	Galactosylgalactosylxylosylprotein 3-beta-glucuronosyltransferase 1 IPR005027 Glycosyl transferase, family 43	IRX9: Nucleotide-diphospho-sugar transferases superfamily protein	0	0
A_95_P202717	2.5507	up	Nitab4.5_0011097g0010.1	Vacuolar processing enzyme IPR001096 Peptidase C13, legumain	ALPHA-VPE, ALPHAVPE: alpha-vacuolar processing enzyme	0	0
A_95_P046791	2.18526	up	Nitab4.5_0000109g0160.1	Myb family transcription factor IPR006447 Myb-like DNA-binding region, SHAQKYF class	Homeodomain-like superfamily protein	G2-like	TF
A_95_P111512	4.57792	up	Nitab4.5_0010477g0010.1	Pyruvate phosphate dikinase IPR010121 Pyruvate, phosphate dikinase	PPDK: pyruvate orthophosphate dikinase	0	0
A_95_P087783	4.08628	up	Nitab4.5_0000375g0240.1	Sorghum bicolor protein targeted either to mitochondria or chloroplast proteins T50848	0	0	0
A_95_P216332	2.59946	up	Nitab4.5_0000006g0090.1	Genomic DNA chromosome 3 P1 clone MSD21	0	0	0
A_95_P155492	28.524	up	Nitab4.5_0001114g0020.1	Uncharacterized conserved protein	Haloacid dehalogenase-like hydrolase (HAD) superfamily protein	0	0
A_95_P154547	8.43599	up	Nitab4.5_0005492g0030.1	Cytochrome P450	CYP72A15: cytochrome P450, family 72, subfamily A, polypeptide 15	0	0
A_95_P102097	2.01017	up	Nitab4.5_0004905g0020.1	Peptide transporter IPR000109 TGF-beta receptor, type I_II extracellular region	Major facilitator superfamily protein	0	0
A_95_P178697	2.30762	up	Nitab4.5_0002218g0050.1	Universal stress protein IPR006016 UspA	Adenine nucleotide alpha hydrolases-like superfamily protein	0	0
A_95_P275128	6.87458	up	Nitab4.5_0000330g0050.1	Serine_threonine protein kinase IPR002290 Serine_threonine protein kinase	WNK5: with no lysine (K) kinase 5	0	0
A_95_P257599	12.0232	up	Nitab4.5_0002287g0080.1	GDSL esterase_lipase At5g55050 IPR001087 Lipase, GDSL	GDSL-like Lipase/Acylhydrolase superfamily protein	0	0
A_95_P192077	6.70566	up	Nitab4.5_0005111g0010.1	Galactokinase IPR000705 Galactokinase	GAL1, GALK: Mevalonate/galactokinase family protein	0	0
A_95_P254304	5.09271	up	Nitab4.5_0000408g0170.1	Thioredoxin H IPR015467 Thioredoxin, core	ATTRX2, ATH2, ATTRXH2, TRXH2, TRX2: thioredoxin 2	0	0
A_95_P042831	5.63793	up	Nitab4.5_0004682g0010.1	Ethylene-responsive transcription factor 2 IPR001471 Pathogenesis-related transcriptional factor and ERF, DNA-binding	ERF1, ATERF1: ethylene response factor 1	AP2-EREBP	TF
A_95_P211727	3.20878	up	Nitab4.5_0001147g0060.1	Ribonuclease Z IPR001279 Beta-lactamase-like	TRZ4: tRNAse Z4	0	0
A_95_P215592	2.86519	up	Nitab4.5_0008387g0020.1	0	0	0	0
A_95_P111507	6.68238	up	Nitab4.5_0006905g0010.1	MtN3-like protein IPR018179 RAG1-activating protein 1 homologue	MTN3, SWEET12, AtSWEET12: homolog of Medicago truncatula MTN3	0	0
A_95_P290783	2.43032	up	Nitab4.5_0000913g0070.1	MORC family CW-type zinc finger 3 IPR003594 ATP-binding region, ATPase-like	Histidine kinase-, DNA gyrase B-, and HSP90-like ATPase family protein	0	0
A_95_P202447	2.41596	up	Nitab4.5_0006744g0010.1	Unknown Protein IPR019460 Autophagy-related protein 11	unknown protein similar to AT4G30790.1	0	0
A_95_P018456	2.04643	up	Nitab4.5_0009622g0010.1	Protein phosphatase 2C IPR015655 Protein phosphatase 2C	HAI3: highly ABA-induced PP2C gene 3	0	0
A_95_P272601	2.43641	up	Nitab4.5_0000143g0280.1	Unknown Protein	Pollen Ole e 1 allergen and extensin family protein	0	0
A_95_P160772	7.49387	up	Nitab4.5_0006224g0030.1	S-adenosylmethionine decarboxylase proenzyme IPR001985 S-adenosylmethionine decarboxylase	S-adenosylmethionine decarboxylase	0	0
A_95_P091958	3.46349	up	Nitab4.5_0001721g0010.1	LOB domain protein 1 IPR004883 Lateral organ boundaries, LOB	LBD1: LOB domain-containing protein 1	LOB	TF
A_95_P163857	3.48884	up	Nitab4.5_0001342g0020.1	CDPK adapter protein 1	Protein of unknown function (DUF1423)	0	0
A_95_P301008	3.07447	up	Nitab4.5_0000073g0400.1	Sucrose synthase IPR012820 Sucrose synthase, plants and cyanobacteria IPR000368 Sucrose synthase	SUS4, ATSUS4: sucrose synthase 4	0	0
A_95_P195932	2.74885	up	Nitab4.5_0009567g0030.1	HAD-superfamily hydrolase subfamily IA variant 3 IPR005834 Haloacid dehalogenase-like hydrolase	Haloacid dehalogenase-like hydrolase (HAD) superfamily protein	0	0
A_95_P242632	2.11493	up	Nitab4.5_0009048g0020.1	Glutamate dehydrogenase IPR014362 Glutamate dehydrogenase	GDH1: glutamate dehydrogenase 1	0	0
A_95_P253834	3.35665	up	Nitab4.5_0001863g0120.1	Histidine amino acid transporter IPR013057 Amino acid transporter, transmembrane	LHT1: lysine histidine transporter 1	0	0
A_95_P096088	8.42543	up	Nitab4.5_0006051g0020.1	Peroxidase IPR002016 Haem peroxidase, plant_fungal_bacterial	Peroxidase superfamily protein	0	0
A_95_P035988	2.11915	up	Nitab4.5_0001816g0110.1	Receptor like kinase, RLK	Protein kinase family protein with leucine-rich repeat domain	0	0
A_95_P024671	2.26713	up	Nitab4.5_0000072g0340.1	Zinc finger A20 and AN1 domain-containing stress-associated protein 6 IPR000058 Zinc finger, AN1-type	A20/AN1-like zinc finger family protein	0	0
A_95_P282258	5.84048	up	Nitab4.5_0001578g0030.1	LOB domain protein 1 IPR004883 Lateral organ boundaries, LOB	LBD1: LOB domain-containing protein 1	LOB	TF
A_95_P240793	2.09827	up	Nitab4.5_0000109g0520.1	UPF0557 protein C10orf119 homolog IPR019140 Protein of unknown function DUF2044, membrane	ETG1: E2F target gene 1	0	0
A_95_P288413	6.87741	up	Nitab4.5_0000170g0200.1	cDNA clone J090072E23 full insert sequence (Fragment)	CemA-like proton extrusion protein-related	0	0
A_95_P113967	3.79545	up	Nitab4.5_0003604g0030.1	Osmotin-like protein (Fragment) IPR001938 Thaumatin, pathogenesis-related	ATOSM34, OSM34: osmotin 34	0	0
A_95_P029636	2.14381	up	Nitab4.5_0002323g0100.1	Trafficking protein particle complex subunit 6B component	Transport protein particle (TRAPP) component	0	0
A_95_P131037	2.93733	up	Nitab4.5_0000302g0060.1	LL-diaminopimelate aminotransferase IPR019942 LL-diaminopimelate aminotransferase, plant-related	AGD2: Pyridoxal phosphate (PLP)-dependent transferases superfamily protein	0	0
A_95_P119262	2.27859	up	Nitab4.5_0002540g0040.1	MtN19-like protein IPR011692 Stress up-regulated Nod 19	unknown protein similar to AT5G61820.1	0	0
A_95_P017671	4.44517	up	Nitab4.5_0000766g0050.1	Aquaporin IPR012269 Aquaporin	GAMMA-TIP3, TIP1;3, ATTIP1.3: tonoplast intrinsic protein 1;3	0	0
A_95_P197842	2.39273	up	Nitab4.5_0002715g0020.1	Importin alpha-1b subunit IPR011989 Armadillo-like helical	IMPA-2: importin alpha isoform 2	0	0
A_95_P116472	7.74762	up	Nitab4.5_0002449g0040.1	N(4)-(Beta-N-acetylglucosaminyl)-L-asparaginase IPR000246 Peptidase T2, asparaginase 2	N-terminal nucleophile aminohydrolases (Ntn hydrolases) superfamily protein	0	0
A_95_P100438	6.84084	up	Nitab4.5_0000890g0020.1	0	0	0	0
A_95_P192607	7.40703	up	Nitab4.5_0013455g0020.1	Cytochrome P450	0	0	0
A_95_P028321	2.24919	up	Nitab4.5_0000401g0120.1	Sucrose phosphate synthase IPR012819 Sucrose phosphate synthase, plant	ATSPS3F, SPS3F: sucrose phosphate synthase 3F	0	0
A_95_P017481	5.6101	up	Nitab4.5_0002881g0120.1	0	0	0	0
A_95_P153797	4.53479	up	Nitab4.5_0014741g0020.1	Genomic DNA chromosome 3 TAC clone K7L4	unknown protein similar to AT1G53035.1	0	0
A_95_P188662	2.6684	up	Nitab4.5_0001176g0090.1	Peroxidase IPR002016 Haem peroxidase, plant_fungal_bacterial	RCI3, RCI3A: Peroxidase superfamily protein	0	0
A_95_P006966	2.68725	up	Nitab4.5_0001816g0100.1	Receptor like kinase, RLK	0	0	0
A_95_P028371	27.3148	up	Nitab4.5_0001187g0070.1	Abscisic stress ripening (Fragment) IPR003496 ABA_WDS induced protein	0	0	0
A_95_P106392	2.02553	up	Nitab4.5_0001663g0120.1	Receptor like kinase, RLK	TMK1: transmembrane kinase 1	0	0
A_95_P213097	2.40528	up	Nitab4.5_0010279g0020.1	Thylakoid lumen 15.0-kDa protein (Fragment)	thylakoid lumen 15.0 kDa protein	0	0
A_95_P132817	4.78181	up	Nitab4.5_0005465g0030.1	Alkaline alpha galactosidase 2 IPR008811 Raffinose synthase	DIN10: Raffinose synthase family protein	0	0
A_95_P143547	3.93628	up	Nitab4.5_0001308g0170.1	Gamma-tubulin complex component 2 IPR007259 Spc97_Spc98	Spc97 / Spc98 family of spindle pole body (SBP) component	0	0
A_95_P208587	3.60585	up	Nitab4.5_0002108g0020.1	Homeobox protein LIM-3 (Fragment) IPR001781 Zinc finger, LIM-type	LIM domain-containing protein	Orphans	transcriptional regulator
A_95_P013911	2.0344	up	Nitab4.5_0004675g0020.1	Phosphoenolpyruvate carboxylase 1 IPR015813 Pyruvate_Phosphoenolpyruvate kinase, catalytic core IPR001449 Phosphoenolpyruvate carboxylase	ATPPC1, PEPC1, ATPEPC1, PPC1: phosphoenolpyruvate carboxylase 1	0	0
A_95_P194707	2.14999	up	Nitab4.5_0000839g0090.1	Ran GTPase binding protein IPR000156 Ran Binding Protein 1	Pleckstrin homology (PH) domain superfamily protein	0	0
A_95_P162507	2.1052	up	Nitab4.5_0000058g0170.1	Peptide-N4-(N-acetyl-beta-glucosaminyl)asparagine amidase A	Peptide-N4-(N-acetyl-beta-glucosaminyl)asparagine amidase A protein	0	0
A_95_P003136	2.03913	up	Nitab4.5_0001231g0010.1	0	0	0	0
A_95_P021346	58.3769	up	Nitab4.5_0001581g0080.1	Endochitinase (Chitinase) IPR000726 Glycoside hydrolase, family 19, catalytic	ATHCHIB, PR3, PR-3, CHI-B, B-CHI, HCHIB: basic chitinase	0	0
A_95_P179312	2.32493	up	Nitab4.5_0001891g0070.1	Transmembrane amino acid transporter protein IPR013057 Amino acid transporter, transmembrane	LAX2: like AUXIN RESISTANT 2	0	0
A_95_P161412	4.26326	up	Nitab4.5_0000223g0010.1	Os04g0625000 protein (Fragment)	unknown protein similar to AT5G41620.1	0	0
A_95_P078765	3.58355	up	Nitab4.5_0003826g0010.1	(Dimethylallyl)adenosine tRNA methylthiotransferase miaB IPR006466 MiaB-like tRNA modifying enzyme, archaeal-type	Methylthiotransferase	0	0
A_95_P316168	5.97162	up	Nitab4.5_0001715g0080.1	Diacylglycerol O-acyltransferase IPR009721 Protein of unknown function DUF1298	O-acyltransferase (WSD1-like) family protein	0	0
A_95_P157097	3.09211	up	Nitab4.5_0001726g0040.1	Hedgehog-interacting protein 1 (Fragment) IPR011041 Soluble quinoprotein glucose_sorbosone dehydrogenase	catalytics	0	0
A_95_P103357	56.1598	up	Nitab4.5_0003993g0010.1	Unknown Protein	0	0	0
A_95_P214382	2.2254	up	Nitab4.5_0001215g0020.1	Mechanosensitive ion channel family IPR016688 Membrane protein, At2g17000, predicted	MSL4: mechanosensitive channel of small conductance-like 4	0	0
A_95_P144622	3.26083	up	Nitab4.5_0001257g0060.1	MtN3-like protein IPR018179 RAG1-activating protein 1 homologue	MTN3, SWEET12, AtSWEET12: homolog of Medicago truncatula MTN3	0	0
A_95_P197557	4.56392	up	Nitab4.5_0001381g0120.1	Inositol 2-dehydrogenase like protein-binding domain	Oxidoreductase family protein	0	0
A_95_P183277	37.1156	up	Nitab4.5_0003284g0040.1	Spermidine synthase IPR001045 Spermine synthase	SPDS1: spermidine synthase 1	0	0
A_95_P143642	4.77988	up	Nitab4.5_0000786g0080.1	0	DNA-binding storekeeper protein-related transcriptional regulator	GeBP	TF
A_95_P151452	2.01095	up	Nitab4.5_0000013g0510.1	Calmodulin-binding protein family-like IPR000048 IQ calmodulin-binding region	IQD13: IQ-domain 13	0	0
A_95_P154182	5.40591	up	Nitab4.5_0001160g0200.1	Decarboxylase family protein IPR005269 Conserved hypothetical protein CHP00730	Putative lysine decarboxylase family protein	0	0
A_95_P196918	15.0048	up	Nitab4.5_0000008g0130.1	Glutathione S-transferase-like protein IPR004046 Glutathione S-transferase, C-terminal	ATGSTU8, GSTU8: glutathione S-transferase TAU 8	0	0
A_95_P030026	4.64057	up	Nitab4.5_0006771g0020.1	Acyltransferase (Fragment) IPR003480 Transferase	0	0	0
A_95_P145087	4.56562	up	Nitab4.5_0000062g0210.1	Nodulin MtN21 family protein (Fragment) IPR000620 Protein of unknown function DUF6, transmembrane	nodulin MtN21 /EamA-like transporter family protein	0	0
A_95_P284703	2.37549	up	Nitab4.5_0000757g0100.1	Receptor like kinase, RLK	RKL1: receptor-like kinase 1	0	0
A_95_P102922	36.145	up	Nitab4.5_0000391g0040.1	Cc-nbs-lrr, resistance protein with an R1 specific domain	RPP13: NB-ARC domain-containing disease resistance protein	0	0
A_95_P024041	3.97745	up	Nitab4.5_0002415g0060.1	Inositol-tetrakisphosphate 1-kinase 3 IPR017427 Inositol-tetrakisphosphate 1-kinase	Inositol 1,3,4-trisphosphate 5/6-kinase family protein	0	0
A_95_P200872	2.51373	up	Nitab4.5_0009466g0030.1	BURP domain-containing protein IPR004873 BURP	ATUSPL1, USPL1: unknown seed protein like 1	0	0
A_95_P085330	3.53968	up	Nitab4.5_0002458g0090.1	LRR receptor-like serine_threonine-protein kinase, RLP	AtRLP51, RLP51: receptor like protein 51	0	0
A_95_P153997	4.48099	up	Nitab4.5_0006222g0020.1	UDP-glucosyltransferase family 1 protein IPR002213 UDP-glucuronosyl_UDP-glucosyltransferase	0	0	0
A_95_P140482	7.95734	up	Nitab4.5_0004937g0050.1	60S ribosomal protein L27A IPR001196 Ribosomal protein L15	Ribosomal protein L18e/L15 superfamily protein	0	0
A_95_P199972	2.81886	up	Nitab4.5_0003073g0040.1	0	0	0	0
A_95_P296373	2.1667	up	Nitab4.5_0000178g0330.1	Mannan endo-1 4-beta-mannosidase IPR001547 Glycoside hydrolase, family 5	MAN7, AtMAN7: Glycosyl hydrolase superfamily protein	0	0
A_95_P019106	3.09663	up	Nitab4.5_0007361g0020.1	40S ribosomal protein S24 IPR001976 Ribosomal protein S24e	Ribosomal protein S24e family protein	0	0
A_95_P005446	2.44532	up	Nitab4.5_0005411g0070.1	Methyl binding domain protein IPR001739 Methyl-CpG DNA binding	MBD02: methyl-CPG-binding domain protein 02	0	0
A_95_P121412	79.3272	up	Nitab4.5_0003870g0010.1	Terminal flower 1 (Fragment) IPR008914 Phosphatidylethanolamine-binding protein PEBP	PEBP (phosphatidylethanolamine-binding protein) family protein	0	0
A_95_P020126	4.29017	up	Nitab4.5_0009495g0020.1	Pathogenesis-related protein 4B (Fragment) IPR018226 Barwin, conserved site IPR001153 Barwin	PR4, HEL, PR-4: pathogenesis-related 4	0	0
A_95_P236769	2.45399	up	Nitab4.5_0003338g0090.1	N-acetyltransferase IPR000182 GCN5-related N-acetyltransferase	Acyl-CoA N-acyltransferases (NAT) superfamily protein	GNAT	transcriptional regulator
A_95_P174692	3.86769	up	Nitab4.5_0003875g0020.1	Cortical cell-delineating protein IPR013770 Plant lipid transfer protein and hydrophobic protein, helical	Bifunctional inhibitor/lipid-transfer protein/seed storage 2S albumin superfamily protein	0	0
A_95_P185867	6.92308	up	Nitab4.5_0001339g0050.1	E3 ubiquitin-protein ligase UBR4 IPR013993 Zinc finger, N-recognin, metazoa	BIG, DOC1, TIR3, UMB1, ASA1, LPR1, CRM1: auxin transport protein (BIG)	0	0
A_95_P271906	2.14031	up	Nitab4.5_0004402g0020.1	Sterol 4-alpha-methyl-oxidase 2 IPR006694 Fatty acid hydroxylase	SMO1-1, ATSMO1, ATSMO1-1: sterol-4alpha-methyl oxidase 1-1	0	0
A_95_P063250	2.56456	up	Nitab4.5_0013322g0010.1	Endoglucanase 1 IPR008928 Six-hairpin glycosidase-like IPR012341 Six-hairpin glycosidase IPR018221 Glycoside hydrolase, family 9, active site IPR001701 Glycoside hydrolase, family 9	AtGH9B14, GH9B14: glycosyl hydrolase 9B14	0	0
A_95_P313103	3.38646	up	Nitab4.5_0006944g0010.1	Aspartic proteinase nepenthesin-1 IPR001461 Peptidase A1	Eukaryotic aspartyl protease family protein	0	0
A_95_P287768	3.59308	up	Nitab4.5_0000005g0190.1	Transcription factor WRKY IPR003657 DNA-binding WRKY	WRKY6, ATWRKY6: WRKY family transcription factor	WRKY	TF
A_95_P022611	2.13637	up	Nitab4.5_0002914g0100.1	F1F0-ATPase inhibitor protein	copper ion binding	0	0
A_95_P013931	6.39635	up	Nitab4.5_0006224g0030.1	S-adenosylmethionine decarboxylase proenzyme IPR001985 S-adenosylmethionine decarboxylase	S-adenosylmethionine decarboxylase	0	0
A_95_P192487	6.00151	up	Nitab4.5_0002520g0080.1	Granule-bound starch synthase IPR011835 Glycogen_starch synthases, ADP-glucose type	UDP-Glycosyltransferase superfamily protein	0	0
A_95_P061550	3.24545	up	Nitab4.5_0000059g0030.1	Pentatricopeptide repeat-containing protein IPR002885 Pentatricopeptide repeat	Tetratricopeptide repeat (TPR)-like superfamily protein	0	0
A_95_P136052	2.84922	up	Nitab4.5_0001146g0210.1	2-oxoglutarate-dependent dioxygenase IPR005123 Oxoglutarate and iron-dependent oxygenase	0	0	0
A_95_P154202	2.0277	up	Nitab4.5_0008375g0040.1	C2 domain-containing protein IPR018029 C2 membrane targeting protein	0	0	0
A_95_P129107	2.04685	up	Nitab4.5_0007046g0010.1	Poly(ADP-ribose) glycohydrolase glycohydrolase	TEJ: Poly (ADP-ribose) glycohydrolase (PARG)	0	0
A_95_P268791	3.19214	up	Nitab4.5_0013017g0010.1	Necrotic spotted lesions 1 (Fragment) IPR001862 Membrane attack complex component_perforin_complement C9	CAD1: MAC/Perforin domain-containing protein	0	0
A_95_P133047	4.35266	up	Nitab4.5_0003490g0070.1	Structural maintenance of chromosomes 2 IPR003395 RecF_RecN_SMC protein, N-terminal	SMC2, TTN3, ATCAP-E1, ATSMC4: structural maintenance of chromosomes 2	0	0
A_95_P299563	2.33874	up	Nitab4.5_0001672g0020.1	Potassium channel IPR002110 Ankyrin	AKT1, ATAKT1, KT1: K+ transporter 1	0	0
A_95_P002946	2.03329	up	Nitab4.5_0003611g0110.1	F-box family protein IPR006527 F-box associated	0	0	0
A_95_P148137	2.22855	up	Nitab4.5_0000611g0220.1	Calcium-dependent protein kinase IPR011992 EF-Hand type	Calcium-binding EF-hand family protein	0	0
A_95_P000526	2.72918	up	Nitab4.5_0000525g0120.1	Auxin responsive protein IPR003311 AUX_IAA protein	ATAUX2-11, IAA4: AUX/IAA transcriptional regulator family protein	AUX/IAA	transcriptional regulator
A_95_P276703	2.32641	up	Nitab4.5_0000442g0280.1	Lysine_histidine transporter IPR013057 Amino acid transporter, transmembrane	Transmembrane amino acid transporter family protein	0	0
A_95_P012021	2.61136	up	Nitab4.5_0009567g0030.1	HAD-superfamily hydrolase subfamily IA variant 3 IPR005834 Haloacid dehalogenase-like hydrolase	Haloacid dehalogenase-like hydrolase (HAD) superfamily protein	0	0
A_95_P110997	8.22268	up	Nitab4.5_0003062g0050.1	Homeobox-leucine zipper-like protein IPR003106 Leucine zipper, homeobox-associated	ATHB13: Homeobox-leucine zipper protein family	HB	TF
A_95_P196457	4.27603	up	Nitab4.5_0000383g0240.1	Ubiquitin-conjugating enzyme E2 N IPR000608 Ubiquitin-conjugating enzyme, E2	UBC36, UBC13B: ubiquitin-conjugating enzyme 36	0	0
A_95_P222112	2.46905	up	Nitab4.5_0005697g0010.1	Unknown Protein	unknown protein similar to AT2G46630.1	0	0
A_95_P157402	2.84429	up	Nitab4.5_0009324g0030.1	Glucan endo-1 3-beta-glucosidase 7 IPR000490 Glycoside hydrolase, family 17	Glycosyl hydrolase superfamily protein	0	0
A_95_P254019	2.3999	up	Nitab4.5_0000457g0030.1	Pectinesterase IPR000070 Pectinesterase, catalytic	Plant invertase/pectin methylesterase inhibitor superfamily	0	0
A_95_P205522	2.20212	up	Nitab4.5_0004719g0040.1	Inactivated Zn-dependent hydrolase of the beta-lactamase fold	Metallo-hydrolase/oxidoreductase superfamily protein	0	0
A_95_P298358	3.64904	up	Nitab4.5_0001406g0020.1	Necrotic spotted lesions 1 (Fragment) IPR001862 Membrane attack complex component_perforin_complement C9	MAC/Perforin domain-containing protein	0	0
A_95_P151387	3.77074	up	Nitab4.5_0000336g0120.1	Phosphatidylinositol 4-kinase IPR015433 Phosphatidylinositol Kinase	ATPI4K ALPHA: Phosphatidylinositol 3- and 4-kinase family protein	0	0
A_95_P305473	2.41873	up	Nitab4.5_0002329g0100.1	UDP-N-acetylglucosamine transferase subunit alg13 IPR007235 Glycosyl transferase, family 28, C-terminal	glycosyltransferase family protein 28	0	0
A_95_P023436	37.4675	up	Nitab4.5_0005472g0060.1	OTU domain containing protein IPR003323 Ovarian tumour, otubain	OTU-like cysteine protease family protein	0	0
A_95_P068280	2.21039	up	Nitab4.5_0007395g0010.1	Microspherule protein 1 IPR000253 Forkhead-associated	emb1967: Forkhead-associated (FHA) domain-containing protein	FHA	TF
A_95_P196157	3.85514	up	Nitab4.5_0000317g0120.1	mRNA 3_apos-end-processing protein YTH1 IPR000571 Zinc finger, CCCH-type	Zinc finger C-x8-C-x5-C-x3-H type family protein	C3H	TF
A_95_P112722	4.09676	up	Nitab4.5_0013611g0010.1	Chitinase IPR001002 Chitin-binding, type 1	PECT1: phosphorylethanolamine cytidylyltransferase 1	0	0
A_95_P007726	2.6513	up	Nitab4.5_0000826g0130.1	Beta-1 3-glucanase IPR000490 Glycoside hydrolase, family 17	BG3: beta-1,3-glucanase 3	0	0
A_95_P281293	12.9998	up	Nitab4.5_0009607g0010.1	Os01g0611000 protein (Fragment) IPR006946 Protein of unknown function DUF642	Protein of unknown function, DUF642	0	0
A_95_P204257	44.7396	up	Nitab4.5_0000255g0110.1	Phosphatase IPR016965 Pyridoxal phosphate phosphatase, PHOSPHO2	Pyridoxal phosphate phosphatase-related protein	0	0
A_95_P031321	6.61897	up	Nitab4.5_0007853g0050.1	0	0	0	0
A_95_P020516	12.3534	up	Nitab4.5_0015736g0010.1	Copper chaperone IPR006121 Heavy metal transport_detoxification protein	CCH: copper chaperone	0	0
A_95_P274928	3.21754	up	Nitab4.5_0008597g0010.1	DNA ligase IPR000977 ATP-dependent DNA ligase	AtLIG6, LIG6: DNA LIGASE 6	0	0
A_95_P105422	3.98665	up	Nitab4.5_0000319g0270.1	Auxin-responsive family protein IPR003676 Auxin responsive SAUR protein	SAUR-like auxin-responsive protein family	0	0
A_95_P088738	2.69309	up	Nitab4.5_0001091g0080.1	MtN3-like protein IPR018179 RAG1-activating protein 1 homologue	SWEET11, AtSWEET11: Nodulin MtN3 family protein	0	0
A_95_P273436	7.46326	up	Nitab4.5_0005492g0030.1	Cytochrome P450	CYP72A15: cytochrome P450, family 72, subfamily A, polypeptide 15	0	0
A_95_P209262	2.5987	up	Nitab4.5_0008353g0020.1	PHD zinc finger-containing protein IPR011011 Zinc finger, FYVE_PHD-type	FMN-linked oxidoreductases superfamily protein	0	0
A_95_P124462	2.23007	up	Nitab4.5_0000249g0020.1	RING finger protein 24 IPR018957 Zinc finger, C3HC4 RING-type	RING/U-box superfamily protein	0	0
A_95_P182117	5.99809	up	Nitab4.5_0000699g0140.1	4-coumarate-coa ligase IPR000873 AMP-dependent synthetase and ligase	OPCL1: OPC-8:0 CoA ligase1	0	0
A_95_P194532	4.66103	up	Nitab4.5_0003077g0050.1	Calmodulin binding protein IPR000048 IQ calmodulin-binding region	IQD10: IQ-domain 10	0	0
A_95_P128357	11.2011	up	Nitab4.5_0003113g0050.1	RAG1-activating protein 1 homolog IPR018179 RAG1-activating protein 1 homologue	SWEET17, AtSWEET17: Nodulin MtN3 family protein	0	0
A_95_P144122	13.0352	up	Nitab4.5_0002527g0080.1	Pentatricopeptide repeat-containing protein IPR011989 Armadillo-like helical	Pentatricopeptide repeat (PPR-like) superfamily protein	0	0
A_95_P233294	2.0288	up	Nitab4.5_0002888g0050.1	Structure-specific endonuclease subunit slx1 IPR000305 Excinuclease ABC, C subunit, N-terminal	Excinuclease ABC, C subunit, N-terminal	0	0
A_95_P214157	3.00766	up	Nitab4.5_0014110g0010.1	Chalcone synthase IPR011141 Polyketide synthase, type III	CHS, TT4, ATCHS: Chalcone and stilbene synthase family protein	0	0
A_95_P062415	3.29333	up	Nitab4.5_0000593g0050.1	Genomic DNA chromosome 3 TAC clone K7P8 IPR011205 Uncharacterized conserved protein UCP015417, vWA	Uncharacterised conserved protein UCP015417, vWA	0	0
A_95_P127697	3.22174	up	Nitab4.5_0000062g0220.1	Nodulin MtN21 family protein (Fragment) IPR000620 Protein of unknown function DUF6, transmembrane	nodulin MtN21 /EamA-like transporter family protein	0	0
A_95_P105517	2.05125	up	Nitab4.5_0007206g0030.1	Endochitinase (Chitinase) IPR016283 Glycoside hydrolase, family 19 IPR018371 Chitin-binding, type 1, conserved site IPR000726 Glycoside hydrolase, family 19, catalytic IPR001002 Chitin-binding, type 1	ATHCHIB, PR3, PR-3, CHI-B, B-CHI, HCHIB: basic chitinase	0	0
A_95_P178767	8.99162	up	Nitab4.5_0001461g0050.1	Alpha-humulene_(-)-(E)-beta-caryophyllene synthase IPR005630 Terpene synthase, metal-binding domain	TPS21: terpene synthase 21	0	0
A_95_P241960	14.934	up	Nitab4.5_0000880g0110.1	Copper transporter IPR007274 Ctr copper transporter	COPT1: copper transporter 1	0	0
A_95_P226604	2.42769	up	Nitab4.5_0000132g0310.1	Pyruvate kinase IPR001697 Pyruvate kinase	Pyruvate kinase family protein	0	0
A_95_P196332	14.3317	up	Nitab4.5_0000102g0450.1	Copper transporter IPR007274 Ctr copper transporter	COPT1: copper transporter 1	0	0
A_95_P216477	2.51472	up	Nitab4.5_0005396g0030.1	Protein prenyltransferase alpha subunit repeat-containing protein 1 IPR008940 Protein prenyltransferase	Protein prenylyltransferase superfamily protein	0	0
A_95_P210027	10.6447	up	Nitab4.5_0010477g0010.1	Pyruvate phosphate dikinase IPR010121 Pyruvate, phosphate dikinase	PPDK: pyruvate orthophosphate dikinase	0	0
A_95_P008556	2.96704	up	Nitab4.5_0000231g0440.1	14-3-3 protein sigma gamma zeta beta_alpha IPR000308 14-3-3 protein	GRF12, GF14 IOTA: general regulatory factor 12	0	0
A_95_P178312	5.66517	up	Nitab4.5_0000357g0120.1	Phosphatidylinositol-4-phosphate 5-kinase family protein IPR016034 Phosphatidylinositol-4-phosphate 5-kinase, core, subgroup	FAB1B: phosphatidylinositol-4-phosphate 5-kinase family protein	0	0
A_95_P154457	2.08772	up	Nitab4.5_0000384g0020.1	BEL1-like homeodomain protein 1 IPR006563 POX	BLH1: BEL1-like homeodomain 1	HB	TF
A_95_P103362	2.3583	up	Nitab4.5_0000036g0420.1	Hypothetical YFW family protein 5 IPR009836 Protein of unknown function DUF1399	Protein of unknown function (duplicated DUF1399)	0	0
A_95_P222782	2.61581	up	Nitab4.5_0000143g0120.1	Inositol monophosphatase 3 IPR000760 Inositol monophosphatase	VTC4: Inositol monophosphatase family protein	0	0
A_95_P176822	4.5757	up	Nitab4.5_0001701g0030.1	F-box family protein IPR006527 F-box associated	0	0	0
A_95_P269681	2.77422	up	Nitab4.5_0021096g0010.1	Peroxidase IPR002016 Haem peroxidase, plant_fungal_bacterial	RCI3, RCI3A: Peroxidase superfamily protein	0	0
A_95_P192132	2.10442	up	Nitab4.5_0011992g0040.1	Kinetochore protein Spc25 IPR013255 Kinetochore-Ndc80 complex, subunit Spc25	unknown protein similar to AT3G48210.1	0	0
A_95_P160002	2.72096	up	Nitab4.5_0001423g0120.1	Phosphoglycerate mutase family protein IPR013078 Phosphoglycerate mutase	Phosphoglycerate mutase family protein	0	0
A_95_P218647	10.7336	up	Nitab4.5_0006999g0030.1	Regulator of chromosome condensation RCC1 domain-containing protein IPR009091 Regulator of chromosome condensation_beta-lactamase-inhibitor protein II	Regulator of chromosome condensation (RCC1) family protein	0	0
A_95_P282918	5.02494	up	Nitab4.5_0003610g0020.1	Myb family transcription factor-like IPR006447 Myb-like DNA-binding region, SHAQKYF class	Homeodomain-like superfamily protein	G2-like	TF
A_95_P074670	2.09542	up	Nitab4.5_0006698g0010.1	NADH pyrophosphatase IPR000086 NUDIX hydrolase domain	ATNUDT19, ATNUDX19, NUDX19: nudix hydrolase homolog 19	0	0
A_95_P114107	4.71162	up	Nitab4.5_0001444g0080.1	0	0	0	0
A_95_P172945	26.4422	up	Nitab4.5_0000970g0040.1	Cytochrome P450	0	0	0
A_95_P164808	84.2971	up	Nitab4.5_0014031g0010.1	Pathogenesis-related protein 1 IPR002413 Ves allergen	CAP (Cysteine-rich secretory proteins, Antigen 5, and Pathogenesis-related 1 protein) superfamily protein	0	0
A_95_P105032	2.2111	up	Nitab4.5_0003281g0090.1	Cold acclimation protein COR413-like IPR008892 Cold acclimation WCOR413	COR413-PM2, ATCOR413-PM2: cold-regulated 413-plasma membrane 2	0	0
A_95_P215712	2.15572	up	Nitab4.5_0005243g0020.1	U11_U12 small nuclear ribonucleoprotein protein IPR019955 Ubiquitin supergroup	Ubiquitin-like superfamily protein	0	0
A_95_P162072	14.0368	up	Nitab4.5_0007108g0030.1	A_IG002N01.30 protein (Fragment) IPR001578 Peptidase C12, ubiquitin carboxyl-terminal hydrolase 1	Ubiquitin carboxyl-terminal hydrolase family protein	0	0
A_95_P164942	7.54406	up	Nitab4.5_0003201g0010.1	Unknown Protein	0	0	0
A_95_P212837	2.45594	up	Nitab4.5_0000466g0010.1	Peroxidase IPR002016 Haem peroxidase, plant_fungal_bacterial	Peroxidase superfamily protein	0	0
A_95_P018301	2.02993	up	Nitab4.5_0004426g0050.1	Ketol-acid reductoisomerase IPR016206 Ketol-acid reductoisomerase, plant	ketol-acid reductoisomerase	0	0
A_95_P111202	14.7558	up	Nitab4.5_0012245g0040.1	Pathogenesis-related protein 1a IPR018244 Allergen V5_Tpx-1 related, conserved site	ATPRB1, PRB1: basic pathogenesis-related protein 1	0	0
A_95_P031506	2.02138	up	Nitab4.5_0001522g0040.1	ATP-dependent DNA helicase	XPB1, ATXPB1: homolog of xeroderma pigmentosum complementation group B 1	0	0
A_95_P001591	7.0975	up	Nitab4.5_0000340g0050.1	CONSTANS-like zinc finger protein IPR010402 CCT domain	B-box type zinc finger protein with CCT domain	Orphans	transcriptional regulator
A_95_P010996	7.84614	up	Nitab4.5_0001982g0010.1	Tomato CONSTANS-like 1	COL2, ATCOL2: CONSTANS-like 2	C2C2-CO-like	TF
A_95_P270026	3.59154	up	Nitab4.5_0007897g0030.1	0	0	0	0
A_95_P006726	5.44866	up	Nitab4.5_0002340g0040.1	0	0	0	0
A_95_P158857	2.02368	up	Nitab4.5_0002719g0060.1	FAD-binding domain-containing protein IPR006094 FAD linked oxidase, N-terminal	FAD-binding Berberine family protein	0	0
A_95_P199627	3.48284	up	Nitab4.5_0000748g0100.1	MADS box transcription factor IPR002100 Transcription factor, MADS-box	AGL12, XAL1: AGAMOUS-like 12	MADS	TF
A_95_P039696	2.29318	up	Nitab4.5_0001619g0050.1	Metacaspase IPR011600 Peptidase C14, caspase catalytic	LOL3, ATMCPB1, MCP1B, ATMC1, MC1: metacaspase 1	0	0
A_95_P180377	3.81811	up	Nitab4.5_0000038g0180.1	Peroxidase 57 IPR002016 Haem peroxidase, plant_fungal_bacterial	Peroxidase superfamily protein	0	0
A_95_P188807	3.63033	up	Nitab4.5_0002101g0060.1	Betaine aldehyde dehydrogenase IPR015590 Aldehyde dehydrogenase	ALDH10A8: aldehyde dehydrogenase 10A8	0	0
A_95_P015846	5.15295	up	Nitab4.5_0006224g0030.1	S-adenosylmethionine decarboxylase proenzyme IPR001985 S-adenosylmethionine decarboxylase	S-adenosylmethionine decarboxylase	0	0
A_95_P204897	2.43909	up	Nitab4.5_0007096g0050.1	Hydroxy-methylglutaryl-coenzyme A reductase IPR004554 Hydroxymethylglutaryl-CoA reductase, class I, catalytic	HMG1, HMGR1, AtHMGR1: hydroxy methylglutaryl CoA reductase 1	0	0
A_95_P002356	4.71423	up	Nitab4.5_0012932g0010.1	Glutathione S-transferase-like protein IPR004046 Glutathione S-transferase, C-terminal	ATGSTU8, GSTU8: glutathione S-transferase TAU 8	0	0
A_95_P292643	3.10044	up	Nitab4.5_0001289g0100.1	Pectinacetylesterase (Fragment) IPR004963 Pectinacetylesterase	0	0	0
A_95_P160787	4.56986	up	Nitab4.5_0005655g0010.1	Unknown Protein	0	0	0
A_95_P102137	2.45669	up	Nitab4.5_0007775g0010.1	O-methyltransferase IPR016461 O-methyltransferase, COMT, eukaryota	ATOMT1, OMT1: O-methyltransferase 1	0	0
A_95_P142802	20.5419	up	Nitab4.5_0000610g0020.1	Unknown Protein	unknown protein similar to AT2G28780.1	0	0
A_95_P299683	3.47634	up	Nitab4.5_0005301g0010.1	Calcineurin-like phosphoesterase family protein IPR004843 Metallophosphoesterase	Calcineurin-like metallo-phosphoesterase superfamily protein	0	0
A_95_P068790	2.10474	up	Nitab4.5_0002207g0070.1	Chromosome 18 contig 1 DNA sequence	ABA4: abscisic acid (aba)-deficient 4	0	0
A_95_P271691	2.7719	up	Nitab4.5_0001049g0060.1	UBX domain-containing protein IPR001012 UBX	0	0	0
A_95_P176552	2.03708	up	Nitab4.5_0000185g0090.1	Cc-nbs-lrr, resistance protein	0	0	0
A_95_P023831	2.27824	up	Nitab4.5_0000973g0030.1	N-carbamoyl-L-amino-acid amidohydrolase IPR010158 Amidase, hydantoinase_carbamoylase	ATAAH, AAH: allantoate amidohydrolase	0	0
A_95_P041581	10.4374	up	Nitab4.5_0000016g0180.1	Polygalacturonase inhibitor protein IPR001611 Leucine-rich repeat	0	0	0
A_95_P213067	2.06233	up	Nitab4.5_0003836g0060.1	Myb family transcription factor-like IPR006447 Myb-like DNA-binding region, SHAQKYF class	KAN, KAN1: Homeodomain-like superfamily protein	G2-like	TF
A_95_P176237	2.16527	up	Nitab4.5_0000182g0060.1	WUSCHEL-related homeobox 3B IPR001356 Homeobox	0	HB	TF
A_95_P077840	2.49429	up	Nitab4.5_0003553g0090.1	Cc-nbs-lrr, resistance protein	0	0	0
A_95_P259986	2.68534	up	Nitab4.5_0000884g0030.1	Multidrug resistance protein mdtK IPR002528 Multi antimicrobial extrusion protein MatE	MATE efflux family protein	0	0
A_95_P211132	2.22564	up	Nitab4.5_0003845g0050.1	Myb family transcription factor IPR015495 Myb transcription factor	ATPHAN, AS1, ATMYB91, MYB91: myb-like HTH transcriptional regulator family protein	MYB	TF
A_95_P300453	2.55925	up	Nitab4.5_0002842g0010.1	Unknown Protein	0	0	0
A_95_P235574	3.66295	up	Nitab4.5_0009266g0060.1	Dihydropyrimidinase IPR011778 D-hydantoinase	PYD2: pyrimidine 2	0	0
A_95_P133547	4.66253	up	Nitab4.5_0006034g0030.1	Cc-nbs-lrr, resistance protein	Pentatricopeptide repeat (PPR-like) superfamily protein	0	0
A_95_P131412	2.36164	up	Nitab4.5_0002247g0080.1	Fanconi anemia group D2 protein	unknown protein similar to AT4G14970.1	0	0
A_95_P307673	3.82345	up	Nitab4.5_0007911g0020.1	Zinc finger family protein IPR007087 Zinc finger, C2H2-type	0	0	0
A_95_P011136	4.30432	up	Nitab4.5_0000766g0050.1	Aquaporin IPR012269 Aquaporin	GAMMA-TIP3, TIP1;3, ATTIP1.3: tonoplast intrinsic protein 1;3	0	0
A_95_P020461	9.62054	up	Nitab4.5_0000559g0350.1	Os02g0508100 protein (Fragment)	0	0	0
A_95_P021751	2.23775	up	Nitab4.5_0003338g0090.1	N-acetyltransferase IPR000182 GCN5-related N-acetyltransferase	Acyl-CoA N-acyltransferases (NAT) superfamily protein	GNAT	transcriptional regulator
A_95_P259266	2.46204	up	Nitab4.5_0000178g0150.1	Catalytic_ hydrolase IPR000639 Epoxide hydrolase-like	alpha/beta-Hydrolases superfamily protein	0	0
A_95_P067790	2.21103	up	Nitab4.5_0001924g0060.1	9-cis-epoxycarotenoid dioxygenase	NCED3, ATNCED3, STO1, SIS7: nine-cis-epoxycarotenoid dioxygenase 3	0	0
A_95_P217427	4.43072	up	Nitab4.5_0000602g0080.1	Solute carrier family 35 member E3 IPR004853 Protein of unknown function DUF250	Nucleotide/sugar transporter family protein	0	0
A_95_P162577	2.20862	up	Nitab4.5_0000156g0210.1	Gibberellin receptor GID1L2 IPR013094 Alpha_beta hydrolase fold-3	ATCXE13, CXE13: carboxyesterase 13	0	0
A_95_P126562	6.28309	up	Nitab4.5_0000058g0010.1	Laccase IPR017761 Laccase	LAC5: laccase 5	0	0
A_95_P161877	2.61616	up	Nitab4.5_0000785g0160.1	Ubiquitin-conjugating enzyme E2 2 IPR019775 WD40 repeat, conserved site IPR000608 Ubiquitin-conjugating enzyme, E2	ATUBC2, UBC2: ubiquiting-conjugating enzyme 2	0	0
A_95_P145737	8.27587	up	Nitab4.5_0005859g0030.1	Unknown Protein	0	0	0
A_95_P106757	2.85861	up	Nitab4.5_0007351g0010.1	Major allergen Mal d 1 IPR000916 Bet v I allergen	0	0	0
A_95_P110562	3.82485	up	Nitab4.5_0004041g0040.1	0	0	0	0
A_95_P188457	3.54259	up	Nitab4.5_0001863g0120.1	Histidine amino acid transporter IPR013057 Amino acid transporter, transmembrane	LHT1: lysine histidine transporter 1	0	0
A_95_P230954	14.6705	up	Nitab4.5_0007666g0010.1	U-box domain-containing protein (Fragment) IPR011989 Armadillo-like helical	B80, PUB8: plant U-box 8	0	0
A_95_P182907	2.63725	up	Nitab4.5_0004107g0040.1	0	0	0	0
A_95_P000316	3.07448	up	Nitab4.5_0004579g0040.1	40S ribosomal protein S29 IPR001209 Ribosomal protein S14	Ribosomal protein S14p/S29e family protein	0	0
A_95_P049851	2.5567	up	Nitab4.5_0001161g0090.1	Glycosyltransferase IPR002495 Glycosyl transferase, family 8	GAUT8, QUA1: Nucleotide-diphospho-sugar transferases superfamily protein	0	0
A_95_P215152	3.99187	up	Nitab4.5_0006694g0030.1	3_apos(2_apos) 5_apos-bisphosphate nucleotidase,5 -bisphosphate nucleotidase HAL2	AHL, ATAHL, HL: HAL2-like	0	0
A_95_P163137	4.03983	up	Nitab4.5_0002933g0020.1	NAC domain protein IPR003441 protein	NAC1, ANAC022: NAC domain containing protein 1	NAC	TF
A_95_P269701	2.00766	up	Nitab4.5_0008290g0040.1	Receptor like kinase, RLK	Leucine-rich repeat protein kinase family protein	0	0
A_95_P144372	3.2917	up	Nitab4.5_0001454g0120.1	Aquaporin IPR012269 Aquaporin	NIP6;1, NIP6, NLM7: NOD26-like intrinsic protein 6;1	0	0
A_95_P247212	2.1952	up	Nitab4.5_0000156g0210.1	Gibberellin receptor GID1L2 IPR013094 Alpha_beta hydrolase fold-3	ATCXE13, CXE13: carboxyesterase 13	0	0
A_95_P007776	2.29833	up	Nitab4.5_0002101g0060.1	Betaine aldehyde dehydrogenase IPR015590 Aldehyde dehydrogenase	ALDH10A8: aldehyde dehydrogenase 10A8	0	0
A_95_P252979	2.08431	up	Nitab4.5_0003419g0010.1	Nitric oxide reductase FlRd-NAD(+) reductase IPR013027 FAD-dependent pyridine nucleotide-disulphide oxidoreductase	FAD/NAD(P)-binding oxidoreductase family protein	0	0
A_95_P164097	2.88691	up	Nitab4.5_0000841g0080.1	Genomic DNA chromosome 5 P1 clone MNJ8	unknown protein similar to AT5G37360.1	0	0
A_95_P138877	3.45522	up	Nitab4.5_0017838g0010.1	Subtilisin-like protease IPR015500 Peptidase S8, subtilisin-related	ARA12: Subtilase family protein	0	0
A_95_P001216	2.50044	up	Nitab4.5_0003779g0070.1	ARID_BRIGHT DNA-binding domain-containing protein_ELM2 domain-containing protein_Myb-like DNA-binding domain-containing protein IPR001606 AT-rich interaction region	0	ARID	transcriptional regulator
A_95_P192942	6.01637	up	Nitab4.5_0000377g0130.1	Multidrug resistance protein mdtK IPR002528 Multi antimicrobial extrusion protein MatE	ZF14: MATE efflux family protein	0	0
A_95_P224752	2.015	up	Nitab4.5_0000164g0130.1	Interferon-related developmental regulator family protein IPR007701 Interferon-related developmental regulator, N-terminal	SAT32, ATSAT32: interferon-related developmental regulator family protein / IFRD protein family	0	0
A_95_P078565	2.94756	up	Nitab4.5_0003950g0040.1	Ribonuclease T2 IPR001568 Ribonuclease T2	RNS1, ATRNS1: ribonuclease 1	0	0
A_95_P258446	2.39496	up	Nitab4.5_0007907g0020.1	Homeobox-leucine zipper-like protein IPR001356 Homeobox IPR017970 Homeobox, conserved site	ATHB-1, ATHB1, HD-ZIP-1, HAT5, HB-1: homeobox 1	HB	TF
A_95_P113832	20.8949	up	Nitab4.5_0013611g0010.1	Chitinase IPR001002 Chitin-binding, type 1	PECT1: phosphorylethanolamine cytidylyltransferase 1	0	0
A_95_P141367	2.59314	up	Nitab4.5_0000087g0130.1	Hydrolase alpha_beta fold family protein IPR000073 Alpha_beta hydrolase fold-1	PPH, CRN1: pheophytinase	0	0
A_95_P161667	2.02937	up	Nitab4.5_0007385g0010.1	RING finger protein 38 IPR001841 Zinc finger, RING-type	RING/U-box superfamily protein	0	0
A_95_P016841	2.38158	up	Nitab4.5_0000486g0140.1	Ferredoxin IPR001041 Ferredoxin	2Fe-2S ferredoxin-like superfamily protein	0	0
A_95_P019541	3.96949	up	Nitab4.5_0005146g0040.1	0	0	0	0
A_95_P234989	2.29635	up	Nitab4.5_0005392g0020.1	Stress enhanced protein 1 (Fragment)	SEP1: stress enhanced protein 1	0	0
A_95_P215022	3.20192	up	Nitab4.5_0001614g0030.1	Amino acid permease 6 IPR013057 Amino acid transporter, transmembrane	AAP6: amino acid permease 6	0	0
A_95_P298193	7.74356	up	Nitab4.5_0001916g0070.1	Cation_H(+) antiporter 18 IPR006153 Cation_H+ exchanger	ATCHX17, CHX17: cation/H+ exchanger 17	0	0
A_95_P299498	8.90508	up	Nitab4.5_0001592g0110.1	0	0	0	0
A_95_P062125	5.28217	up	Nitab4.5_0003281g0030.1	UPF0497 membrane protein At3g50810 IPR006702 Uncharacterised protein family UPF0497, trans-membrane plant	Uncharacterised protein family (UPF0497)	0	0
A_95_P004786	4.94086	up	Nitab4.5_0002347g0080.1	Pectinesterase IPR000070 Pectinesterase, catalytic	ATPMEPCRA, PMEPCRA: methylesterase PCR A	0	0
A_95_P009341	2.70695	up	Nitab4.5_0000592g0220.1	Xyloglucan endotransglucosylase_hydrolase 14 IPR016455 Xyloglucan endotransglucosylase_hydrolase	XTR4, XTH30: xyloglucan endotransglucosylase/hydrolase 30	0	0
A_95_P215707	2.71083	up	Nitab4.5_0000879g0020.1	Calmodulin binding protein IPR000048 IQ calmodulin-binding region	0	0	0
A_95_P021631	22.6751	up	Nitab4.5_0002636g0060.1	Pollen allergen Ole e 6 IPR015333 Pollen allergen ole e 6	0	0	0
A_95_P004116	2.07372	up	Nitab4.5_0001668g0090.1	Proline-rich protein IPR006121 Heavy metal transport_detoxification protein	Heavy metal transport/detoxification superfamily protein	0	0
A_95_P138062	2.41122	up	Nitab4.5_0003274g0060.1	Subtilisin-like protease IPR015500 Peptidase S8, subtilisin-related	SDD1: Subtilase family protein	0	0
A_95_P213077	2.89894	up	Nitab4.5_0000581g0170.1	Multidrug resistance protein ABC transporter family IPR001140 ABC transporter, transmembrane region	ATMRP3, MRP3, ABCC3: multidrug resistance-associated protein 3	0	0
A_95_P136827	3.57365	up	Nitab4.5_0000319g0210.1	G protein-coupled seven transmembrane receptor IPR009637 Transmembrane receptor, eukaryota	Lung seven transmembrane receptor family protein	0	0
A_95_P018951	2.75424	up	Nitab4.5_0008387g0020.1	0	0	0	0
A_95_P256234	2.8246	up	Nitab4.5_0002281g0070.1	Acyl-CoA synthetase_AMP-acid ligase II IPR000873 AMP-dependent synthetase and ligase	AMP-dependent synthetase and ligase family protein	0	0
A_95_P193602	3.5211	up	Nitab4.5_0008809g0010.1	Cytochrome P450	0	0	0
A_95_P139667	2.06502	up	Nitab4.5_0000611g0010.1	Peroxiredoxin IPR013740 Redoxin	TPX1: thioredoxin-dependent peroxidase 1	0	0
A_95_P189187	2.11001	up	Nitab4.5_0006152g0030.1	Ascorbate peroxidase IPR002207 Plant ascorbate peroxidase	APX2, APX1B: ascorbate peroxidase 2	0	0
A_95_P025151	4.65527	up	Nitab4.5_0000931g0030.1	NaCl-inducible Ca2+-binding protein IPR011992 EF-Hand type	ATCP1, CP1: Ca2+-binding protein 1	0	0
A_95_P164327	3.04449	up	Nitab4.5_0001702g0140.1	ARID_BRIGHT DNA-binding domain-containing protein_ELM2 domain-containing protein_Myb-like DNA-binding domain-containing protein IPR001606 AT-rich interaction region	0	ARID	transcriptional regulator
A_95_P183127	15.098	up	Nitab4.5_0000781g0060.1	CER1 IPR006694 Fatty acid hydroxylase	CER1: Fatty acid hydroxylase superfamily	0	0
A_95_P029666	2.38448	up	Nitab4.5_0009717g0010.1	Seed maturation protein PM41	unknown protein similar to AT2G21820.1	0	0
A_95_P001566	8.04914	up	Nitab4.5_0008037g0020.1	Quinolinate synthase A IPR003808 Fe-S metabolism associated SufE	QS, OLD5, SUFE3: quinolinate synthase	0	0
A_95_P196072	3.54511	up	Nitab4.5_0001364g0010.1	Uncharacterized plant-specific domain 01589 IPR006476 Conserved hypothetical protein CHP01589, plant	Plant protein 1589 of unknown function	0	0
A_95_P101883	2.33405	up	Nitab4.5_0007880g0050.1	0	0	0	0
A_95_P116282	2.32889	up	Nitab4.5_0000138g0140.1	Unknown Protein	0	0	0
A_95_P092238	5.68252	up	Nitab4.5_0000016g0120.1	Cytochrome P450	CYP93D1: cytochrome P450, family 93, subfamily D, polypeptide 1	0	0
A_95_P305403	8.72593	up	Nitab4.5_0000642g0160.1	Germin-like protein IPR014710 RmlC-like jelly roll fold	RmlC-like cupins superfamily protein	0	0
A_95_P275963	9.96715	up	Nitab4.5_0000283g0040.1	Disease resistance response like protein IPR004265 Plant disease resistance response protein	Disease resistance-responsive (dirigent-like protein) family protein	0	0
A_95_P218577	5.79218	up	Nitab4.5_0000118g0080.1	Cytochrome P450	0	0	0
A_95_P302198	2.25041	up	Nitab4.5_0005908g0080.1	Glutamine amidotransferase class-I IPR000991 Glutamine amidotransferase class-I, C-terminal	0	0	0
A_95_P194027	2.94235	up	Nitab4.5_0005167g0010.1	Cu_Zn-superoxide dismutase copper chaperone IPR001424 Superoxide dismutase, copper_zinc binding	ATCCS, CCS: copper chaperone for SOD1	0	0
A_95_P258766	2.3494	up	Nitab4.5_0000737g0120.1	Aquaporin-like protein IPR012269 Aquaporin	TMP-C, PIP1;4, PIP1E: plasma membrane intrinsic protein 1;4	0	0
A_95_P176907	3.46283	up	Nitab4.5_0002368g0010.1	0	0	0	0
A_95_P010251	6.44818	up	Nitab4.5_0006856g0030.1	Integrin-linked kinase-associated serine_threonine phosphatase 2C IPR015655 Protein phosphatase 2C	Protein phosphatase 2C family protein	0	0
A_95_P203282	15.8974	up	Nitab4.5_0000977g0070.1	Menaquinone biosynthesis methyltransferase ubiE IPR013216 Methyltransferase type 11	APG1, VTE3, IEP37, E37: S-adenosyl-L-methionine-dependent methyltransferases superfamily protein	0	0
A_95_P133942	5.61477	up	Nitab4.5_0007943g0020.1	Carboxyl-terminal proteinase IPR004314 Protein of unknown function DUF239, plant	Protein of Unknown Function (DUF239)	0	0
A_95_P056771	10.0813	up	Nitab4.5_0009341g0010.1	Os11g0198100 protein (Fragment) IPR006852 Protein of unknown function DUF616	Protein of unknown function (DUF616)	0	0
A_95_P137292	3.98295	up	Nitab4.5_0000380g0050.1	BEL1-like homeodomain protein 1 IPR001356 Homeobox IPR017970 Homeobox, conserved site	BLH1: BEL1-like homeodomain 1	HB	TF
A_95_P022296	3.71685	up	Nitab4.5_0000107g0110.1	0	0	0	0
A_95_P282528	2.67833	up	Nitab4.5_0000742g0160.1	Unknown Protein	0	0	0
A_95_P268081	7.17879	up	Nitab4.5_0006738g0040.1	Genomic DNA chromosome 5 P1 clone MWD9	0	0	0
A_95_P154797	3.78163	up	Nitab4.5_0000336g0020.1	Universal stress protein IPR006016 UspA	RD2: Adenine nucleotide alpha hydrolases-like superfamily protein	0	0
A_95_P093373	2.08214	up	Nitab4.5_0008044g0040.1	E3 ubiquitin-protein ligase MARCH3 IPR011016 Zinc finger, RING-CH-type	0	0	0
A_95_P031236	2.12447	up	Nitab4.5_0010895g0020.1	Histone acetyltransferase IPR009255 Transcriptional coactivation	HAC12: histone acetyltransferase of the CBP family 12	TAZ	TF
A_95_P218222	2.46465	up	Nitab4.5_0000753g0170.1	Zinc finger protein 36 C3H type-like 1 (Fragment) IPR000571 Zinc finger, CCCH-type	Zinc finger C-x8-C-x5-C-x3-H type family protein	C3H	TF
A_95_P024691	8.40168	up	Nitab4.5_0002429g0080.1	cytochrome P450	CYP76C1: cytochrome P450, family 76, subfamily C, polypeptide 1	0	0
A_95_P030641	2.69015	up	Nitab4.5_0000256g0350.1	0	0	0	0
A_95_P179567	3.21654	up	Nitab4.5_0000059g0510.1	F-box family protein IPR006527 F-box associated	0	0	0
A_95_P244327	3.96695	up	Nitab4.5_0001701g0100.1	Transcriptional adapter 2 IPR016827 Transcriptional adaptor 2	ADA2B, PRZ1: homolog of yeast ADA2 2B	MYB	TF
A_95_P040176	2.33407	up	Nitab4.5_0000072g0340.1	Zinc finger A20 and AN1 domain-containing stress-associated protein 6 IPR000058 Zinc finger, AN1-type	A20/AN1-like zinc finger family protein	0	0
A_95_P254654	3.34715	up	Nitab4.5_0001413g0010.1	Calmodulin-binding protein IPR012442 Protein of unknown function DUF1645	Protein of unknown function (DUF1645)	0	0
A_95_P164362	2.59824	up	Nitab4.5_0000030g0540.1	Unknown Protein IPR006031 XYPPX repeat	0	0	0
A_95_P273311	8.09395	up	Nitab4.5_0006174g0040.1	Integrin-linked kinase-associated serine_threonine phosphatase 2C IPR015655 Protein phosphatase 2C	Protein phosphatase 2C family protein	0	0
A_95_P040156	2.31882	up	Nitab4.5_0002661g0030.1	Glutamate-gated kainate-type ion channel receptor subunit GluR5 IPR017103 Ionotropic glutamate-like receptor, plant	0	0	0
A_95_P235714	2.73206	up	Nitab4.5_0005817g0020.1	Cyclic nucleotide gated channel IPR000595 Cyclic nucleotide-binding	ATCNGC15, CNGC15: cyclic nucleotide-gated channel 15	0	0
A_95_P193137	6.72167	up	Nitab4.5_0003020g0120.1	Glycosyltransferase IPR002495 Glycosyl transferase, family 8	GAUT8, QUA1: Nucleotide-diphospho-sugar transferases superfamily protein	0	0
A_95_P140967	2.55115	up	Nitab4.5_0002052g0030.1	Wall-associated receptor kinase-like 20	Putative membrane lipoprotein	0	0
A_95_P007331	2.66562	up	Nitab4.5_0000343g0140.1	F-box_LRR-repeat protein 14 IPR006553 Leucine-rich repeat, cysteine-containing subtype	unknown protein similar to AT2G06040.1	0	0
A_95_P020916	2.52247	up	Nitab4.5_0013775g0010.1	40S ribosomal protein S18 IPR001892 Ribosomal protein S13	RPS18C: S18 ribosomal protein	0	0
A_95_P224592	2.0532	up	Nitab4.5_0004637g0010.1	Electron carrier_ electron transporter_ iron ion binding protein	2Fe-2S ferredoxin-like superfamily protein	0	0
A_95_P095743	3.73731	up	Nitab4.5_0011114g0020.1	Unknown Protein	0	0	0
A_95_P030766	4.29303	up	Nitab4.5_0000831g0100.1	0	0	0	0
A_95_P099738	5.09205	up	Nitab4.5_0011630g0010.1	Glucan 1 3-beta-glucosidase IPR001547 Glycoside hydrolase, family 5	0	0	0
A_95_P211842	5.26715	up	Nitab4.5_0004221g0060.1	Receptor like kinase, RLK	0	0	0
A_95_P204127	3.1096	up	Nitab4.5_0000001g0020.1	Serine_threonine protein kinase IPR002290 Serine_threonine protein kinase	Protein kinase superfamily protein	0	0
A_95_P022996	2.00156	up	Nitab4.5_0000170g0050.1	Sucrose synthase 4 IPR012820 Sucrose synthase, plants and cyanobacteria IPR000368 Sucrose synthase	SUS4, ATSUS4: sucrose synthase 4	0	0
A_95_P154192	2.43665	up	Nitab4.5_0000232g0190.1	0	0	0	0
A_95_P147282	8.27879	up	Nitab4.5_0013032g0040.1	Pentatricopeptide repeat-containing protein IPR000994 Peptidase M24, structural domain	Tetratricopeptide repeat (TPR)-like superfamily protein	0	0
A_95_P100938	2.27978	up	Nitab4.5_0002648g0060.1	Pentatricopeptide repeat-containing protein IPR009091 Regulator of chromosome condensation_beta-lactamase-inhibitor protein II	Regulator of chromosome condensation (RCC1) family with FYVE zinc finger domain	0	0
A_95_P216162	2.04192	up	Nitab4.5_0000688g0140.1	RNA pyrophosphohydrolase IPR000086 NUDIX hydrolase domain	NUDX25: nudix hydrolase homolog 25	0	0
A_95_P230939	6.82332	up	Nitab4.5_0003688g0010.1	Genomic DNA chromosome 3 P1 clone MJK13 IPR013899 Region of unknown function DUF1771	0	0	0
A_95_P016796	2.66027	up	Nitab4.5_0000983g0060.1	Primary amine oxidase IPR000269 Copper amine oxidase	Copper amine oxidase family protein	0	0
A_95_P013231	2.31651	up	Nitab4.5_0006785g0060.1	Genomic DNA chromosome 5 P1 clone MVA3	alpha/beta-Hydrolases superfamily protein	0	0
A_95_P308973	2.92529	up	Nitab4.5_0005382g0020.1	Fucosyltransferase 7 IPR004938 Xyloglucan fucosyltransferase	0	0	0
A_95_P161357	8.11046	up	Nitab4.5_0006947g0030.1	START domain containing 10 (Fragment) IPR002913 Lipid-binding START	Polyketide cyclase/dehydrase and lipid transport superfamily protein	0	0
A_95_P296453	26.859	up	Nitab4.5_0002862g0020.1	Low affinity zinc transporter IPR004698 Zinc_iron permease, fungal and plant	ZIP1: zinc transporter 1 precursor	0	0
A_95_P196247	5.44416	up	Nitab4.5_0007566g0010.1	cytochrome P450	CYP71B24: cytochrome P450, family 71, subfamily B, polypeptide 24	0	0
A_95_P114257	12.8709	up	Nitab4.5_0004798g0030.1	30S ribosomal protein S19 IPR005713 Ribosomal protein S15, eukaryotic_archaeal	Ribosomal protein S19 family protein	0	0
A_95_P014116	2.67646	up	Nitab4.5_0000458g0020.1	NAD-dependent epimerase_dehydratase-binding domain	CSP41A: chloroplast stem-loop binding protein of 41 kDa	0	0
A_95_P195722	38.0623	up	Nitab4.5_0003485g0050.1	Cell division protease ftsH homolog 1 IPR003959 ATPase, AAA-type, core	PEX1: peroxisome 1	0	0
A_95_P210347	2.02618	up	Nitab4.5_0005700g0030.1	Methyltransferase-like protein 10 IPR013217 Methyltransferase type 12	AR401: S-adenosyl-L-methionine-dependent methyltransferases superfamily protein	0	0
A_95_P283553	2.27888	up	Nitab4.5_0006969g0030.1	Cell division AAA ATPase family protein IPR003959 ATPase, AAA-type, core	P-loop containing nucleoside triphosphate hydrolases superfamily protein	0	0
A_95_P028761	2.35133	up	Nitab4.5_0000320g0070.1	Serine_threonine-protein kinase-like protein IPR002290 Serine_threonine protein kinase	protein kinase family protein	0	0
A_95_P158947	2.34305	up	Nitab4.5_0002291g0030.1	Potassium voltage-gated channel subfamily H member 8 IPR013767 PAS fold	PLP, PLPA: PAS/LOV protein B	0	0
A_95_P185167	7.53071	up	Nitab4.5_0002816g0030.1	LUC7-like 2 IPR004882 LUC7 related	LUC7 N_terminus domain-containing protein	0	0
A_95_P266471	2.4479	up	Nitab4.5_0000207g0300.1	Uncharacterized aarF domain-containing protein kinase 2 IPR004147 ABC-1	Protein kinase superfamily protein	0	0
A_95_P180852	3.57738	up	Nitab4.5_0000208g0050.1	Agmatine deiminase IPR017754 Agmatine deiminase	EMB1873, ATAIH: porphyromonas-type peptidyl-arginine deiminase family protein	0	0
A_95_P177432	23.4337	up	Nitab4.5_0006255g0010.1	0	0	0	0
A_95_P104882	3.01077	up	Nitab4.5_0000093g0050.1	Tubulin alpha-3 chain IPR002452 Alpha tubulin	TUA2: tubulin alpha-2 chain	0	0
A_95_P004656	2.3096	up	Nitab4.5_0000525g0110.1	AT5g02940_F9G14_250 (Fragment) IPR010420 Protein of unknown function DUF1012	Protein of unknown function (DUF1012)	0	0
A_95_P112337	3.38964	up	Nitab4.5_0000244g0350.1	Xyloglucan endotransglucosylase_hydrolase 9 IPR016455 Xyloglucan endotransglucosylase_hydrolase IPR008263 Glycoside hydrolase, family 16, active site	XTR6, XTH23: xyloglucan endotransglycosylase 6	0	0
A_95_P128207	2.51889	up	Nitab4.5_0000510g0040.1	Cathepsin B-like cysteine proteinase IPR013128 Peptidase C1A, papain	Cysteine proteinases superfamily protein	0	0
A_95_P042851	8.59989	up	Nitab4.5_0005583g0030.1	Copper ion binding protein IPR008972 Cupredoxin	Cupredoxin superfamily protein	0	0
A_95_P305858	2.09418	up	Nitab4.5_0005898g0010.1	Endochitinase (Chitinase) IPR016283 Glycoside hydrolase, family 19 IPR018371 Chitin-binding, type 1, conserved site IPR000726 Glycoside hydrolase, family 19, catalytic IPR001002 Chitin-binding, type 1	ATHCHIB, PR3, PR-3, CHI-B, B-CHI, HCHIB: basic chitinase	0	0
A_95_P097858	6.64857	up	Nitab4.5_0005111g0010.1	Galactokinase IPR000705 Galactokinase	GAL1, GALK: Mevalonate/galactokinase family protein	0	0
A_95_P141092	4.27553	up	Nitab4.5_0008332g0040.1	Cyclin B-like protein IPR014400 Cyclin, A_B_D_E	CYC1BAT, CYCB1;2: Cyclin family protein	0	0
A_95_P263796	2.02766	up	Nitab4.5_0011233g0020.1	Epoxide hydrolase 3 IPR000639 Epoxide hydrolase-like	0	0	0
A_95_P029121	4.13595	up	Nitab4.5_0003557g0020.1	F-box family protein IPR017451 F-box associated type 1	0	0	0
A_95_P231864	5.03922	up	Nitab4.5_0011114g0020.1	Unknown Protein	0	0	0
A_95_P123117	2.70431	up	Nitab4.5_0002609g0020.1	0	0	0	0
A_95_P002731	67.8928	up	Nitab4.5_0000031g0370.1	Phenylcoumaran benzylic ether reductase 3 IPR008030 NmrA-like	NAD(P)-binding Rossmann-fold superfamily protein	0	0
A_95_P193607	3.59245	up	Nitab4.5_0005745g0040.1	WD-40 repeat family protein IPR017986 WD40 repeat, region	LUG, RON2: LisH dimerisation motif;WD40/YVTN repeat-like-containing domain	LUG	transcriptional regulator
A_95_P005049	2.27136	up	Nitab4.5_0007431g0050.1	Caffeoyl CoA 3-O-methyltransferase IPR002935 O-methyltransferase, family 3	CCoAOMT1: S-adenosyl-L-methionine-dependent methyltransferases superfamily protein	0	0
A_95_P097433	2.33423	up	Nitab4.5_0000147g0450.1	Cellulose synthase IPR005150 Cellulose synthase	ATCSLE1, CSLE1: cellulose synthase like E1	0	0
A_95_P147427	2.48689	up	Nitab4.5_0002257g0010.1	Aspartate racemase IPR001920 Asp_Glu racemase	aspartate-glutamate racemase family	0	0
A_95_P105912	2.17701	up	Nitab4.5_0002224g0120.1	Phenylcoumaran benzylic ether reductase IPR008030 NmrA-like	NmrA-like negative transcriptional regulator family protein	0	0
A_95_P238859	71.0997	up	Nitab4.5_0004861g0030.1	Pathogenesis-related protein 1a IPR018244 Allergen V5_Tpx-1 related, conserved site	CAP (Cysteine-rich secretory proteins, Antigen 5, and Pathogenesis-related 1 protein) superfamily protein	0	0
A_95_P180997	2.01643	up	Nitab4.5_0001114g0040.1	0	0	0	0
A_95_P188977	5.40074	up	Nitab4.5_0002340g0020.1	Topoisomerase 1-associated factor 1 IPR007725 Timeless C-terminal	ATIM: timeless family protein	0	0
A_95_P026281	2.18782	up	Nitab4.5_0005466g0030.1	Expp1 protein	unknown protein similar to AT3G44150.1	0	0
A_95_P005766	4.59827	up	Nitab4.5_0003580g0020.1	Receptor serine_threonine kinase IPR002290 Serine_threonine protein kinase	PR5K: PR5-like receptor kinase	0	0
A_95_P124147	4.20425	up	Nitab4.5_0004743g0070.1	Os06g0661900 protein (Fragment) IPR004949 Protein of unknown function DUF266, plant	Core-2/I-branching beta-1,6-N-acetylglucosaminyltransferase family protein	0	0
A_95_P087978	3.11921	up	Nitab4.5_0000015g0360.1	Helicase-like protein	0	0	0
A_95_P266071	5.10845	up	Nitab4.5_0006144g0010.1	Protein fat-free homolog IPR014812 Vps51_Vps67	Vps51/Vps67 family (components of vesicular transport) protein	0	0
A_95_P152542	2.14422	up	Nitab4.5_0000430g0090.1	F-box protein interaction domain containing protein IPR001810 Cyclin-like F-box	0	0	0
A_95_P288828	4.78932	up	Nitab4.5_0008145g0020.1	NADH dehydrogenase like protein IPR013027 FAD-dependent pyridine nucleotide-disulphide oxidoreductase	NDB2: NAD(P)H dehydrogenase B2	0	0
A_95_P211097	2.46369	up	Nitab4.5_0001182g0030.1	cytochrome P450	CYP71B23: cytochrome P450, family 71, subfamily B, polypeptide 23	0	0
A_95_P220112	11.377	up	Nitab4.5_0000247g0050.1	Disease resistance response protein IPR004265 Plant disease resistance response protein	0	0	0
A_95_P015261	9.27496	up	Nitab4.5_0000109g0590.1	0	0	0	0
A_95_P178897	3.75107	up	Nitab4.5_0000894g0020.1	MHD domain-containing death-inducing protein IPR008968 Clathrin adaptor, mu subunit, C-terminal	clathrin adaptor complexes medium subunit family protein	0	0
A_95_P176202	3.35614	up	Nitab4.5_0003604g0050.1	Osmotin-like protein (Fragment) IPR001938 Thaumatin, pathogenesis-related	ATOSM34, OSM34: osmotin 34	0	0
A_95_P214427	2.16497	up	Nitab4.5_0002728g0030.1	WD-40 repeat family protein IPR020472 G-protein beta WD-40 repeat, region	Transducin/WD40 repeat-like superfamily protein	0	0
A_95_P226979	7.1214	up	Nitab4.5_0000368g0080.1	Nicotianamine synthase IPR004298 Nicotianamine synthase	NAS3, ATNAS3: nicotianamine synthase 3	0	0
A_95_P206422	2.63605	up	Nitab4.5_0000148g0020.1	Adenylate kinase IPR006259 Adenylate kinase, subfamily	ADK1: adenylate kinase 1	0	0
A_95_P108962	3.34992	up	Nitab4.5_0001614g0030.1	Amino acid permease 6 IPR013057 Amino acid transporter, transmembrane	AAP6: amino acid permease 6	0	0
A_95_P029331	2.82148	up	Nitab4.5_0005997g0030.1	F-box_LRR-repeat protein IPR006553 Leucine-rich repeat, cysteine-containing subtype	RNI-like superfamily protein	0	0
A_95_P007511	9.57968	up	Nitab4.5_0011286g0010.1	Alpha-humulene_(-)-(E)-beta-caryophyllene synthase IPR005630 Terpene synthase, metal-binding domain	ATTPS21, TPS21: terpene synthase 21	0	0
A_95_P257791	2.14637	up	Nitab4.5_0009332g0010.1	Glutathione S-transferase-like protein IPR004046 Glutathione S-transferase, C-terminal	ATGSTU19, GST8, GSTU19: glutathione S-transferase TAU 19	0	0
A_95_P156662	4.73227	up	Nitab4.5_0004194g0100.1	Zinc finger protein-like protein IPR002867 Zinc finger, C6HC-type	0	0	0
A_95_P259161	10.2671	up	Nitab4.5_0000919g0020.1	Nucleic acid binding protein IPR018111 K Homology, type 1, subgroup	PEP: RNA-binding KH domain-containing protein	0	0
A_95_P137207	2.09389	up	Nitab4.5_0000918g0010.1	Phosphoglucomutase IPR016055 Alpha-D-phosphohexomutase, alpha_beta_alpha I, II and III	PGM2: Phosphoglucomutase/phosphomannomutase family protein	0	0
A_95_P280913	2.4217	up	Nitab4.5_0000603g0090.1	Pentatricopeptide repeat-containing protein IPR002885 Pentatricopeptide repeat	Pectin lyase-like superfamily protein	0	0
A_95_P027261	4.20519	up	Nitab4.5_0006683g0120.1	SAGA-associated factor 29 homolog IPR010750 Protein of unknown function DUF1325	SGF29 tudor-like domain	0	0
A_95_P031351	5.07879	up	Nitab4.5_0007029g0010.1	Cysteine synthase IPR005859 Cysteine synthase A	OASC, ATCS-C: O-acetylserine (thiol) lyase isoform C	0	0
A_95_P148942	3.41773	up	Nitab4.5_0001793g0130.1	Octicosapeptide_Phox_Bem1p domain-containing protein IPR000270 Octicosapeptide_Phox_Bem1p	Octicosapeptide/Phox/Bem1p family protein	0	0
A_95_P279738	10.5243	up	Nitab4.5_0000080g0020.1	Homeobox-leucine zipper protein ATHB-8 IPR002913 Lipid-binding START	ANL2, AHDP: Homeobox-leucine zipper family protein / lipid-binding START domain-containing protein	HB	TF
A_95_P197592	2.14676	up	Nitab4.5_0001737g0090.1	Solute carrier family 15 member 4 IPR000109 TGF-beta receptor, type I_II extracellular region	Major facilitator superfamily protein	0	0
A_95_P304303	2.64148	up	Nitab4.5_0000102g0080.1	Calcium_proton exchanger IPR004713 Calcium_proton exchanger	CAX1, ATCAX1, RCI4: cation exchanger 1	0	0
A_95_P256309	4.14584	up	Nitab4.5_0007051g0020.1	Cinnamyl alcohol dehydrogenase-like protein IPR002085 Alcohol dehydrogenase superfamily, zinc-containing	ATCAD9, CAD9: cinnamyl alcohol dehydrogenase 9	0	0
A_95_P159307	6.06522	up	Nitab4.5_0006224g0030.1	S-adenosylmethionine decarboxylase proenzyme IPR001985 S-adenosylmethionine decarboxylase	S-adenosylmethionine decarboxylase	0	0
A_95_P179322	7.91706	up	Nitab4.5_0004294g0040.1	F-box family protein IPR001810 Cyclin-like F-box	0	0	0
A_95_P081425	4.09802	up	Nitab4.5_0002134g0010.1	Calcium binding atopy-related autoantigen 1 IPR011992 EF-Hand type	calcium-binding EF hand family protein	0	0
A_95_P216372	3.07645	up	Nitab4.5_0003791g0020.1	Amino acid permease 6 IPR013057 Amino acid transporter, transmembrane	AAP6: amino acid permease 6	0	0
A_95_P249062	2.2752	up	Nitab4.5_0004342g0050.1	Extracellular calcium sensing receptor IPR001763 Rhodanese-like	CaS: calcium sensing receptor	0	0
A_95_P193267	3.24901	up	Nitab4.5_0001750g0040.1	Genomic DNA chromosome 5 P1 clone MDF20	unknown protein similar to AT5G55570.1	0	0
A_95_P186117	4.16944	up	Nitab4.5_0000109g0540.1	Potassium transporter IPR018519 Potassium uptake protein, kup IPR003855 K+ potassium transporter	KT2, ATKT2, SHY3, KUP2, ATKUP2, TRK2: potassium transporter 2	0	0
A_95_P013956	2.44118	up	Nitab4.5_0000968g0010.1	Redoxin domain protein IPR013740 Redoxin	PRXIIF, ATPRXIIF: peroxiredoxin IIF	0	0
A_95_P045211	2.90952	up	Nitab4.5_0000797g0030.1	Clathrin heavy chain IPR016341 Clathrin, heavy chain	Clathrin, heavy chain	0	0
A_95_P010531	2.7275	up	Nitab4.5_0002543g0130.1	Caffeoyl CoA 3-O-methyltransferase IPR002935 O-methyltransferase, family 3	CCoAOMT1: S-adenosyl-L-methionine-dependent methyltransferases superfamily protein	0	0
A_95_P273913	2.08483	up	Nitab4.5_0007459g0010.1	Pentatricopeptide repeat-containing protein IPR002885 Pentatricopeptide repeat	Pentatricopeptide repeat (PPR) superfamily protein	0	0
A_95_P156832	2.12223	up	Nitab4.5_0000264g0010.1	Os06g0571300 protein (Fragment)	unknown protein similar to AT2G45320.1	0	0
A_95_P278048	2.34377	up	Nitab4.5_0009692g0010.1	GDSL esterase_lipase At1g28590 IPR001087 Lipase, GDSL	0	0	0
A_95_P293693	2.09061	up	Nitab4.5_0002161g0050.1	1-AMINOCYCLOPROPANE-1-CARBOXYLATE OXIDASE-like protein IPR005123 Oxoglutarate and iron-dependent oxygenase	2-oxoglutarate (2OG) and Fe(II)-dependent oxygenase superfamily protein	0	0
A_95_P186212	3.88057	up	Nitab4.5_0001230g0050.1	0	0	0	0
A_95_P259511	2.23073	up	Nitab4.5_0000156g0210.1	Gibberellin receptor GID1L2 IPR013094 Alpha_beta hydrolase fold-3	ATCXE13, CXE13: carboxyesterase 13	0	0
A_95_P093798	14.8304	up	Nitab4.5_0001481g0040.1	0	0	0	0
A_95_P019771	2.17294	up	Nitab4.5_0002016g0120.1	Zeaxanthin epoxidase, chloroplastic	ABA1, LOS6, NPQ2, ATABA1, ZEP, IBS3, ATZEP: zeaxanthin epoxidase (ZEP) (ABA1)	FHA	TF
A_95_P127602	12.8575	up	Nitab4.5_0007792g0010.1	Late elongated hypocotyl and circadian clock associated-1-like	0	0	0
A_95_P156157	30.0093	up	Nitab4.5_0000028g0320.1	TPR domain protein IPR011990 Tetratricopeptide-like helical	Tetratricopeptide repeat (TPR)-like superfamily protein	0	0
A_95_P296178	2.67808	up	Nitab4.5_0001291g0070.1	Metal ion binding protein IPR006121 Heavy metal transport_detoxification protein	Heavy metal transport/detoxification superfamily protein	0	0
A_95_P015951	2.59473	up	Nitab4.5_0001424g0060.1	Growth-regulating factor 4 IPR014977 WRC	AtGRF5, GRF5: growth-regulating factor 5	GRF	TF
A_95_P232164	3.36347	up	Nitab4.5_0002662g0030.1	Copper chaperone IPR006121 Heavy metal transport_detoxification protein	ATX1, ATATX1: homolog of anti-oxidant 1	0	0
A_95_P158817	2.46152	up	Nitab4.5_0000866g0140.1	Unknown Protein	0	0	0
A_95_P051156	2.42777	up	Nitab4.5_0002470g0030.1	Glutathione S-transferase IPR004046 Glutathione S-transferase, C-terminal	ATGSTF8, ATGSTF5, GST6, GSTF8: glutathione S-transferase phi 8	0	0
A_95_P242592	2.30016	up	Nitab4.5_0002059g0020.1	WD-40 repeat family protein IPR020472 G-protein beta WD-40 repeat, region	Transducin/WD40 repeat-like superfamily protein	0	0
A_95_P259126	18.2472	up	Nitab4.5_0002717g0050.1	Alpha-humulene_(-)-(E)-beta-caryophyllene synthase IPR005630 Terpene synthase, metal-binding domain	TPS21: terpene synthase 21	0	0
A_95_P029241	2.19592	up	Nitab4.5_0011027g0010.1	Lipase IPR002921 Lipase, class 3	alpha/beta-Hydrolases superfamily protein	0	0
A_95_P066990	2.06042	up	Nitab4.5_0000468g0100.1	Calcium-binding EF hand family protein IPR011992 EF-Hand type	Calcium-binding EF-hand family protein	0	0
A_95_P221252	2.61439	up	Nitab4.5_0000718g0360.1	Mannan endo-1 4-beta-mannosidase IPR018087 Glycoside hydrolase, family 5, conserved site IPR013781 Glycoside hydrolase, subgroup, catalytic core	MAN7, AtMAN7: Glycosyl hydrolase superfamily protein	0	0
A_95_P110052	5.45924	up	Nitab4.5_0002018g0050.1	Unknown protein (Fragment)	0	0	0
A_95_P046251	2.38362	up	Nitab4.5_0000364g0090.1	Actin-binding protein gelsolin IPR007122 Gelsolin	VLN2, ATVLN2: villin 2	0	0
A_95_P159067	2.91015	up	Nitab4.5_0008580g0020.1	Glutathione S-transferase IPR004045 Glutathione S-transferase, N-terminal	GSTL3: Glutathione S-transferase family protein	0	0
A_95_P203912	2.49834	up	Nitab4.5_0003430g0060.1	UDP-glucosyltransferase HvUGT5876 IPR002213 UDP-glucuronosyl_UDP-glucosyltransferase	UDP-Glycosyltransferase superfamily protein	0	0
A_95_P152152	9.324	up	Nitab4.5_0003283g0040.1	GTP binding protein IPR007612 Protein of unknown function DUF567	Protein of unknown function (DUF567)	0	0
A_95_P293298	3.12993	up	Nitab4.5_0001047g0020.1	Genomic DNA chromosome 5 P1 clone MUK11	Nuclear transport factor 2 (NTF2) family protein	0	0
A_95_P153342	2.68131	up	Nitab4.5_0000337g0020.1	Subtilisin-like serine protease IPR015500 Peptidase S8, subtilisin-related	ATSBT5.2: Subtilisin-like serine endopeptidase family protein	0	0
A_95_P088098	3.67674	up	Nitab4.5_0001083g0040.1	Response regulator 11 IPR006447 Myb-like DNA-binding region, SHAQKYF class	ARR21, RR21: response regulator 21	G2-like	TF
A_95_P159917	3.42785	up	Nitab4.5_0009843g0020.1	Calmodulin-binding protein IPR000048 IQ calmodulin-binding region	iqd2: IQ-domain 2	0	0
A_95_P128982	2.57986	up	Nitab4.5_0000852g0130.1	UDP-glucosyltransferase HvUGT5876 IPR002213 UDP-glucuronosyl_UDP-glucosyltransferase	UDP-Glycosyltransferase superfamily protein	0	0
A_95_P304213	2.57925	up	Nitab4.5_0000008g0720.1	Vesicular glutamate transporter 3 IPR016196 Major facilitator superfamily, general substrate transporter	PHT4;2: phosphate transporter 4;2	0	0
A_95_P007306	2.18936	up	Nitab4.5_0004917g0060.1	Sterol 4-alpha-methyl-oxidase 2 IPR006694 Fatty acid hydroxylase	SMO1-1, ATSMO1, ATSMO1-1: sterol-4alpha-methyl oxidase 1-1	0	0
A_95_P090188	2.15279	up	Nitab4.5_0004524g0090.1	0	0	0	0
A_95_P028006	2.93227	up	Nitab4.5_0001564g0020.1	Tropinone reductase-like protein 16 IPR002347 Glucose_ribitol dehydrogenase	NAD(P)-binding Rossmann-fold superfamily protein	0	0
A_95_P223662	5.20586	up	Nitab4.5_0009567g0010.1	Expansin-like protein IPR007112 Expansin 45, endoglucanase-like	ATEXLB1, EXPR, AT-EXPR, ATEXPR1, ATHEXP BETA 3.1, EXLB1: expansin-like B1	0	0
A_95_P086595	5.81493	up	Nitab4.5_0000618g0030.1	Glycosyl transferase family 8 glycogenin IPR002495 Glycosyl transferase, family 8	Nucleotide-diphospho-sugar transferases superfamily protein	0	0
A_95_P112022	8.38601	up	Nitab4.5_0000312g0300.1	Cortical cell-delineating protein IPR013770 Plant lipid transfer protein and hydrophobic protein, helical	Bifunctional inhibitor/lipid-transfer protein/seed storage 2S albumin superfamily protein	0	0
A_95_P287883	4.14357	up	Nitab4.5_0002241g0040.1	Universal stress protein IPR006016 UspA	RD2: Adenine nucleotide alpha hydrolases-like superfamily protein	0	0
A_95_P058681	4.1686	up	Nitab4.5_0027601g0010.1	UDP-glucosyltransferase family 1 protein IPR002213 UDP-glucuronosyl_UDP-glucosyltransferase	UGT73B3: UDP-glucosyl transferase 73B3	0	0
A_95_P120272	3.13546	up	Nitab4.5_0002149g0010.1	MFS family major facilitator transporter glycerol-3-phosphate cation symporter IPR016196 Major facilitator superfamily, general substrate transporter	ATPS3, PS3: phosphate starvation-induced gene 3	0	0
A_95_P245707	2.64232	up	Nitab4.5_0010558g0020.1	0	0	0	0
A_95_P177477	2.70997	up	Nitab4.5_0003796g0080.1	Ethylene insensitive 3 class transcription factor IPR006957 Ethylene insensitive 3	EIL3, SLIM1, ATSLIM, AtEIL3: ETHYLENE-INSENSITIVE3-like 3	EIL	TF
A_95_P189627	4.89065	up	Nitab4.5_0006029g0010.1	Wall-associated receptor kinase-like 20	0	0	0
A_95_P179692	2.24237	up	Nitab4.5_0004890g0040.1	4-coumarate CoA ligase IPR000873 AMP-dependent synthetase and ligase	4CL2, AT4CL2: 4-coumarate:CoA ligase 2	0	0
A_95_P121737	2.10455	up	Nitab4.5_0000777g0140.1	Cc-nbs-lrr, resistance protein	0	0	0
A_95_P184227	9.57697	up	Nitab4.5_0002308g0020.1	Os01g0611000 protein (Fragment) IPR006946 Protein of unknown function DUF642	Protein of unknown function, DUF642	0	0
A_95_P006426	3.05884	up	Nitab4.5_0000671g0010.1	Unknown Protein	0	0	0
A_95_P116672	2.28477	up	Nitab4.5_0000610g0080.1	Bifunctional polymyxin resistance protein ArnA-binding domain	UXS6: UDP-XYL synthase 6	0	0
A_95_P285343	5.38174	up	Nitab4.5_0001664g0050.1	Malate synthase IPR006252 Malate synthase A	MLS: malate synthase	0	0
A_95_P181832	9.55688	up	Nitab4.5_0000934g0220.1	Cytochrome P450	CYP81D5: cytochrome P450, family 81, subfamily D, polypeptide 5	0	0
A_95_P087448	2.15153	up	Nitab4.5_0006695g0040.1	Structure-specific endonuclease subunit slx1 IPR000305 Excinuclease ABC, C subunit, N-terminal	Excinuclease ABC, C subunit, N-terminal	0	0
A_95_P078540	5.21374	up	Nitab4.5_0000786g0230.1	Phi-1 protein (Fragment) IPR006766 Phosphate-induced protein 1 conserved region	EXO: Phosphate-responsive 1 family protein	0	0
A_95_P049611	2.06045	up	Nitab4.5_0011027g0010.1	Lipase IPR002921 Lipase, class 3	alpha/beta-Hydrolases superfamily protein	0	0
A_95_P025996	2.07634	up	Nitab4.5_0001468g0070.1	Mitochondrial carrier family IPR001993 Mitochondrial substrate carrier	DIC2: dicarboxylate carrier 2	0	0
A_95_P226999	3.10818	up	Nitab4.5_0000445g0090.1	Thylakoid lumenal 19 kDa protein, chloroplastic IPR016123 Mog1_PsbP, alpha_beta_alpha sandwich	Mog1/PsbP/DUF1795-like photosystem II reaction center PsbP family protein	0	0
A_95_P025031	8.61733	up	Nitab4.5_0001320g0160.1	Protochlorophyllide reductase IPR005979 Light-dependent protochlorophyllide reductase	PORA: protochlorophyllide oxidoreductase A	0	0
A_95_P161767	2.09214	up	Nitab4.5_0011088g0010.1	Nbs-lrr, resistance protein	0	0	0
A_95_P025221	2.87459	up	Nitab4.5_0007334g0010.1	Transporter major facilitator family IPR016196 Major facilitator superfamily, general substrate transporter	Major facilitator superfamily protein	0	0
A_95_P187967	2.03188	up	Nitab4.5_0006785g0060.1	Genomic DNA chromosome 5 P1 clone MVA3	alpha/beta-Hydrolases superfamily protein	0	0
A_95_P163622	2.37944	up	Nitab4.5_0005729g0100.1	Pentatricopeptide repeat-containing protein IPR002885 Pentatricopeptide repeat	EMB2261: Tetratricopeptide repeat (TPR)-like superfamily protein	0	0
A_95_P188587	2.42214	up	Nitab4.5_0001794g0080.1	BURP domain-containing protein IPR004873 BURP	ATUSPL1, USPL1: unknown seed protein like 1	0	0
A_95_P181692	7.95999	up	Nitab4.5_0000025g0180.1	DUF599 family protein IPR006747 Protein of unknown function DUF599	Protein of unknown function, DUF599	0	0
A_95_P222747	2.37626	up	Nitab4.5_0000434g0080.1	Os01g0786800 protein (Fragment) IPR002781 Protein of unknown function DUF81	Sulfite exporter TauE/SafE family protein	0	0
A_95_P209657	2.03722	up	Nitab4.5_0004605g0050.1	Porin_voltage-dependent anion-selective channel protein IPR001925 Porin, eukaryotic type	0	0	0
A_95_P067875	4.9196	up	Nitab4.5_0000728g0020.1	Calmodulin-like protein IPR011992 EF-Hand type	Calcium-binding EF-hand family protein	0	0
A_95_P176332	2.60434	up	Nitab4.5_0000071g0170.1	Phenylalanine ammonia-lyase IPR005922 Phenylalanine ammonia-lyase	PAL1, ATPAL1: PHE ammonia lyase 1	0	0
A_95_P188972	4.32647	up	Nitab4.5_0009842g0020.1	Peroxidase 65 IPR002016 Haem peroxidase, plant_fungal_bacterial	Peroxidase superfamily protein	0	0
A_95_P151192	2.95703	up	Nitab4.5_0004881g0010.1	Uncharacterized aarF domain-containing protein kinase 1 IPR004147 ABC-1	Protein kinase superfamily protein	0	0
A_95_P095738	5.46628	up	Nitab4.5_0000715g0080.1	Harpin-induced protein-related-like	0	0	0
A_95_P082265	6.04334	up	Nitab4.5_0000518g0090.1	Laccase 1a IPR017760 L-ascorbate oxidase, plants	Cupredoxin superfamily protein	0	0
A_95_P161972	2.78108	up	Nitab4.5_0000044g0240.1	Inorganic phosphate transporter IPR004738 Phosphate permease	ATPT2, PHT1;4: phosphate transporter 1;4	0	0
A_95_P012261	2.30038	up	Nitab4.5_0003005g0040.1	60S ribosomal protein L17 IPR005721 Ribosomal protein L22_L17, eukaryotic_archaeal	Ribosomal protein L22p/L17e family protein	0	0
A_95_P269166	2.8545	up	Nitab4.5_0003510g0020.1	Ribosomal protein L15 IPR000439 Ribosomal protein L15e	Ribosomal protein L23/L15e family protein	0	0
A_95_P275388	2.95153	up	Nitab4.5_0001647g0120.1	Subtilisin-like protease IPR015500 Peptidase S8, subtilisin-related	ATSBT5.2: Subtilisin-like serine endopeptidase family protein	0	0
A_95_P195362	2.68075	up	Nitab4.5_0005011g0020.1	Xenotropic and polytropic retrovirus receptor IPR004331 SPX, N-terminal	ATSPX1, SPX1: SPX domain gene 1	0	0
A_95_P014496	2.67281	up	Nitab4.5_0000981g0020.1	ATP synthase subunit-like protein	0	0	0
A_95_P113432	6.23318	up	Nitab4.5_0004479g0030.1	Glutaredoxin IPR011899 Glutaredoxin, eukaryotic and viruses	Glutaredoxin family protein	0	0
A_95_P184722	3.77871	up	Nitab4.5_0010600g0020.1	Cell number regulator 10 IPR006461 Protein of unknown function Cys-rich	PLAC8 family protein	0	0
A_95_P223157	3.47294	up	Nitab4.5_0010734g0030.1	Glutaminyl-tRNA synthetase IPR004526 Glutamyl-tRNA synthetase, class Ic, archaeal_eukaryotic cytosolic	Glutamyl/glutaminyl-tRNA synthetase, class Ic	0	0
A_95_P182052	2.70074	up	Nitab4.5_0001143g0010.1	DNA polymerase IV IPR012112 DNA repair protein, Rev1	REV1, ATREV1: DNA-directed DNA polymerases	0	0
A_95_P275548	7.91286	up	Nitab4.5_0000427g0080.1	ABC transporter G family member 22 IPR003439 ABC transporter-like	ABC-2 type transporter family protein	0	0
A_95_P208192	2.40695	up	Nitab4.5_0003295g0200.1	Cellulose synthase IPR005150 Cellulose synthase	CESA4, IRX5, NWS2: cellulose synthase A4	0	0
A_95_P136327	2.50201	up	Nitab4.5_0001726g0110.1	Glutathione S-transferase 3 IPR004046 Glutathione S-transferase, C-terminal	GST30, ATGSTU17, GST30B, ERD9: Glutathione S-transferase family protein	0	0
A_95_P285118	2.32346	up	Nitab4.5_0006009g0020.1	Digalactosyldiacylglycerol synthase 2, chloroplastic IPR001296 Glycosyl transferase, group 1	DGD2: digalactosyl diacylglycerol deficient 2	0	0
A_95_P029676	2.84187	up	Nitab4.5_0002601g0080.1	Structure-specific endonuclease subunit slx1 IPR000305 Excinuclease ABC, C subunit, N-terminal	Excinuclease ABC, C subunit, N-terminal	0	0
A_95_P201747	3.71583	up	Nitab4.5_0004095g0010.1	Thylakoid lumenal 19 kDa protein, chloroplastic IPR016123 Mog1_PsbP, alpha_beta_alpha sandwich	Mog1/PsbP/DUF1795-like photosystem II reaction center PsbP family protein	0	0
A_95_P264421	4.79875	up	Nitab4.5_0004105g0010.1	Agenet domain-containing protein IPR007930 Protein of unknown function DUF724	0	0	0
A_95_P005356	3.71492	up	Nitab4.5_0002368g0010.1	0	0	0	0
A_95_P158472	7.165	up	Nitab4.5_0000500g0210.1	Expansin-like protein IPR007112 Expansin 45, endoglucanase-like	ATEXLB1, EXPR, AT-EXPR, ATEXPR1, ATHEXP BETA 3.1, EXLB1: expansin-like B1	0	0
A_95_P075500	4.2703	up	Nitab4.5_0001586g0190.1	0	0	0	0
A_95_P153517	2.50618	up	Nitab4.5_0002998g0070.1	Syntaxin IPR010989 t-SNARE	VAM3, ATVAM3, SYP22, ATSYP22, SGR3: Syntaxin/t-SNARE family protein	0	0
A_95_P122927	6.50612	up	Nitab4.5_0000013g0350.1	CHP-rich zinc finger protein-like IPR011424 C1-like	0	0	0
A_95_P180212	3.26909	up	Nitab4.5_0000244g0350.1	Xyloglucan endotransglucosylase_hydrolase 9 IPR016455 Xyloglucan endotransglucosylase_hydrolase IPR008263 Glycoside hydrolase, family 16, active site	XTR6, XTH23: xyloglucan endotransglycosylase 6	0	0
A_95_P129562	2.91412	up	Nitab4.5_0001512g0020.1	PRLI-interacting factor A (Fragment)	PRLI-interacting factor, putative	0	0
A_95_P019116	5.2073	up	Nitab4.5_0001863g0120.1	Histidine amino acid transporter IPR013057 Amino acid transporter, transmembrane	LHT1: lysine histidine transporter 1	0	0
A_95_P006386	4.76959	up	Nitab4.5_0002053g0120.1	O-methyltransferase-like protein IPR016461 O-methyltransferase, COMT, eukaryota	ATOMT1, OMT1: O-methyltransferase 1	0	0
A_95_P180617	2.8517	up	Nitab4.5_0003803g0010.1	Activating signal cointegrator 1 complex subunit 2 IPR003892 Ubiquitin system component Cue	Ubiquitin system component Cue protein	0	0
A_95_P124162	2.30572	up	Nitab4.5_0017747g0040.1	0	0	0	0
A_95_P245487	2.68143	up	Nitab4.5_0001132g0070.1	Malic enzyme IPR012302 Malic enzyme, NAD-binding	ATNADP-ME3, NADP-ME3: NADP-malic enzyme 3	0	0
A_95_P107994	3.7348	up	Nitab4.5_0000329g0240.1	Serine carboxypeptidase IPR001563 Peptidase S10, serine carboxypeptidase	scpl48: serine carboxypeptidase-like 48	0	0
A_95_P019837	6.99603	up	Nitab4.5_0006766g0010.1	Glutathione S-transferase 12 IPR004045 Glutathione S-transferase, N-terminal	ATGSTU9, GST14, GST14B, GSTU9: glutathione S-transferase tau 9	0	0
A_95_P127192	5.30519	up	Nitab4.5_0000259g0040.1	U-box domain-containing protein IPR011989 Armadillo-like helical	Armadillo/beta-catenin-like repeat family protein	0	0
A_95_P012846	3.90572	up	Nitab4.5_0002339g0020.1	0	0	0	0
A_95_P140402	5.75105	up	Nitab4.5_0001646g0060.1	Branched-chain-amino-acid aminotransferase IPR005786 Branched-chain amino acid aminotransferase II	ATBCAT-2, BCAT-2: branched-chain amino acid transaminase 2	0	0
A_95_P277238	3.60178	up	Nitab4.5_0008446g0010.1	MtN21 nodulin protein-like IPR000620 Protein of unknown function DUF6, transmembrane	nodulin MtN21 /EamA-like transporter family protein	0	0
A_95_P306983	8.57895	up	Nitab4.5_0011782g0010.1	Guanine nucleotide-binding protein subunit beta-like protein IPR017986 WD40 repeat, region	MAC3B: MOS4-associated complex 3B	0	0
A_95_P086728	3.96296	up	Nitab4.5_0000263g0130.1	Speckle-type poz protein IPR013089 Kelch related	BTB/POZ domain-containing protein	TRAF	transcriptional regulator
A_95_P130292	12.8322	up	Nitab4.5_0015114g0010.1	SLT1 protein	SLT1: HSP20-like chaperones superfamily protein	0	0
A_95_P152697	2.126	up	Nitab4.5_0001961g0100.1	Pentatricopeptide repeat-containing protein IPR002885 Pentatricopeptide repeat	REME1: Pentatricopeptide repeat (PPR) superfamily protein	0	0
A_95_P222772	7.54837	up	Nitab4.5_0007864g0070.1	Nuclear protein IPR007608 Protein of unknown function DUF584	0	0	0
A_95_P229054	2.46733	up	Nitab4.5_0002675g0060.1	Glucosyltransferase-12 IPR002213 UDP-glucuronosyl_UDP-glucosyltransferase	0	0	0
A_95_P300413	3.14127	up	Nitab4.5_0000025g0360.1	Thyroid receptor-interacting protein 13	P-loop containing nucleoside triphosphate hydrolases superfamily protein	0	0
A_95_P088903	2.03843	up	Nitab4.5_0000601g0090.1	UDP-glucosyltransferase family 1 protein IPR002213 UDP-glucuronosyl_UDP-glucosyltransferase	UDP-Glycosyltransferase superfamily protein	0	0
A_95_P000196	2.06758	up	Nitab4.5_0001213g0060.1	Beta-1 3-galactosyltransferase 6 IPR002659 Glycosyl transferase, family 31	Galactosyltransferase family protein	0	0
A_95_P006031	2.1655	up	Nitab4.5_0011381g0040.1	Genomic DNA chromosome 3 P1 clone MOJ10	unknown protein similar to AT3G26950.1	0	0
A_95_P036868	4.41847	up	Nitab4.5_0002382g0030.1	Potassium voltage-gated channel subfamily H member 8 IPR013767 PAS fold	PLP, PLPA: PAS/LOV protein B	0	0
A_95_P298383	2.03793	up	Nitab4.5_0000344g0080.1	Receptor protein kinase-like protein IPR002290 Serine_threonine protein kinase	Protein kinase superfamily protein	0	0
A_95_P189397	3.07219	up	Nitab4.5_0000980g0350.1	EF-Hand containing protein-like IPR018248 EF hand	Calcium-binding EF-hand family protein	0	0
A_95_P152962	3.78677	up	Nitab4.5_0001789g0030.1	Peroxidase IPR002016 Haem peroxidase, plant_fungal_bacterial	Peroxidase superfamily protein	0	0
A_95_P000456	2.36843	up	Nitab4.5_0001468g0070.1	Mitochondrial carrier family IPR001993 Mitochondrial substrate carrier	DIC2: dicarboxylate carrier 2	0	0
A_95_P145712	2.40025	up	Nitab4.5_0002602g0010.1	D-xylose-proton symporter (D-xylose transporter) IPR003663 Sugar_inositol transporter	Major facilitator superfamily protein	0	0
A_95_P180372	3.55664	up	Nitab4.5_0002053g0120.1	O-methyltransferase-like protein IPR016461 O-methyltransferase, COMT, eukaryota	ATOMT1, OMT1: O-methyltransferase 1	0	0
A_95_P030831	2.12897	up	Nitab4.5_0010920g0030.1	Ycf36 protein IPR009631 Protein of unknown function DUF1230	Protein of unknown function (DUF1230)	0	0
A_95_P312893	2.04539	up	Nitab4.5_0001555g0080.1	Serine_threonine phosphatase family protein IPR015655 Protein phosphatase 2C	AtDBP1, DBP1: DNA-binding protein phosphatase 1	DBP	TF
A_95_P004681	2.09441	up	Nitab4.5_0002280g0010.1	Sucrose synthase IPR012820 Sucrose synthase, plants and cyanobacteria IPR000368 Sucrose synthase	SUS4, ATSUS4: sucrose synthase 4	0	0
A_95_P294433	2.74665	up	Nitab4.5_0002116g0050.1	Nitrate transporter IPR000109 TGF-beta receptor, type I_II extracellular region	Major facilitator superfamily protein	0	0
A_95_P292508	4.26635	up	Nitab4.5_0004008g0050.1	Peptide methionine sulfoxide reductase msrB IPR002579 Methionine sulphoxide reductase B	MSRB2: methionine sulfoxide reductase B 2	0	0
A_95_P221787	4.75893	up	Nitab4.5_0000462g0160.1	Receptor like kinase, RLK	0	0	0
A_95_P052386	2.84151	up	Nitab4.5_0009260g0010.1	Cc-nbs-lrr, resistance protein	0	0	0
A_95_P226494	7.54961	up	Nitab4.5_0003626g0040.1	Sodium-dependent dicarboxylate transporter IPR001898 Sodium_sulphate symporter	ATTDT, ATSDAT, TDT: tonoplast dicarboxylate transporter	0	0
A_95_P037706	6.08479	up	Nitab4.5_0002940g0020.1	1-acyl-sn-glycerol-3-phosphate acyltransferase IPR002123 Phospholipid_glycerol acyltransferase	LPAT4: lysophosphatidyl acyltransferase 4	0	0
A_95_P024021	9.10757	up	Nitab4.5_0007068g0040.1	Early light-induced protein 7	ELIP2: Chlorophyll A-B binding family protein	0	0
A_95_P017101	5.71351	up	Nitab4.5_0000008g0470.1	Unknown Protein IPR007750 Protein of unknown function DUF674	0	0	0
A_95_P104612	2.86344	up	Nitab4.5_0004971g0010.1	0	0	0	0
A_95_P222737	3.37789	up	Nitab4.5_0003871g0020.1	Cell number regulator 8 IPR006461 Protein of unknown function Cys-rich	PLAC8 family protein	0	0
A_95_P258216	24.2867	up	Nitab4.5_0003284g0040.1	Spermidine synthase IPR001045 Spermine synthase	SPDS1: spermidine synthase 1	0	0
A_95_P205717	3.61678	up	Nitab4.5_0000922g0040.1	Nudix hydrolase 4 IPR000086 NUDIX hydrolase domain	atnudt17, NUDT17: nudix hydrolase homolog 17	0	0
A_95_P013046	2.21697	up	Nitab4.5_0007705g0010.1	NAD dependent epimerase_dehydratase family protein expressed-binding domain	GAE6: UDP-D-glucuronate 4-epimerase 6	0	0
A_95_P150412	6.74224	up	Nitab4.5_0000435g0120.1	Cytochrome P450	CYP707A4: cytochrome P450, family 707, subfamily A, polypeptide 4	0	0
A_95_P293108	3.61451	up	Nitab4.5_0007473g0030.1	0	0	0	0
A_95_P178957	26.3497	up	Nitab4.5_0002918g0040.1	CONSTANS interacting protein 6 (Fragment) IPR004082 Protein of unknown function DUF1423, plant	Protein of unknown function (DUF1423)	0	0
A_95_P034638	3.61805	up	Nitab4.5_0002347g0080.1	Pectinesterase IPR000070 Pectinesterase, catalytic	ATPMEPCRA, PMEPCRA: methylesterase PCR A	0	0
A_95_P223782	4.77225	up	Nitab4.5_0002740g0010.1	Acyltransferase WS_DGAT_MGAT family protein IPR009721 Protein of unknown function DUF1298	0	0	0
A_95_P101958	4.28408	up	Nitab4.5_0000980g0330.1	Chalcone synthase family protein IPR011141 Polyketide synthase, type III	LAP5: Chalcone and stilbene synthase family protein	0	0
A_95_P252184	6.21415	up	Nitab4.5_0003561g0060.1	Phosphatase PTC7 homolog IPR010822 Sporulation stage II, protein E C-terminal	0	0	0
A_95_P221137	19.2503	up	Nitab4.5_0000681g0080.1	Cathepsin B-like cysteine proteinase IPR013128 Peptidase C1A, papain	SAG12: senescence-associated gene 12	0	0
A_95_P206522	6.5549	up	Nitab4.5_0001721g0030.1	0	0	0	0
A_95_P160827	5.94657	up	Nitab4.5_0002926g0010.1	Acidic chitinase IPR001223 Glycoside hydrolase, family 18, catalytic domain	ATCHIA, CHIA: chitinase A	0	0
A_95_P031906	2.64248	up	Nitab4.5_0003880g0040.1	Unknown Protein	unknown protein similar to AT2G28130.1	0	0
A_95_P116832	2.86619	up	Nitab4.5_0003747g0070.1	0	0	0	0
A_95_P115297	5.74457	up	Nitab4.5_0003255g0010.1	Cytochrome P450	CYP78A7: cytochrome P450, family 78, subfamily A, polypeptide 7	0	0
A_95_P269806	2.1344	up	Nitab4.5_0000592g0040.1	RING finger protein IPR018957 Zinc finger, C3HC4 RING-type	RING/U-box superfamily protein	0	0
A_95_P209547	6.3906	up	Nitab4.5_0008943g0030.1	Ubiquitin-conjugating enzyme E2 10 IPR000608 Ubiquitin-conjugating enzyme, E2	UBC10: ubiquitin-conjugating enzyme 10	0	0
A_95_P215547	2.24383	up	Nitab4.5_0003904g0010.1	Salicylic acid carboxyl methyltransferase IPR005299 SAM dependent carboxyl methyltransferase	BSMT1, ATBSMT1: S-adenosyl-L-methionine-dependent methyltransferases superfamily protein	0	0
A_95_P100928	2.54408	up	Nitab4.5_0002648g0060.1	Pentatricopeptide repeat-containing protein IPR009091 Regulator of chromosome condensation_beta-lactamase-inhibitor protein II	Regulator of chromosome condensation (RCC1) family with FYVE zinc finger domain	0	0
A_95_P009551	9.85876	up	Nitab4.5_0006055g0010.1	Glutathione S-transferase-like protein IPR004046 Glutathione S-transferase, C-terminal	ATGSTU8, GSTU8: glutathione S-transferase TAU 8	0	0
A_95_P161287	3.49443	up	Nitab4.5_0004247g0020.1	Lrr, resistance protein fragment	0	0	0
A_95_P253749	2.61122	up	Nitab4.5_0000643g0200.1	Pentatricopeptide repeat-containing protein IPR002885 Pentatricopeptide repeat	Pentatricopeptide repeat (PPR) superfamily protein	0	0
A_95_P103172	10.074	up	Nitab4.5_0000206g0020.1	RNase H family protein IPR012337 Polynucleotidyl transferase, ribonuclease H fold	0	0	0
A_95_P298993	2.14203	up	Nitab4.5_0006509g0010.1	Lipid A export ATP-binding_permease protein msbA IPR003439 ABC transporter-like	ABC transporter family protein	0	0
A_95_P180598	2.01662	up	Nitab4.5_0018811g0010.1	Caffeoyl-CoA O-methyltransferase IPR002935 O-methyltransferase, family 3	CCoAOMT1: S-adenosyl-L-methionine-dependent methyltransferases superfamily protein	0	0
A_95_P159442	47.5799	up	Nitab4.5_0000198g0180.1	0	0	0	0
A_95_P213322	3.17882	up	Nitab4.5_0006589g0030.1	Peroxidase 1 IPR002016 Haem peroxidase, plant_fungal_bacterial	Peroxidase superfamily protein	0	0
A_95_P225197	2.80441	up	Nitab4.5_0000148g0020.1	Adenylate kinase IPR006259 Adenylate kinase, subfamily	ADK1: adenylate kinase 1	0	0
A_95_P000571	2.48724	up	Nitab4.5_0002155g0050.1	Tryptophan synthase beta chain 1 IPR006654 Tryptophan synthase, beta chain	Pyridoxal-5'-phosphate-dependent enzyme family protein	0	0
A_95_P027301	2.18173	up	Nitab4.5_0000754g0250.1	Single-stranded DNA binding protein IPR000504 RNA recognition motif, RNP-1	RNA-binding (RRM/RBD/RNP motifs) family protein	0	0
A_95_P131207	2.07631	up	Nitab4.5_0003944g0040.1	Receptor protein kinase-like protein IPR002290 Serine_threonine protein kinase	Protein kinase superfamily protein	0	0
A_95_P128792	5.40781	up	Nitab4.5_0003995g0040.1	Dof zinc finger protein IPR003851 Zinc finger, Dof-type	CDF2: cycling DOF factor 2	C2C2-Dof	TF
A_95_P115107	15.0919	up	Nitab4.5_0000188g0200.1	Cytochrome P450	CYP71B35: cytochrome P450, family 71, subfamily B, polypeptide 35	0	0
A_95_P143142	2.76008	up	Nitab4.5_0005725g0030.1	Unknown Protein	0	0	0
A_95_P016436	2.62475	up	Nitab4.5_0006342g0010.1	Elongator complex protein IPR006849 IKI3	ELO2, ABO1: IKI3 family protein	0	0
A_95_P109177	7.22539	up	Nitab4.5_0003875g0060.1	Cortical cell-delineating protein IPR013770 Plant lipid transfer protein and hydrophobic protein, helical	pEARLI 1: Bifunctional inhibitor/lipid-transfer protein/seed storage 2S albumin superfamily protein	0	0
A_95_P193437	2.07365	up	Nitab4.5_0002130g0040.1	Single-stranded DNA binding protein IPR000504 RNA recognition motif, RNP-1	RNA-binding (RRM/RBD/RNP motifs) family protein	0	0
A_95_P121697	3.22276	up	Nitab4.5_0002227g0070.1	Rac-like GTP binding protein IPR003578 Ras small GTPase, Rho type	ARAC2, RAC2, ROP7, ATRAC2, ATROP7: RAC-like 2	0	0
A_95_P178307	18.2256	up	Nitab4.5_0004153g0090.1	Cytochrome P450	CYP706A4: cytochrome P450, family 706, subfamily A, polypeptide 4	0	0
A_95_P017646	3.18888	up	Nitab4.5_0004090g0120.1	Ferric reductase oxidase IPR013130 Ferric reductase-like transmembrane component, N-terminal	ATFRO6, FRO6: ferric reduction oxidase 6	0	0
A_95_P220167	2.13188	up	Nitab4.5_0005476g0020.1	Nuclear transcription factor Y subunit A-1 IPR001289 CCAAT-binding transcription factor, subunit B	NF-YA9: nuclear factor Y, subunit A9	CCAAT	TF
A_95_P259416	3.08447	up	Nitab4.5_0000702g0130.1	Catalase IPR018028 Catalase related subgroup	CAT2: catalase 2	0	0
A_95_P123367	3.54962	up	Nitab4.5_0010082g0050.1	50S ribosomal protein L6 IPR019906 Ribosomal protein L6, subgroup	emb2394: Ribosomal protein L6 family	0	0
A_95_P025286	2.1428	up	Nitab4.5_0000500g0210.1	Expansin-like protein IPR007112 Expansin 45, endoglucanase-like	ATEXLB1, EXPR, AT-EXPR, ATEXPR1, ATHEXP BETA 3.1, EXLB1: expansin-like B1	0	0
A_95_P178782	9.79406	up	Nitab4.5_0009420g0050.1	Receptor like kinase, RLK	Leucine-rich repeat protein kinase family protein	0	0
A_95_P260341	2.0744	up	Nitab4.5_0000976g0280.1	Unknown Protein	unknown protein similar to AT5G07380.2	0	0
A_95_P311143	2.21531	up	Nitab4.5_0000156g0210.1	Gibberellin receptor GID1L2 IPR013094 Alpha_beta hydrolase fold-3	ATCXE13, CXE13: carboxyesterase 13	0	0
A_95_P131712	4.26379	up	Nitab4.5_0004781g0050.1	Pentatricopeptide repeat-containing protein IPR002885 Pentatricopeptide repeat	OTP82: Tetratricopeptide repeat (TPR)-like superfamily protein	0	0
A_95_P181892	2.71822	up	Nitab4.5_0002383g0100.1	Thioredoxin m IPR005746 Thioredoxin	ATHM4, TRX-M4, ATM4: thioredoxin M-type 4	0	0
A_95_P043391	2.02079	up	Nitab4.5_0002198g0070.1	Nodulin-like protein	nodulin MtN21 /EamA-like transporter family protein	0	0
A_95_P252934	11.7522	up	Nitab4.5_0008366g0010.1	Pentatricopeptide repeat-containing protein At2g32230, mitochondrial IPR002528 Multi antimicrobial extrusion protein MatE	PRORP1: proteinaceous RNase P 1	0	0
A_95_P058011	2.49399	up	Nitab4.5_0007009g0030.1	ATP-dependent Clp protease proteolytic subunit IPR001907 Peptidase S14, ClpP	ATP-dependent caseinolytic (Clp) protease/crotonase family protein	0	0
A_95_P206577	4.34328	up	Nitab4.5_0002713g0020.1	Hypothetical YFW family protein 5 IPR009836 Protein of unknown function DUF1399	Protein of unknown function (duplicated DUF1399)	0	0
A_95_P105607	2.27823	up	Nitab4.5_0001127g0030.1	CRS2-associated factor 1, chloroplastic IPR001890 RNA-binding, CRM domain	RNA-binding CRS1 / YhbY (CRM) domain-containing protein	0	0
A_95_P115347	2.90894	up	Nitab4.5_0003710g0010.1	Abscisic acid receptor PYL4 IPR019587 Polyketide cyclase_dehydrase	PYL6, RCAR9: PYR1-like 6	0	0
A_95_P180577	8.63341	up	Nitab4.5_0003604g0050.1	Osmotin-like protein (Fragment) IPR001938 Thaumatin, pathogenesis-related	ATOSM34, OSM34: osmotin 34	0	0
A_95_P020531	15.5309	up	Nitab4.5_0000845g0150.1	Genomic DNA chromosome 5 P1 clone MRH10 IPR009291 Protein of unknown function DUF946, plant	Plant protein of unknown function (DUF946)	0	0
A_95_P185957	2.15484	up	Nitab4.5_0001196g0090.1	S-adenosylmethionine decarboxylase proenzyme IPR001985 S-adenosylmethionine decarboxylase	Adenosylmethionine decarboxylase family protein	0	0
A_95_P153097	2.33279	up	Nitab4.5_0000758g0010.1	Hedgehog-interacting protein 1 (Fragment) IPR011041 Soluble quinoprotein glucose_sorbosone dehydrogenase	catalytics	0	0
A_95_P289418	3.35301	up	Nitab4.5_0000143g0290.1	UDP-glucuronosyltransferase IPR002213 UDP-glucuronosyl_UDP-glucosyltransferase	0	0	0
A_95_P181772	6.68665	up	Nitab4.5_0001797g0010.1	Elongation factor 1-beta IPR014038 Translation elongation factor EF1B, beta and delta chains, guanine nucleotide exchange	Translation elongation factor EF1B/ribosomal protein S6 family protein	0	0
A_95_P123527	11.4372	up	Nitab4.5_0001404g0060.1	Cytochrome P450	CYP78A10: cytochrome P450, family 78, subfamily A, polypeptide 10	0	0
A_95_P128342	21.4351	up	Nitab4.5_0001581g0010.1	Endochitinase (Chitinase) IPR016283 Glycoside hydrolase, family 19 IPR000726 Glycoside hydrolase, family 19, catalytic	ATHCHIB, PR3, PR-3, CHI-B, B-CHI, HCHIB: basic chitinase	0	0
A_95_P220922	2.26093	up	Nitab4.5_0001211g0250.1	Vacuolar fusion protein mon1 IPR004353 Vacuolar fusion protein MON1	SAND family protein	0	0
A_95_P019976	2.3719	up	Nitab4.5_0000396g0060.1	Cytochrome c oxidase subunit VIa family protein expressed IPR001349 Cytochrome c oxidase, subunit VIa	cytochrome c oxidase-related	0	0
A_95_P246172	2.64072	up	Nitab4.5_0000283g0200.1	EF-Hand containing protein-like IPR018248 EF hand	Calcium-binding EF-hand family protein	0	0
A_95_P101153	3.06277	up	Nitab4.5_0000694g0200.1	Proton pump interactor 1	unknown protein similar to AT1G20970.1	0	0
A_95_P231764	2.84681	up	Nitab4.5_0008221g0010.1	Optic atrophy 3 protein homolog IPR010754 Optic atrophy 3-like	Optic atrophy 3 protein (OPA3)	0	0
A_95_P252564	3.0692	up	Nitab4.5_0000702g0200.1	Undecaprenyl pyrophosphate synthase IPR001441 Di-trans-poly-cis-decaprenylcistransferase-like	Undecaprenyl pyrophosphate synthetase family protein	0	0
A_95_P133657	2.61478	up	Nitab4.5_0000469g0210.1	High affinity sulfate transporter 1 IPR001902 Sulphate anion transporter	AST56, SULTR2;2: STAS domain / Sulfate transporter family	0	0
A_95_P077395	2.27329	up	Nitab4.5_0004776g0020.1	Bilirubin oxidase IPR008972 Cupredoxin	LPR1: Cupredoxin superfamily protein	0	0
A_95_P302033	14.4215	up	Nitab4.5_0004464g0010.1	Cytochrome P450	CYP98A3: cytochrome P450, family 98, subfamily A, polypeptide 3	0	0
A_95_P204307	5.83493	up	Nitab4.5_0005052g0040.1	Annexin IPR009118 Annexin, type plant	ANNAT1, OXY5, ATOXY5: annexin 1	0	0
A_95_P267066	2.55853	up	Nitab4.5_0002576g0060.1	TPR and ankyrin repeat-containing protein 1	0	0	0
A_95_P259166	3.44821	up	Nitab4.5_0006384g0010.1	Cinnamoyl-CoA reductase-binding domain	CCR1, IRX4, ATCCR1: cinnamoyl coa reductase 1	0	0
A_95_P248712	2.55059	up	Nitab4.5_0000037g0170.1	Unknown Protein	unknown protein similar to AT3G23740.1	0	0
A_95_P107742	2.08462	up	Nitab4.5_0007913g0010.1	Receptor-like protein kinase At3g21340 IPR002290 Serine_threonine protein kinase	Protein kinase superfamily protein	0	0
A_95_P080800	11.0577	up	Nitab4.5_0000386g0080.1	Genomic DNA chromosome 5 P1 clone MBM17	unknown protein similar to AT5G64010.1	0	0
A_95_P126737	4.32319	up	Nitab4.5_0001307g0090.1	Unknown Protein	0	0	0
A_95_P259221	2.99082	up	Nitab4.5_0002303g0010.1	Germin-like protein IPR019780 Germin, manganese binding site	GLP5: germin-like protein 5	0	0
A_95_P106717	7.5774	up	Nitab4.5_0001646g0060.1	Branched-chain-amino-acid aminotransferase IPR005786 Branched-chain amino acid aminotransferase II	ATBCAT-2, BCAT-2: branched-chain amino acid transaminase 2	0	0
A_95_P004536	6.76319	up	Nitab4.5_0015635g0010.1	Peroxidase IPR019793 Peroxidases heam-ligand binding site IPR019794 Peroxidase, active site IPR002016 Haem peroxidase, plant_fungal_bacterial	Peroxidase superfamily protein	0	0
A_95_P181007	3.04813	up	Nitab4.5_0000541g0100.1	Myb-like transcription factor IPR015495 Myb transcription factor	MYB61, ATMYB61: myb domain protein 61	MYB	TF
A_95_P161517	4.16031	up	Nitab4.5_0000123g0420.1	0	0	0	0
A_95_P180587	9.93583	up	Nitab4.5_0003604g0050.1	Osmotin-like protein (Fragment) IPR001938 Thaumatin, pathogenesis-related	ATOSM34, OSM34: osmotin 34	0	0
A_95_P139777	8.03666	up	Nitab4.5_0002252g0020.1	Light-dependent short hypocotyls 1 IPR006936 Protein of unknown function DUF640	LSH10: Protein of unknown function (DUF640)	0	0
A_95_P164077	3.45643	up	Nitab4.5_0004728g0010.1	40S ribosomal protein S1 IPR001593 Ribosomal protein S3Ae	Ribosomal protein S3Ae	0	0
A_95_P012041	2.01826	up	Nitab4.5_0006152g0030.1	Ascorbate peroxidase IPR002207 Plant ascorbate peroxidase	APX2, APX1B: ascorbate peroxidase 2	0	0
A_95_P257434	2.63265	up	Nitab4.5_0001726g0040.1	Hedgehog-interacting protein 1 (Fragment) IPR011041 Soluble quinoprotein glucose_sorbosone dehydrogenase	catalytics	0	0
A_95_P208382	10.6522	up	Nitab4.5_0000108g0050.1	ATP-dependent Zn protease cell division protein FtsH homolog IPR001315 Caspase Recruitment IPR003960 ATPase, AAA-type, conserved site IPR005936 Peptidase M41, FtsH IPR006025 Peptidase M, neutral zinc metallopeptidases, zinc-binding site	FTSH6, ATFTSH6: FTSH protease 6	0	0
A_95_P197512	3.18435	up	Nitab4.5_0005572g0010.1	Universal stress protein 1 IPR006016 UspA	Adenine nucleotide alpha hydrolases-like superfamily protein	0	0
A_95_P079335	2.63365	up	Nitab4.5_0001337g0010.1	BURP domain-containing protein IPR004873 BURP	RD22, ATRD22: BURP domain-containing protein	0	0
A_95_P205847	6.33318	up	Nitab4.5_0006899g0020.1	Peroxidase IPR002016 Haem peroxidase, plant_fungal_bacterial	Peroxidase superfamily protein	0	0
A_95_P007426	2.64416	up	Nitab4.5_0006367g0020.1	Nitrate transporter IPR000109 TGF-beta receptor, type I_II extracellular region	NRT1.1, CHL1-1, NRT1, B-1, ATNRT1, CHL1: nitrate transporter 1.1	0	0
A_95_P234089	5.47533	up	Nitab4.5_0006724g0010.1	ATPase BadF_BadG_BcrA_BcrD-type family IPR002731 ATPase, BadF_BadG_BcrA_BcrD type	Actin-like ATPase superfamily protein	0	0
A_95_P247512	3.46981	up	Nitab4.5_0010919g0010.1	Nodulin family protein IPR000620 Protein of unknown function DUF6, transmembrane	nodulin MtN21 /EamA-like transporter family protein	0	0
A_95_P033309	2.03554	up	Nitab4.5_0005584g0040.1	Cytochrome P450	CYP96A10: cytochrome P450, family 96, subfamily A, polypeptide 10	0	0
A_95_P112537	2.21386	up	Nitab4.5_0003638g0010.1	Major latex-like protein IPR000916 Bet v I allergen	MLP28: MLP-like protein 28	0	0
A_95_P021161	4.19324	up	Nitab4.5_0000974g0020.1	CONSTANS-like zinc finger protein IPR010402 CCT domain	B-box type zinc finger protein with CCT domain	C2C2-CO-like	TF
A_95_P083985	14.1472	up	Nitab4.5_0001337g0010.1	BURP domain-containing protein IPR004873 BURP	RD22, ATRD22: BURP domain-containing protein	0	0
A_95_P018061	2.14418	up	Nitab4.5_0000799g0080.1	Aquaporin IPR000425 Major intrinsic protein	NIP5;1, NLM6, NLM8: NOD26-like intrinsic protein 5;1	0	0
A_95_P167971	2.40864	up	Nitab4.5_0001675g0070.1	Xyloglucan endotransglucosylase_hydrolase 7 IPR016455 Xyloglucan endotransglucosylase_hydrolase	XTR7, XTH15: xyloglucan endotransglucosylase/hydrolase 15	0	0
A_95_P222102	4.02607	up	Nitab4.5_0012583g0020.1	0	0	ABI3VP1	TF
A_95_P205447	5.3711	up	Nitab4.5_0000782g0230.1	Pentatricopeptide repeat-containing protein IPR002885 Pentatricopeptide repeat	Pentatricopeptide repeat (PPR) superfamily protein	0	0
A_95_P125022	2.44852	up	Nitab4.5_0007306g0010.1	Response regulator 5 IPR001789 Signal transduction response regulator, receiver region	ARR9, ATRR4: response regulator 9	Orphans	transcriptional regulator
A_95_P158797	2.35682	up	Nitab4.5_0000156g0210.1	Gibberellin receptor GID1L2 IPR013094 Alpha_beta hydrolase fold-3	ATCXE13, CXE13: carboxyesterase 13	0	0
A_95_P278983	2.3643	up	Nitab4.5_0000208g0240.1	NIMIN2c protein	0	0	0
A_95_P189982	5.06215	up	Nitab4.5_0008316g0010.1	Disease resistance response IPR004265 Plant disease resistance response protein	Disease resistance-responsive (dirigent-like protein) family protein	0	0
A_95_P113587	40.8163	up	Nitab4.5_0011232g0010.1	Spermidine synthase IPR001045 Spermine synthase	SPDS1: spermidine synthase 1	0	0
A_95_P258956	2.85079	up	Nitab4.5_0000048g0150.1	0	0	0	0
A_95_P164842	3.0215	up	Nitab4.5_0000244g0350.1	Xyloglucan endotransglucosylase_hydrolase 9 IPR016455 Xyloglucan endotransglucosylase_hydrolase IPR008263 Glycoside hydrolase, family 16, active site	XTR6, XTH23: xyloglucan endotransglycosylase 6	0	0
A_95_P253019	2.08812	up	Nitab4.5_0000839g0090.1	Ran GTPase binding protein IPR000156 Ran Binding Protein 1	Pleckstrin homology (PH) domain superfamily protein	0	0
A_95_P098258	2.38303	up	Nitab4.5_0001356g0100.1	GTP binding protein IPR007612 Protein of unknown function DUF567	0	0	0
A_95_P136712	3.25939	up	Nitab4.5_0000185g0120.1	Hydrolase NUDIX family protein IPR000086 NUDIX hydrolase domain	atnudt8, NUDT8: nudix hydrolase homolog 8	0	0
A_95_P005146	2.5133	up	Nitab4.5_0005064g0010.1	Dolichyl pyrophosphate Glc1Man9GlcNAc2 alpha-1 3-glucosyltransferase IPR004856 Glycosyltransferase, ALG6_ALG8	ALG6, ALG8 glycosyltransferase family	0	0
A_95_P024936	6.06534	up	Nitab4.5_0002823g0010.1	Glutathione S-transferase-like protein IPR004046 Glutathione S-transferase, C-terminal	ATGSTU8, GSTU8: glutathione S-transferase TAU 8	0	0
A_95_P131882	2.47871	up	Nitab4.5_0000430g0070.1	At1g32160_F3C3_6 IPR008479 Protein of unknown function DUF760	Protein of unknown function (DUF760)	0	0
A_95_P117607	2.92671	up	Nitab4.5_0003594g0010.1	Xyloglucan endotransglucosylase_hydrolase 14 IPR016455 Xyloglucan endotransglucosylase_hydrolase	XTR4, XTH30: xyloglucan endotransglucosylase/hydrolase 30	0	0
A_95_P050456	2.3674	up	Nitab4.5_0002333g0110.1	Tpr protein (Fragment)	NUA, AtTPR: nuclear pore anchor	0	0
A_95_P259821	2.37295	up	Nitab4.5_0009564g0010.1	Unknown Protein	unknown protein similar to AT1G11760.1	0	0
A_95_P047361	3.85197	up	Nitab4.5_0001110g0090.1	Pheophorbide a oxygenase family IPR013626 Pheophorbide a oxygenase	TIC55-II: translocon at the inner envelope membrane of chloroplasts 55-II	0	0
A_95_P255949	10.3767	up	Nitab4.5_0000816g0150.1	Serine hydroxymethyltransferase IPR001085 Serine hydroxymethyltransferase	SHM6: serine hydroxymethyltransferase 6	0	0
A_95_P141107	4.06579	up	Nitab4.5_0022808g0010.1	Unknown Protein	0	0	0
A_95_P027721	3.41386	up	Nitab4.5_0000428g0190.1	5-methyltetrahydropteroyltriglutamate--homocysteine methyltransferase IPR006276 5-methyltetrahydropteroyltriglutamate--homocysteine S-methyltransferase	ATCIMS: Cobalamin-independent synthase family protein	0	0
A_95_P113337	6.07314	up	Nitab4.5_0001574g0020.1	0	0	0	0
A_95_P163627	13.7305	up	Nitab4.5_0001137g0050.1	Peroxidase 5 IPR002016 Haem peroxidase, plant_fungal_bacterial	ATPA2, PA2: peroxidase 2	0	0
A_95_P220532	6.48414	up	Nitab4.5_0011078g0020.1	0	0	0	0
A_95_P017816	2.10969	up	Nitab4.5_0016738g0010.1	Serine_threonine phosphatase family protein IPR015655 Protein phosphatase 2C	Protein phosphatase 2C family protein	0	0
A_95_P192817	5.32408	up	Nitab4.5_0002378g0020.1	Tropinone reductase I IPR002347 Glucose_ribitol dehydrogenase	NAD(P)-binding Rossmann-fold superfamily protein	0	0
A_95_P265141	4.0694	up	Nitab4.5_0000380g0050.1	BEL1-like homeodomain protein 1 IPR001356 Homeobox IPR017970 Homeobox, conserved site	BLH1: BEL1-like homeodomain 1	HB	TF
A_95_P105127	2.55776	up	Nitab4.5_0007206g0030.1	Endochitinase (Chitinase) IPR016283 Glycoside hydrolase, family 19 IPR018371 Chitin-binding, type 1, conserved site IPR000726 Glycoside hydrolase, family 19, catalytic IPR001002 Chitin-binding, type 1	ATHCHIB, PR3, PR-3, CHI-B, B-CHI, HCHIB: basic chitinase	0	0
A_95_P211627	9.07559	up	Nitab4.5_0006269g0010.1	Myrosinase-binding protein (Fragment) IPR001229 Mannose-binding lectin	Mannose-binding lectin superfamily protein	0	0
A_95_P244172	3.33089	up	Nitab4.5_0013483g0010.1	0	0	0	0
A_95_P185872	3.34638	up	Nitab4.5_0000188g0340.1	Endochitinase (Chitinase) IPR000726 Glycoside hydrolase, family 19, catalytic	ATHCHIB, PR3, PR-3, CHI-B, B-CHI, HCHIB: basic chitinase	0	0
A_95_P256184	5.0124	up	Nitab4.5_0001298g0070.1	Vacuolar protein sorting 54 family protein IPR012501 Vps54-like	ATVPS54, VPS54: VPS54	0	0
A_95_P146927	3.17077	up	Nitab4.5_0000892g0040.1	Receptor-like protein kinase IPR002290 Serine_threonine protein kinase	RLK1: receptor-like protein kinase 1	0	0
A_95_P118012	2.68984	up	Nitab4.5_0008526g0020.1	Cellulose synthase IPR005150 Cellulose synthase	CESA8, IRX1, ATCESA8, LEW2: cellulose synthase family protein	0	0
A_95_P187672	4.782	up	Nitab4.5_0003397g0090.1	Translation initiation factor SUI1 IPR005874 Eukaryotic translation initiation factor SUI1	Translation initiation factor SUI1 family protein	0	0
A_95_P194792	17.3635	up	Nitab4.5_0003957g0010.1	Cytochrome b6 IPR005797 Cytochrome b_b6, N-terminal	0	0	0
A_95_P159677	2.72382	up	Nitab4.5_0005266g0020.1	Arginine decarboxylase IPR002985 Arginine decarboxylase	ADC2, SPE2, ATADC2: arginine decarboxylase 2	0	0
A_95_P027701	16.6035	up	Nitab4.5_0002717g0050.1	Alpha-humulene_(-)-(E)-beta-caryophyllene synthase IPR005630 Terpene synthase, metal-binding domain	TPS21: terpene synthase 21	0	0
A_95_P182522	2.83566	up	Nitab4.5_0008552g0030.1	Aquaporin IPR012269 Aquaporin	PIP3: plasma membrane intrinsic protein 3	0	0
A_95_P201817	7.44345	up	Nitab4.5_0000220g0010.1	Histone-lysine N-methyltransferase IPR001214 SET	ATXR7, SDG25: SET domain protein 25	SET	transcriptional regulator
A_95_P056841	5.09672	up	Nitab4.5_0002775g0020.1	Telomere length regulation protein TEL2 homolog IPR019337 Telomere length regulation protein	EMB2423: embryo defective 2423	0	0
A_95_P064950	2.47634	up	Nitab4.5_0005817g0020.1	Cyclic nucleotide gated channel IPR000595 Cyclic nucleotide-binding	ATCNGC15, CNGC15: cyclic nucleotide-gated channel 15	0	0
A_95_P224697	3.88404	up	Nitab4.5_0000982g0120.1	Outward rectifying potassium channel IPR013099 Ion transport 2	KCO6, ATTPK3, ATKCO6, TPK3: Ca2+ activated outward rectifying K+ channel 6	0	0
A_95_P231039	4.12452	up	Nitab4.5_0002219g0020.1	E3 ubiquitin-protein ligase RING1 IPR001841 Zinc finger, RING-type IPR017907 Zinc finger, RING-type, conserved site	ATRING1A, RING1A: RING 1A	0	0
A_95_P139247	2.49073	up	Nitab4.5_0012131g0010.1	Squalene synthase IPR006449 Farnesyl-diphosphate farnesyltransferase	SQS1, ERG9: squalene synthase 1	0	0
A_95_P298373	3.51145	up	Nitab4.5_0002195g0020.1	Peroxidase IPR002016 Haem peroxidase, plant_fungal_bacterial	Peroxidase superfamily protein	0	0
A_95_P279273	2.65364	up	Nitab4.5_0005575g0030.1	WD-40 repeat family protein IPR020472 G-protein beta WD-40 repeat, region	Transducin/WD40 repeat-like superfamily protein	0	0
A_95_P001766	2.7443	up	Nitab4.5_0009518g0030.1	LRR receptor-like serine_threonine-protein kinase, RLP	0	0	0
A_95_P141837	2.80783	up	Nitab4.5_0000072g0270.1	Receptor like kinase, RLK	0	0	0
A_95_P282243	2.45645	up	Nitab4.5_0000506g0220.1	Acyltransferase (Fragment) IPR003480 Transferase	0	0	0
A_95_P277108	3.94215	up	Nitab4.5_0000537g0060.1	Unknown Protein	0	0	0
A_95_P260726	2.12231	up	Nitab4.5_0000005g0130.1	Os06g0661900 protein (Fragment) IPR004949 Protein of unknown function DUF266, plant	Core-2/I-branching beta-1,6-N-acetylglucosaminyltransferase family protein	0	0
A_95_P010356	2.36792	up	Nitab4.5_0011008g0010.1	BURP domain-containing protein IPR004873 BURP	ATUSPL1, USPL1: unknown seed protein like 1	0	0
A_95_P143472	6.99276	up	Nitab4.5_0008369g0010.1	COBRA-like protein IPR006918 Glycosyl-phosphatidyl inositol-anchored, plant	COBL10: COBRA-like protein 10 precursor	0	0
A_95_P094578	5.98924	up	Nitab4.5_0002493g0010.1	Uncharacterized mitochondrial protein AtMg01010	0	0	0
A_95_P150127	2.36945	up	Nitab4.5_0007907g0020.1	Homeobox-leucine zipper-like protein IPR001356 Homeobox IPR017970 Homeobox, conserved site	ATHB-1, ATHB1, HD-ZIP-1, HAT5, HB-1: homeobox 1	HB	TF
A_95_P273576	4.01654	up	Nitab4.5_0004957g0010.1	Decarboxylase family protein IPR002129 Pyridoxal phosphate-dependent decarboxylase	emb1075: Pyridoxal phosphate (PLP)-dependent transferases superfamily protein	0	0
A_95_P283163	2.7471	up	Nitab4.5_0000208g0230.1	Kinesin-like protein 73641-79546 IPR001752 Kinesin, motor region	P-loop containing nucleoside triphosphate hydrolases superfamily protein	0	0
A_95_P141437	5.40018	up	Nitab4.5_0000263g0130.1	Speckle-type poz protein IPR013089 Kelch related	BTB/POZ domain-containing protein	TRAF	transcriptional regulator
A_95_P136277	2.35252	up	Nitab4.5_0003714g0100.1	1-aminocyclopropane-1-carboxylate oxidase 1 IPR005123 Oxoglutarate and iron-dependent oxygenase	SRG1, ATSRG1: senescence-related gene 1	0	0
A_95_P312258	2.15767	up	Nitab4.5_0013415g0010.1	UDP-glucosyltransferase IPR002213 UDP-glucuronosyl_UDP-glucosyltransferase	UDP-Glycosyltransferase superfamily protein	0	0
A_95_P272516	2.85222	up	Nitab4.5_0012106g0030.1	Zinc finger CCCH-type with G patch domain-containing protein IPR000467 D111_G-patch	zinc finger (CCCH-type) family protein / D111/G-patch domain-containing protein	0	0
A_95_P215952	2.36931	up	Nitab4.5_0000419g0040.1	Carboxyl-terminal proteinase-like IPR004314 Protein of unknown function DUF239, plant	0	0	0
A_95_P239304	2.08061	up	Nitab4.5_0000123g0600.1	Cyclin B-like protein IPR014400 Cyclin, A_B_D_E	CYC1BAT, CYCB1;2: Cyclin family protein	0	0
A_95_P040346	2.14241	up	Nitab4.5_0015454g0010.1	Protein EFR3 homolog B	Uncharacterized protein	0	0
A_95_P255789	2.01747	up	Nitab4.5_0002719g0060.1	FAD-binding domain-containing protein IPR006094 FAD linked oxidase, N-terminal	FAD-binding Berberine family protein	0	0
A_95_P136707	2.7624	up	Nitab4.5_0000272g0130.1	X1 (Fragment) IPR005380 Region of unknown function XS	XH/XS domain-containing protein	0	0
A_95_P123247	3.69839	up	Nitab4.5_0000109g0520.1	UPF0557 protein C10orf119 homolog IPR019140 Protein of unknown function DUF2044, membrane	ETG1: E2F target gene 1	0	0
A_95_P016256	12.7882	up	Nitab4.5_0005359g0030.1	Late elongated hypocotyl and circadian clock associated-1-like	0	0	0
A_95_P205677	2.24603	up	Nitab4.5_0000237g0070.1	O-methyltransferase-like protein IPR016461 O-methyltransferase, COMT, eukaryota	O-methyltransferase family protein	0	0
A_95_P132032	4.80059	up	Nitab4.5_0000892g0020.1	Double-strand-break repair protein rad21 IPR006910 Rad21_Rec8 like protein, N-terminal	0	0	0
A_95_P218372	2.40202	up	Nitab4.5_0004472g0010.1	Senescence-associated protein	unknown protein similar to AT1G70780.1	0	0
A_95_P095343	4.14388	up	Nitab4.5_0023703g0020.1	0	0	0	0
A_95_P180867	2.02146	up	Nitab4.5_0006125g0020.1	Diphosphate-fructose-6-phosphate 1-phosphotransferase IPR011183 Pyrophosphate-dependent phosphofructokinase PfpB	MEE51: Phosphofructokinase family protein	0	0
A_95_P069550	2.82306	up	Nitab4.5_0001317g0160.1	BZIP transcription factor IPR011700 Basic leucine zipper	AtbZIP44, bZIP44: basic leucine-zipper 44	bZIP	TF
A_95_P137892	2.04911	up	Nitab4.5_0001336g0040.1	WD-40 repeat protein IPR020472 G-protein beta WD-40 repeat, region	SPA3: SPA1-related 3	0	0
A_95_P257114	9.27086	up	Nitab4.5_0016435g0010.1	Alpha-humulene_(-)-(E)-beta-caryophyllene synthase IPR005630 Terpene synthase, metal-binding domain	TPS21: terpene synthase 21	0	0
A_95_P027736	5.02985	up	Nitab4.5_0006801g0050.1	Coatomer beta_apos subunit IPR016453 Coatomer, beta subunit	Coatomer, beta' subunit	0	0
A_95_P112282	15.2709	up	Nitab4.5_0006255g0010.1	0	0	0	0
A_95_P032076	4.49124	up	Nitab4.5_0000958g0070.1	Isoamyl acetate-hydrolyzing esterase IPR013831 Esterase, SGNH hydrolase-type, subgroup	SGNH hydrolase-type esterase superfamily protein	0	0
A_95_P199267	2.86212	up	Nitab4.5_0000072g0590.1	Pectinesterase IPR006501 Pectinesterase inhibitor	Plant invertase/pectin methylesterase inhibitor superfamily protein	0	0
A_95_P259661	2.62057	up	Nitab4.5_0000671g0160.1	Os01g0611000 protein (Fragment) IPR006946 Protein of unknown function DUF642	Protein of unknown function, DUF642	0	0
A_95_P149612	6.96669	up	Nitab4.5_0003648g0020.1	Cytokinin oxidase_dehydrogenase 2 IPR015345 Cytokinin dehydrogenase 1, FAD and cytokinin binding	CKX3, ATCKX3: cytokinin oxidase 3	0	0
A_95_P023276	3.37384	up	Nitab4.5_0001616g0070.1	Zinc finger protein 6 IPR007087 Zinc finger, C2H2-type	C2H2 and C2HC zinc fingers superfamily protein	C2H2	TF
A_95_P250762	2.45095	up	Nitab4.5_0001300g0050.1	Delta-6-desaturase IPR012171 Fatty acid_sphingolipid desaturase	Fatty acid/sphingolipid desaturase	0	0
A_95_P208547	3.82682	up	Nitab4.5_0001383g0090.1	Laccase-22 IPR001117 Multicopper oxidase, type 1	SKU5: Cupredoxin superfamily protein	0	0
A_95_P160807	2.10567	up	Nitab4.5_0007705g0010.1	NAD dependent epimerase_dehydratase family protein expressed-binding domain	GAE6: UDP-D-glucuronate 4-epimerase 6	0	0
A_95_P056906	9.68095	up	Nitab4.5_0003763g0020.1	NAC domain transcription factor protein	ANAC039: NAC domain containing protein 38	NAC	TF
A_95_P153452	2.12112	up	Nitab4.5_0000128g0360.1	Transcription factor (Fragment) IPR011598 Helix-loop-helix DNA-binding	bHLH121: basic helix-loop-helix (bHLH) DNA-binding superfamily protein	bHLH	TF
A_95_P296413	5.61559	up	Nitab4.5_0000132g0260.1	Cytochrome P450	CYP76G1: cytochrome P450, family 76, subfamily G, polypeptide 1	0	0
A_95_P236319	5.72678	up	Nitab4.5_0005830g0010.1	L-aspartate oxidase IPR005288 L-aspartate oxidase	AO: L-aspartate oxidase	0	0
A_95_P003486	5.5116	up	Nitab4.5_0007876g0020.1	ATP synthase subunit alpha IPR005294 ATPase, F1 complex, alpha subunit	ATPase, F1 complex, alpha subunit protein	0	0
A_95_P199202	17.5681	up	Nitab4.5_0000710g0080.1	5-formyltetrahydrofolate cyclo-ligase IPR002698 5-formyltetrahydrofolate cyclo-ligase	5-FCL: 5-formyltetrahydrofolate cycloligase	0	0
A_95_P032246	2.57954	up	Nitab4.5_0000008g0840.1	Peptide transporter IPR000109 TGF-beta receptor, type I_II extracellular region	ATPTR1, PTR1: peptide transporter 1	0	0
A_95_P050806	2.65267	up	Nitab4.5_0001896g0070.1	Purine permease family protein IPR004853 Protein of unknown function DUF250	ATPUP3, PUP3: purine permease 3	0	0
A_95_P134327	27.7005	up	Nitab4.5_0000101g0170.1	Phototropic-responsive NPH3 family protein IPR004249 NPH3	Phototropic-responsive NPH3 family protein	0	0
A_95_P176587	2.7219	up	Nitab4.5_0007400g0050.1	Ycf2 IPR008543 Chloroplast Ycf2	0	0	0
A_95_P164137	4.97299	up	Nitab4.5_0008832g0020.1	Receptor-like kinase IPR002290 Serine_threonine protein kinase	Protein kinase superfamily protein	0	0
A_95_P000446	2.00602	up	Nitab4.5_0001051g0110.1	Proton gradient regulation 5	PGR5: proton gradient regulation 5	0	0
A_95_P203457	5.57641	up	Nitab4.5_0003076g0030.1	OB-fold nucleic acid binding domain containing protein IPR012340 Nucleic acid-binding, OB-fold	Nucleic acid-binding, OB-fold-like protein	0	0
A_95_P160907	2.4695	up	Nitab4.5_0000034g0230.1	Spermidine synthase IPR001045 Spermine synthase	SPDS1: spermidine synthase 1	0	0
A_95_P128302	6.65796	up	Nitab4.5_0000355g0150.1	Aminotransferase like protein IPR005814 Aminotransferase class-III	PYD4: PYRIMIDINE 4	0	0
A_95_P183272	26.238	up	Nitab4.5_0011232g0010.1	Spermidine synthase IPR001045 Spermine synthase	SPDS1: spermidine synthase 1	0	0
A_95_P127392	7.19871	up	Nitab4.5_0002423g0040.1	AT5G28150-like protein (Fragment) IPR008586 Protein of unknown function DUF868, plant	Plant protein of unknown function (DUF868)	0	0
A_95_P242907	3.25099	up	Nitab4.5_0003911g0030.1	Calmodulin-binding protein family-like IPR000048 IQ calmodulin-binding region	IQD13: IQ-domain 13	0	0
A_95_P005346	2.89861	up	Nitab4.5_0004646g0080.1	0	0	0	0
A_95_P217767	2.6302	up	Nitab4.5_0000574g0020.1	Glucosyltransferase IPR002213 UDP-glucuronosyl_UDP-glucosyltransferase	UDP-Glycosyltransferase superfamily protein	0	0
A_95_P184182	4.88835	up	Nitab4.5_0000349g0070.1	BRI1-KD interacting protein 130	unknown protein similar to AT2G37480.2	0	0
A_95_P306083	2.05037	up	Nitab4.5_0000109g0370.1	0	0	0	0
A_95_P223667	2.54133	up	Nitab4.5_0002983g0010.1	Cc-nbs-lrr, resistance protein	0	0	0
A_95_P285748	6.11187	up	Nitab4.5_0003372g0010.1	Aspartyl protease family protein IPR001461 Peptidase A1	Eukaryotic aspartyl protease family protein	0	0
A_95_P293408	4.56169	up	Nitab4.5_0000425g0220.1	BZIP transcription factor IPR011616 bZIP transcription factor, bZIP-1	TGA1: bZIP transcription factor family protein	bZIP	TF
A_95_P284373	2.06643	up	Nitab4.5_0011686g0010.1	Methionine aminopeptidase IPR002468 Peptidase M24A, methionine aminopeptidase, subfamily 2	MAP2B: methionine aminopeptidase 2B	0	0
A_95_P181112	2.59297	up	Nitab4.5_0001740g0150.1	Auxin F-box protein 5 IPR006553 Leucine-rich repeat, cysteine-containing subtype	TIR1: F-box/RNI-like superfamily protein	0	0
A_95_P117547	2.05538	up	Nitab4.5_0002904g0100.1	Heat stress transcription factor A3-type, DNA-binding	AT-HSFC1, HSFC1: heat shock transcription factor C1	HSF	TF
A_95_P274383	2.4557	up	Nitab4.5_0000671g0190.1	Cytochrome P450	BAS1, CYP734A1, CYP72B1: Cytochrome P450 superfamily protein	0	0
A_95_P012671	47.7762	up	Nitab4.5_0008042g0010.1	Gibberellin 20-oxidase 4 IPR005123 Oxoglutarate and iron-dependent oxygenase	GA5, GA20OX1, AT2301, ATGA20OX1: 2-oxoglutarate (2OG) and Fe(II)-dependent oxygenase superfamily protein	0	0
A_95_P177437	6.91565	up	Nitab4.5_0001342g0100.1	0	0	0	0
A_95_P266506	2.21761	up	Nitab4.5_0000713g0030.1	Transcripteion factor (Fragment)	0	HRT	TF
A_95_P278358	4.92876	up	Nitab4.5_0001044g0020.1	Integrin-linked kinase-associated serine_threonine phosphatase 2C IPR015655 Protein phosphatase 2C	0	0	0
A_95_P001016	7.85722	up	Nitab4.5_0004044g0030.1	Replication factor C subunit 1 IPR004582 Checkpoint protein Rad24	0	0	0
A_95_P110837	17.2024	up	Nitab4.5_0001581g0080.1	Endochitinase (Chitinase) IPR000726 Glycoside hydrolase, family 19, catalytic	ATHCHIB, PR3, PR-3, CHI-B, B-CHI, HCHIB: basic chitinase	0	0
A_95_P245952	2.01239	up	Nitab4.5_0001315g0270.1	Ras-related protein Rab-7 IPR003579 Ras small GTPase, Rab type	AtRABG3d, RABG3d: RAB GTPase homolog G3D	0	0
A_95_P145632	4.25791	up	Nitab4.5_0004063g0030.1	Unknown Protein	0	0	0
A_95_P195592	2.38983	up	Nitab4.5_0000044g0230.1	Germin-like protein 5 IPR014710 RmlC-like jelly roll fold	ASHR2: ASH1-related protein 2	SET	transcriptional regulator
A_95_P253059	4.67888	up	Nitab4.5_0001341g0030.1	Acetyl esterase IPR013094 Alpha_beta hydrolase fold-3	AtCXE20, CXE20: carboxyesterase 20	0	0
A_95_P163532	2.73287	up	Nitab4.5_0000044g0240.1	Inorganic phosphate transporter IPR004738 Phosphate permease	ATPT2, PHT1;4: phosphate transporter 1;4	0	0
A_95_P068180	3.14601	up	Nitab4.5_0005837g0090.1	Endo-1 4-beta-xylanase IPR013781 Glycoside hydrolase, subgroup, catalytic core	Glycosyl hydrolase family 10 protein	0	0
A_95_P098958	2.42932	up	Nitab4.5_0024471g0010.1	Beta-1 3-galactosyltransferase 6 IPR002659 Glycosyl transferase, family 31	Galactosyltransferase family protein	0	0
A_95_P234734	5.41882	up	Nitab4.5_0004709g0010.1	HR7 protein IPR009632 Putative metallocarboxypeptidase inhibitor	0	0	0
A_95_P250552	2.06689	up	Nitab4.5_0000374g0020.1	Sucrose phosphate synthase IPR012819 Sucrose phosphate synthase, plant	ATSPS1F, SPS1F: sucrose phosphate synthase 1F	0	0
A_95_P254924	3.21396	up	Nitab4.5_0002765g0020.1	F-box_LRR-repeat protein 2 IPR006553 Leucine-rich repeat, cysteine-containing subtype	F-box/RNI-like superfamily protein	0	0
A_95_P065805	3.0001	up	Nitab4.5_0009352g0010.1	MtN21 nodulin protein-like IPR000620 Protein of unknown function DUF6, transmembrane	0	0	0
A_95_P234064	2.11016	up	Nitab4.5_0000919g0060.1	ABC-1 domain protein IPR012338 Beta-lactamase-type transpeptidase fold	ABC1 family protein	0	0
A_95_P023756	4.63415	up	Nitab4.5_0001128g0010.1	Chlorophyll a-b binding protein P4, chloroplastic IPR001344 Chlorophyll A-B binding protein	LHCA4, CAB4: light-harvesting chlorophyll-protein complex I subunit A4	0	0
A_95_P150367	5.06441	up	Nitab4.5_0013739g0010.1	Tomato CONSTANS-like 1	COL2, ATCOL2: CONSTANS-like 2	C2C2-CO-like	TF
A_95_P017486	2.94021	up	Nitab4.5_0006517g0010.1	Uncharacterized ABC transporter ATP-binding protein sll0182 IPR010509 ABC transporter, N-terminal	PXA1, PED3, CTS, ACN2, AtABCD1: peroxisomal ABC transporter 1	0	0
A_95_P210887	2.53432	up	Nitab4.5_0012543g0010.1	Glycosyltransferase-like protein IPR006740 Protein of unknown function DUF604	Protein of unknown function (DUF604)	0	0
A_95_P204877	2.32202	up	Nitab4.5_0000984g0030.1	SWIb domain-containing protein IPR019835 SWIB domain	SWIB/MDM2 domain superfamily protein	SWI/SNF-BAF60b	transcriptional regulator
A_95_P013961	3.5081	up	Nitab4.5_0000792g0060.1	B3 domain-containing protein Os04g0386900 IPR003340 Transcriptional factor B3	0	ABI3VP1	TF
A_95_P180367	2.54656	up	Nitab4.5_0025775g0010.1	Receptor like kinase, RLK	Leucine-rich receptor-like protein kinase family protein	0	0
A_95_P161997	2.18171	up	Nitab4.5_0001864g0080.1	Glutathione transferase IPR004046 Glutathione S-transferase, C-terminal	ATGSTU25, GSTU25: glutathione S-transferase TAU 25	0	0
A_95_P000651	2.54247	up	Nitab4.5_0004661g0040.1	0	0	0	0
A_95_P212752	2.90259	up	Nitab4.5_0001444g0060.1	Cytochrome P450 ent-kaurenoic acid oxidase IPR002401 Cytochrome P450, E-class, group I	0	0	0
A_95_P117102	3.93197	up	Nitab4.5_0002568g0010.1	Manganese transporter MntH IPR001046 Natural resistance-associated macrophage protein	NRAMP6, ATNRAMP6: NRAMP metal ion transporter 6	0	0
A_95_P047801	6.77233	up	Nitab4.5_0000310g0240.1	Peptidyl-prolyl cis-trans isomerase D IPR002130 Peptidyl-prolyl cis-trans isomerase, cyclophilin-type	SQN, CYP40: peptidyl-prolyl cis-trans isomerase / cyclophilin-40 (CYP40) / rotamase	0	0
A_95_P180647	3.40553	up	Nitab4.5_0000094g0100.1	Glutaminyl-tRNA synthetase IPR004526 Glutamyl-tRNA synthetase, class Ic, archaeal_eukaryotic cytosolic	Glutamyl/glutaminyl-tRNA synthetase, class Ic	0	0
A_95_P205822	3.09018	up	Nitab4.5_0002060g0060.1	Acetyl esterase IPR013094 Alpha_beta hydrolase fold-3	0	0	0
A_95_P019251	3.26109	up	Nitab4.5_0005793g0010.1	Pectinesterase IPR000070 Pectinesterase, catalytic	ATPMEPCRA, PMEPCRA: methylesterase PCR A	0	0
A_95_P001916	6.64803	up	Nitab4.5_0003490g0020.1	2-phosphoglycerate kinase	P-loop containing nucleoside triphosphate hydrolases superfamily protein	0	0
A_95_P078330	2.13361	up	Nitab4.5_0007689g0040.1	Nitrate transporter IPR000109 TGF-beta receptor, type I_II extracellular region	Major facilitator superfamily protein	0	0
A_95_P295978	3.42255	up	Nitab4.5_0000723g0080.1	Cytochrome P450	ROT3: Cytochrome P450 superfamily protein	0	0
A_95_P247077	2.62396	up	Nitab4.5_0000078g0370.1	Ribosomal protein L3 IPR019926 Ribosomal protein L3, conserved site IPR000597 Ribosomal protein L3	RPL3B, ARP2: R-protein L3 B	0	0
A_95_P164577	3.11436	up	Nitab4.5_0001132g0070.1	Malic enzyme IPR012302 Malic enzyme, NAD-binding	ATNADP-ME3, NADP-ME3: NADP-malic enzyme 3	0	0
A_95_P286908	2.2563	up	Nitab4.5_0005476g0020.1	Nuclear transcription factor Y subunit A-1 IPR001289 CCAAT-binding transcription factor, subunit B	NF-YA9: nuclear factor Y, subunit A9	CCAAT	TF
A_95_P306413	2.34294	up	Nitab4.5_0000472g0050.1	Unknown Protein	unknown protein similar to AT5G52960.1	0	0
A_95_P208127	3.35126	up	Nitab4.5_0010859g0010.1	Receptor like kinase, RLK	0	0	0
A_95_P235189	2.19495	up	Nitab4.5_0001239g0170.1	Cell division AAA ATPase family protein IPR003959 ATPase, AAA-type, core	P-loop containing nucleoside triphosphate hydrolases superfamily protein	0	0
A_95_P012326	3.80354	up	Nitab4.5_0001726g0140.1	Xaa-pro aminopeptidase IPR000994 Peptidase M24, structural domain	Metallopeptidase M24 family protein	0	0
A_95_P218377	3.26287	up	Nitab4.5_0010004g0010.1	Seed maturation protein PM23 (Fragment)	unknown protein similar to AT5G14970.1	0	0
A_95_P158497	2.3562	up	Nitab4.5_0006284g0050.1	0	0	0	0
A_95_P185837	2.56672	up	Nitab4.5_0000514g0070.1	mRNA clone RAFL24-05-D16	unknown protein similar to AT5G62960.1	0	0
A_95_P027631	2.23974	up	Nitab4.5_0000208g0400.1	Receptor-like protein kinase At3g21340 IPR002290 Serine_threonine protein kinase	Protein kinase superfamily protein	0	0
A_95_P182112	3.93884	up	Nitab4.5_0002815g0140.1	UDP-glucosyltransferase family 1 protein IPR002213 UDP-glucuronosyl_UDP-glucosyltransferase	UGT73B3: UDP-glucosyl transferase 73B3	0	0
A_95_P024676	2.22087	up	Nitab4.5_0000245g0250.1	GID1-like gibberellin receptor IPR013094 Alpha_beta hydrolase fold-3	ATGID1C, GID1C: alpha/beta-Hydrolases superfamily protein	0	0
A_95_P083595	3.50653	up	Nitab4.5_0000082g0090.1	Receptor like kinase, RLK	Leucine-rich repeat protein kinase family protein	0	0
A_95_P117292	2.70284	up	Nitab4.5_0000863g0190.1	Metacaspase IPR011600 Peptidase C14, caspase catalytic	LOL3, ATMCPB1, MCP1B, ATMC1, MC1: metacaspase 1	0	0
A_95_P014431	3.33392	up	Nitab4.5_0000595g0090.1	C2 domain-containing protein IPR018029 C2 membrane targeting protein	Calcium-dependent lipid-binding (CaLB domain) family protein	0	0
A_95_P160517	7.26898	up	Nitab4.5_0007596g0020.1	Fatty acid elongase 3-ketoacyl-CoA synthase IPR012392 Very-long-chain 3-ketoacyl-CoA synthase	KCS2: 3-ketoacyl-CoA synthase 2	0	0
A_95_P190697	2.65535	up	Nitab4.5_0000195g0170.1	50S ribosomal protein L17 IPR000456 Ribosomal protein L17	Ribosomal protein L17 family protein	0	0
A_95_P092708	3.33863	up	Nitab4.5_0002946g0040.1	Spermidine synthase IPR001045 Spermine synthase	ACL5: S-adenosyl-L-methionine-dependent methyltransferases superfamily protein	0	0
A_95_P065575	2.31514	up	Nitab4.5_0000143g0520.1	WD-40 repeat protein IPR020472 G-protein beta WD-40 repeat, region	COP1, ATCOP1, DET340, FUS1, EMB168: Transducin/WD40 repeat-like superfamily protein	0	0
A_95_P109692	11.7381	up	Nitab4.5_0000295g0170.1	Unknown Protein	0	0	0
A_95_P112757	5.91776	up	Nitab4.5_0000312g0300.1	Cortical cell-delineating protein IPR013770 Plant lipid transfer protein and hydrophobic protein, helical	Bifunctional inhibitor/lipid-transfer protein/seed storage 2S albumin superfamily protein	0	0
A_95_P242612	3.78986	up	Nitab4.5_0000185g0120.1	Hydrolase NUDIX family protein IPR000086 NUDIX hydrolase domain	atnudt8, NUDT8: nudix hydrolase homolog 8	0	0
A_95_P186862	2.51979	up	Nitab4.5_0010558g0020.1	0	0	0	0
A_95_P007481	3.10425	up	Nitab4.5_0007034g0010.1	Methyl binding domain protein (Fragment) IPR001739 Methyl-CpG DNA binding	MBD11, ATMBD11: methyl-CPG-binding domain 11	0	0
A_95_P216127	2.29699	up	Nitab4.5_0005357g0010.1	Protein crcB homolog IPR003691 Camphor resistance CrcB protein	camphor resistance CrcB family protein	0	0
A_95_P280328	2.20912	up	Nitab4.5_0001123g0060.1	Rhodanese-related sulfurtransferase IPR001763 Rhodanese-like	TROL: thylakoid rhodanese-like	0	0
A_95_P180267	4.5674	up	Nitab4.5_0000008g0240.1	class I heat shock protein 3 IPR008978 HSP20-like chaperone	HSP20-like chaperones superfamily protein	0	0
A_95_P225342	8.92639	up	Nitab4.5_0000500g0210.1	Expansin-like protein IPR007112 Expansin 45, endoglucanase-like	ATEXLB1, EXPR, AT-EXPR, ATEXPR1, ATHEXP BETA 3.1, EXLB1: expansin-like B1	0	0
A_95_P222762	3.02529	up	Nitab4.5_0002073g0040.1	Predicted inner membrane protein IPR005226 Conserved hypothetical protein CHP00245	ALS3: aluminum sensitive 3	0	0
A_95_P075990	2.25029	up	Nitab4.5_0000708g0050.1	Desiccation-related protein PCC13-62	unknown protein similar to AT3G62730.1	0	0
A_95_P083035	2.96307	up	Nitab4.5_0007782g0050.1	Serine_threonine phosphatase family protein IPR015655 Protein phosphatase 2C	Protein phosphatase 2C family protein	0	0
A_95_P314198	3.93542	up	Nitab4.5_0000028g0200.1	Blue copper protein (Fragment) IPR003245 Plastocyanin-like	0	0	0
A_95_P132222	3.8529	up	Nitab4.5_0001636g0040.1	Nucleic acid binding protein IPR018111 K Homology, type 1, subgroup	0	0	0
A_95_P289508	6.63541	up	Nitab4.5_0001199g0040.1	0	0	0	0
A_95_P134112	2.68318	up	Nitab4.5_0005297g0010.1	Unknown Protein	0	0	0
A_95_P003871	31.1817	up	Nitab4.5_0002651g0050.1	0	0	0	0
A_95_P035473	2.2685	up	Nitab4.5_0000377g0120.1	Sucrose transporter IPR005989 Sucrose_H+ symporter, plant	SUT4, ATSUT4, SUC4, ATSUC4: sucrose transporter 4	0	0
A_95_P019436	2.64518	up	Nitab4.5_0001157g0010.1	Ribosomal-protein-alanine N-acetyltransferase IPR000182 GCN5-related N-acetyltransferase	Acyl-CoA N-acyltransferases (NAT) superfamily protein	GNAT	transcriptional regulator
A_95_P016781	2.02684	up	Nitab4.5_0004176g0030.1	Ferric reductase oxidase IPR013130 Ferric reductase-like transmembrane component, N-terminal	ATFRO7, FRO7: ferric reduction oxidase 7	0	0
A_95_P212802	6.16572	up	Nitab4.5_0006400g0010.1	Alpha-glucosidase IPR000322 Glycoside hydrolase, family 31	ATXYL1, XYL1, TRG1: alpha-xylosidase 1	0	0
A_95_P211997	2.99531	up	Nitab4.5_0000110g0310.1	DNA-3-methyladenine glycosylase I IPR005019 Methyladenine glycosylase	DNA glycosylase superfamily protein	0	0
A_95_P192637	3.42415	up	Nitab4.5_0003323g0030.1	Non-specific lipid-transfer protein IPR000528 Plant lipid transfer protein_Par allergen	LTP12: lipid transfer protein 12	0	0
A_95_P113467	2.22723	up	Nitab4.5_0000030g0210.1	Amino acid permease-like protein (Fragment) IPR002293 Amino acid_polyamine transporter I	Amino acid permease family protein	0	0
A_95_P141497	4.57767	up	Nitab4.5_0007345g0030.1	MtN19-like protein IPR011692 Stress up-regulated Nod 19	unknown protein similar to AT5G61820.1	0	0
A_95_P099478	24.9265	up	Nitab4.5_0000231g0110.1	Nitrilase associated protein-like (Fragment)	SP1L1: SPIRAL1-like1	0	0
A_95_P219182	2.05605	up	Nitab4.5_0006416g0010.1	UDP-glucosyltransferase family 1 protein IPR002213 UDP-glucuronosyl_UDP-glucosyltransferase	0	0	0
A_95_P276723	2.04242	up	Nitab4.5_0000068g0320.1	Gamma-tubulin complex component 5-like IPR007259 Spc97_Spc98	emb1427: Spc97 / Spc98 family of spindle pole body (SBP) component	0	0
A_95_P287203	18.1594	up	Nitab4.5_0000329g0220.1	Xyloglucan endotransglucosylase_hydrolase 9 IPR016455 Xyloglucan endotransglucosylase_hydrolase	XTH32: xyloglucan endotransglucosylase/hydrolase 32	0	0
A_95_P028621	20.7036	up	Nitab4.5_0000332g0130.1	0	MT3, ATMT3: metallothionein 3	0	0
A_95_P183892	11.7681	up	Nitab4.5_0000125g0360.1	Unknown Protein	0	0	0
A_95_P060065	2.1177	up	Nitab4.5_0006226g0010.1	Cc-nbs-lrr, resistance protein	0	0	0
A_95_P125822	2.85102	up	Nitab4.5_0003037g0140.1	Auxin efflux carrier family protein IPR004776 Auxin efflux carrier	Auxin efflux carrier family protein	0	0
A_95_P213182	3.03003	up	Nitab4.5_0009862g0010.1	Receptor-like protein kinase IPR002290 Serine_threonine protein kinase	Protein kinase superfamily protein	0	0
A_95_P005211	9.23178	up	Nitab4.5_0002766g0100.1	0	0	RWP-RK	TF
A_95_P205337	2.23	up	Nitab4.5_0000207g0200.1	CBS domain containing protein IPR000644 Cystathionine beta-synthase, core	Cystathionine beta-synthase (CBS) family protein	0	0
A_95_P002111	3.94515	up	Nitab4.5_0000101g0390.1	Unknown Protein	0	0	0
A_95_P161682	5.69072	up	Nitab4.5_0002195g0020.1	Peroxidase IPR002016 Haem peroxidase, plant_fungal_bacterial	Peroxidase superfamily protein	0	0
A_95_P154787	2.63963	up	Nitab4.5_0004509g0020.1	Regulator of chromosome condensation domain-containing protein IPR009091 Regulator of chromosome condensation_beta-lactamase-inhibitor protein II	Regulator of chromosome condensation (RCC1) family protein	0	0
A_95_P232199	2.35056	up	Nitab4.5_0006656g0010.1	Genomic DNA chromosome 5 TAC clone K16L22	0	0	0
A_95_P161512	6.04131	up	Nitab4.5_0002378g0020.1	Tropinone reductase I IPR002347 Glucose_ribitol dehydrogenase	NAD(P)-binding Rossmann-fold superfamily protein	0	0
A_95_P310543	6.23384	up	Nitab4.5_0000035g0130.1	Phosphoenolpyruvate carboxylase 1 IPR015813 Pyruvate_Phosphoenolpyruvate kinase, catalytic core IPR001449 Phosphoenolpyruvate carboxylase	ATPPC1, PEPC1, ATPEPC1, PPC1: phosphoenolpyruvate carboxylase 1	0	0
A_95_P027681	2.0483	up	Nitab4.5_0000203g0110.1	Carbonic anhydrase IPR015892 Carbonic anhydrase, prokaryotic-like, conserved site	CA2, CA18, BETA CA2: carbonic anhydrase 2	0	0
A_95_P226039	2.05665	up	Nitab4.5_0002799g0040.1	Pectinacetylesterase like protein (Fragment) IPR004963 Pectinacetylesterase	Pectinacetylesterase family protein	0	0
A_95_P106452	33.2103	up	Nitab4.5_0013611g0010.1	Chitinase IPR001002 Chitin-binding, type 1	PECT1: phosphorylethanolamine cytidylyltransferase 1	0	0
A_95_P136287	8.39388	up	Nitab4.5_0000643g0100.1	Unknown Protein	unknown protein similar to AT2G37370.1	0	0
A_95_P030516	6.51321	up	Nitab4.5_0002926g0010.1	Acidic chitinase IPR001223 Glycoside hydrolase, family 18, catalytic domain	ATCHIA, CHIA: chitinase A	0	0
A_95_P278648	5.40031	up	Nitab4.5_0002322g0120.1	Prolyl-tRNA synthetase IPR004499 Prolyl-tRNA synthetase, class IIa, prokaryotic-type	Class II aaRS and biotin synthetases superfamily protein	0	0
A_95_P010836	3.87159	up	Nitab4.5_0004955g0060.1	Phosphatidylinositol-4-phosphate 5-kinase family protein IPR017163 Phosphatidylinositol-4-phosphate 5-kinase, plant	Phosphatidylinositol-4-phosphate 5-kinase family protein	0	0
A_95_P300648	9.1283	up	Nitab4.5_0000826g0280.1	Nuclear pore complex protein Nup93-like protein IPR007231 Nucleoporin interacting component Nup93_Nic96	Nucleoporin interacting component (Nup93/Nic96-like) family protein	0	0
A_95_P200927	5.20845	up	Nitab4.5_0004973g0030.1	Homeobox-leucine zipper protein ATHB-9 IPR002913 Lipid-binding START	ANL2, AHDP: Homeobox-leucine zipper family protein / lipid-binding START domain-containing protein	HB	TF
A_95_P042806	2.85386	up	Nitab4.5_0012853g0010.1	BEL1-like homeodomain protein 6 IPR006563 POX	BLH7: BEL1-like homeodomain 7	0	0
A_95_P117132	2.32359	up	Nitab4.5_0003856g0050.1	Metallophosphoesterase IPR004843 Metallophosphoesterase	Calcineurin-like metallo-phosphoesterase superfamily protein	0	0
A_95_P181397	3.55285	up	Nitab4.5_0004983g0040.1	Zinc finger protein CONSTANS-LIKE 1 IPR000315 Zinc finger, B-box	STH: salt tolerance homologue	0	0
A_95_P218652	2.96806	up	Nitab4.5_0000033g0420.1	Red chlorophyll catabolite reductase (Fragment) IPR009439 Red chlorophyll catabolite reductase	ACD2, ATRCCR: accelerated cell death 2 (ACD2)	0	0
A_95_P027311	2.10597	up	Nitab4.5_0001864g0020.1	Bystin IPR007955 Bystin	unknown protein similar to AT1G31660.1	0	0
A_95_P211067	2.06495	up	Nitab4.5_0004721g0010.1	Uncharacterized conserved membrane protein	APE1: acclimation of photosynthesis to environment	0	0
A_95_P129207	2.16231	up	Nitab4.5_0003111g0030.1	Pre-mRNA-splicing factor prp46 IPR020472 G-protein beta WD-40 repeat, region	PRL1: pleiotropic regulatory locus 1	0	0
A_95_P178487	2.59815	up	Nitab4.5_0007775g0010.1	O-methyltransferase IPR016461 O-methyltransferase, COMT, eukaryota	ATOMT1, OMT1: O-methyltransferase 1	0	0
A_95_P274858	2.97088	up	Nitab4.5_0000170g0400.1	Unknown Protein IPR008889 VQ	VQ motif-containing protein	0	0
A_95_P108587	4.40562	up	Nitab4.5_0006255g0020.1	0	0	0	0
A_95_P163877	3.69506	up	Nitab4.5_0005487g0010.1	Expansin-like protein IPR007112 Expansin 45, endoglucanase-like	0	0	0
A_95_P218312	2.03151	up	Nitab4.5_0001899g0040.1	Serine carboxypeptidase 1 IPR001563 Peptidase S10, serine carboxypeptidase	scpl40: serine carboxypeptidase-like 40	0	0
A_95_P216082	2.24739	up	Nitab4.5_0008173g0010.1	0	0	Orphans	transcriptional regulator
A_95_P028416	2.76337	up	Nitab4.5_0000238g0090.1	Cell number regulator 10 IPR006461 Protein of unknown function Cys-rich	PCR2: PLANT CADMIUM RESISTANCE 2	0	0
A_95_P002426	2.58527	up	Nitab4.5_0001499g0020.1	Molybdenum cofactor sulfurase protein-like IPR005303 MOSC, N-terminal beta barrel	Molybdenum cofactor sulfurase family protein	0	0
A_95_P080125	12.8047	up	Nitab4.5_0000329g0220.1	Xyloglucan endotransglucosylase_hydrolase 9 IPR016455 Xyloglucan endotransglucosylase_hydrolase	XTH32: xyloglucan endotransglucosylase/hydrolase 32	0	0
A_95_P163312	3.35881	up	Nitab4.5_0009332g0030.1	Glutathione transferase IPR004046 Glutathione S-transferase, C-terminal	ATGSTU19, GST8, GSTU19: glutathione S-transferase TAU 19	0	0
A_95_P105177	10.7221	up	Nitab4.5_0002742g0050.1	Major latex-like protein IPR000916 Bet v I allergen	MLP43: MLP-like protein 43	0	0
A_95_P283413	3.16886	up	Nitab4.5_0001675g0050.1	Xyloglucan endotransglucosylase_hydrolase 7 IPR016455 Xyloglucan endotransglucosylase_hydrolase	XTH16: xyloglucan endotransglucosylase/hydrolase 16	0	0
A_95_P079920	2.65605	up	Nitab4.5_0000025g0210.1	Protein-L-isoaspartate O-methyltransferase O-methyltransferase	PIMT2, AtPIMT2: protein-l-isoaspartate methyltransferase 2	0	0
A_95_P240454	3.5511	up	Nitab4.5_0000008g0170.1	Glutathione S-transferase-like protein IPR004046 Glutathione S-transferase, C-terminal	ATGSTU8, GSTU8: glutathione S-transferase TAU 8	0	0
A_95_P107255	41.271	up	Nitab4.5_0000391g0040.1	Cc-nbs-lrr, resistance protein with an R1 specific domain	RPP13: NB-ARC domain-containing disease resistance protein	0	0
A_95_P028146	2.17814	up	Nitab4.5_0005012g0010.1	0	0	0	0
A_95_P114657	2.16885	up	Nitab4.5_0004694g0050.1	RNA-binding glycine-rich protein-1b IPR015465 RNA recognition motif, glycine rich protein	ATGRP7, CCR2: cold, circadian rhythm, and rna binding 2	0	0
A_95_P184987	4.33806	up	Nitab4.5_0009495g0020.1	Pathogenesis-related protein 4B (Fragment) IPR018226 Barwin, conserved site IPR001153 Barwin	PR4, HEL, PR-4: pathogenesis-related 4	0	0
A_95_P159552	2.58965	up	Nitab4.5_0005725g0020.1	Oxidoreductase	oxidoreductase, 2OG-Fe(II) oxygenase family protein	0	0
A_95_P177857	7.38236	up	Nitab4.5_0000356g0010.1	Glutathione S-transferase IPR004046 Glutathione S-transferase, C-terminal	ATGSTU25, GSTU25: glutathione S-transferase TAU 25	0	0
A_95_P219562	6.16417	up	Nitab4.5_0006698g0040.1	Mutator-like transposase-like IPR018289 MULE transposase, conserved domain	0	0	0
A_95_P177112	5.0253	up	Nitab4.5_0008157g0040.1	0	0	0	0
A_95_P057936	3.03727	up	Nitab4.5_0000039g0060.1	WRKY transcription factor-b IPR003657 DNA-binding WRKY	0	WRKY	TF
A_95_P033274	4.24083	up	Nitab4.5_0006248g0050.1	DNA topoisomerase I IPR013499 DNA topoisomerase I, C-terminal, eukaryotic-type	MGO1, TOP1ALPHA, TOP1: DNA topoisomerase I alpha	0	0
A_95_P231884	6.26099	up	Nitab4.5_0006766g0020.1	Glutathione S-transferase 12 IPR004045 Glutathione S-transferase, N-terminal	ATGSTU9, GST14, GST14B, GSTU9: glutathione S-transferase tau 9	0	0
A_95_P085095	2.50322	up	Nitab4.5_0000487g0030.1	Clathrin heavy chain IPR016341 Clathrin, heavy chain	Clathrin, heavy chain	0	0
A_95_P144887	2.50824	up	Nitab4.5_0008951g0010.1	Galactosylgalactosylxylosylprotein 3-beta-glucuronosyltransferase 1 IPR005027 Glycosyl transferase, family 43	IRX9-L, I9H: Nucleotide-diphospho-sugar transferases superfamily protein	0	0
A_95_P008331	14.897	up	Nitab4.5_0000884g0010.1	Phenylcoumaran benzylic ether reductase 3 IPR008030 NmrA-like	NAD(P)-binding Rossmann-fold superfamily protein	0	0
A_95_P145672	2.17538	up	Nitab4.5_0003553g0090.1	Cc-nbs-lrr, resistance protein	0	0	0
A_95_P285573	2.45407	up	Nitab4.5_0006685g0040.1	Unknown Protein	0	0	0
A_95_P096843	3.02516	up	Nitab4.5_0008483g0020.1	GDSL esterase_lipase At5g45960 IPR001087 Lipase, GDSL	GDSL-like Lipase/Acylhydrolase superfamily protein	0	0
A_95_P017751	57.1549	up	Nitab4.5_0000044g0150.1	Germin-like protein 5 IPR014710 RmlC-like jelly roll fold	RmlC-like cupins superfamily protein	0	0
A_95_P151217	2.78533	up	Nitab4.5_0010146g0020.1	Calcineurin B-like calcium binding protein IPR018248 EF hand	SOS3: Calcium-binding EF-hand family protein	0	0
A_95_P068130	6.33991	up	Nitab4.5_0000080g0250.1	ATP binding _ serine-threonine kinase IPR002290 Serine_threonine protein kinase	Protein kinase superfamily protein	0	0
A_95_P147257	3.08097	up	Nitab4.5_0006281g0010.1	Cinnamoyl CoA reductase-like protein IPR002225 3-beta hydroxysteroid dehydrogenase_isomerase	NAD(P)-binding Rossmann-fold superfamily protein	0	0
A_95_P000906	3.31865	up	Nitab4.5_0002516g0050.1	0	0	0	0
A_95_P125697	2.18546	up	Nitab4.5_0004045g0010.1	Oxidoreductase family protein-binding domain	Oxidoreductase family protein	0	0
A_95_P036793	2.07197	up	Nitab4.5_0007169g0010.1	Sucrose synthase 4 IPR012820 Sucrose synthase, plants and cyanobacteria IPR000368 Sucrose synthase	SUS4, ATSUS4: sucrose synthase 4	0	0
A_95_P072675	2.43138	up	Nitab4.5_0000069g0570.1	Histone acetyltransferase IPR009255 Transcriptional coactivation	HAC1, PCAT2, ATHPCAT2, ATHAC1: histone acetyltransferase of the CBP family 1	PHD	transcriptional regulator
A_95_P112577	3.91817	up	Nitab4.5_0001342g0100.1	0	0	0	0
A_95_P223997	5.27117	up	Nitab4.5_0001982g0010.1	Tomato CONSTANS-like 1	COL2, ATCOL2: CONSTANS-like 2	C2C2-CO-like	TF
A_95_P313078	2.52782	up	Nitab4.5_0000634g0220.1	Mate efflux family protein IPR002528 Multi antimicrobial extrusion protein MatE	FRD3, MAN1, ATFRD3: MATE efflux family protein	0	0
A_95_P084140	3.48053	up	Nitab4.5_0010742g0010.1	Proactivator polypeptide IPR011001 Saposin-like	saposin B domain-containing protein	0	0
A_95_P139472	8.5219	up	Nitab4.5_0000314g0030.1	Germin-like protein 4 IPR014710 RmlC-like jelly roll fold	GLP2A, ATGER2, GER2: germin-like protein 2	0	0
A_95_P014276	54.3046	up	Nitab4.5_0010967g0020.1	0	0	0	0
A_95_P286083	2.17243	up	Nitab4.5_0004233g0030.1	Transmembrane 9 superfamily protein member 3	TMN1, AtTMN1: transmembrane nine 1	0	0
A_95_P272256	2.03437	up	Nitab4.5_0005728g0010.1	Unknown Protein	unknown protein similar to AT1G52565.1	0	0
A_95_P243517	2.71874	up	Nitab4.5_0000319g0380.1	Cytochrome b5 IPR001199 Cytochrome b5	ATB5-A, B5 #2, ATCB5-E, CB5-E: cytochrome B5 isoform E	0	0
A_95_P013361	2.37659	up	Nitab4.5_0007882g0010.1	Cell number regulator 10 IPR006461 Protein of unknown function Cys-rich	PCR2: PLANT CADMIUM RESISTANCE 2	0	0
A_95_P178142	3.17327	up	Nitab4.5_0000030g0540.1	Unknown Protein IPR006031 XYPPX repeat	0	0	0
A_95_P186407	2.09831	up	Nitab4.5_0011105g0010.1	Receptor-like kinase IPR002290 Serine_threonine protein kinase	CRCK3: calmodulin-binding receptor-like cytoplasmic kinase 3	0	0
A_95_P048246	3.3335	up	Nitab4.5_0000025g0240.1	Rhodanese-like family protein-like protein (Fragment) IPR001763 Rhodanese-like	Rhodanese/Cell cycle control phosphatase superfamily protein	0	0
A_95_P294413	2.07668	up	Nitab4.5_0006105g0020.1	Nuclear transcription factor Y subunit A-3 IPR001289 CCAAT-binding transcription factor, subunit B	HAP2C, ATHAP2C, NF-YA3: nuclear factor Y, subunit A3	CCAAT	TF
A_95_P181847	5.22185	up	Nitab4.5_0000101g0110.1	Aquaporin 2 IPR012269 Aquaporin	PIP2A, PIP2, PIP2;1: plasma membrane intrinsic protein 2A	0	0
A_95_P199632	4.3133	up	Nitab4.5_0001031g0060.1	Histidine amino acid transporter IPR013057 Amino acid transporter, transmembrane	LHT1: lysine histidine transporter 1	0	0
A_95_P163472	5.91618	up	Nitab4.5_0006224g0030.1	S-adenosylmethionine decarboxylase proenzyme IPR001985 S-adenosylmethionine decarboxylase	S-adenosylmethionine decarboxylase	0	0
A_95_P122732	2.17622	up	Nitab4.5_0003785g0020.1	60S ribosomal protein L6 IPR000915 Ribosomal protein L6E	Ribosomal protein L6 family protein	0	0
A_95_P143857	2.7625	up	Nitab4.5_0000592g0220.1	Xyloglucan endotransglucosylase_hydrolase 14 IPR016455 Xyloglucan endotransglucosylase_hydrolase	XTR4, XTH30: xyloglucan endotransglucosylase/hydrolase 30	0	0
A_95_P268211	6.12057	up	Nitab4.5_0000030g0370.1	Binding protein	unknown protein similar to AT4G19160.2	0	0
A_95_P274813	2.83589	up	Nitab4.5_0001172g0030.1	Avr9_Cf-9 rapidly elicited protein 146	0	0	0
A_95_P252459	3.32174	up	Nitab4.5_0008175g0010.1	MFS family major facilitator transporter glycerol-3-phosphate cation symporter IPR016196 Major facilitator superfamily, general substrate transporter	ATPS3, PS3: phosphate starvation-induced gene 3	0	0
A_95_P287614	11.457	up	Nitab4.5_0002081g0010.1	Patatin IPR002641 Patatin	PLP1, PLA IVA, AtPLAIVA: Acyl transferase/acyl hydrolase/lysophospholipase superfamily protein	0	0
A_95_P096128	2.16647	up	Nitab4.5_0000588g0140.1	Pentatricopeptide repeat-containing protein IPR002885 Pentatricopeptide repeat	Tetratricopeptide repeat (TPR)-like superfamily protein	0	0
A_95_P015286	5.05398	up	Nitab4.5_0004173g0010.1	Wound_stress protein IPR001024 Lipoxygenase, LH2	Lipase/lipooxygenase, PLAT/LH2 family protein	0	0
A_95_P305273	2.01835	up	Nitab4.5_0000526g0050.1	WD-40 repeat protein IPR020472 G-protein beta WD-40 repeat, region	Transducin/WD40 repeat-like superfamily protein	0	0
A_95_P294843	3.20062	up	Nitab4.5_0024703g0020.1	Mitochondrial transcription termination factor family protein IPR019333 Integrator complex, subunit 3	0	mTERF	TF
A_95_P161117	16.3608	up	Nitab4.5_0002352g0130.1	Mutator-like transposase IPR018289 MULE transposase, conserved domain	0	0	0
A_95_P221492	2.49494	up	Nitab4.5_0004585g0060.1	Cc-nbs-lrr, resistance protein	0	0	0
A_95_P149377	3.1628	up	Nitab4.5_0000213g0150.1	0	0	0	0
A_95_P002546	3.00508	up	Nitab4.5_0002695g0090.1	F-box-like	unknown protein similar to AT4G04480.1	0	0
A_95_P027141	3.31382	up	Nitab4.5_0000062g0370.1	Ubiquitin-conjugating enzyme E2 S IPR000608 Ubiquitin-conjugating enzyme, E2	UBC22, ATUBC22: ubiquitin-conjugating enzyme 22	0	0
A_95_P304108	2.30298	up	Nitab4.5_0003670g0010.1	0	0	0	0
A_95_P132867	2.49461	up	Nitab4.5_0010434g0020.1	Methyltransferase type 11 IPR013216 Methyltransferase type 11	S-adenosyl-L-methionine-dependent methyltransferases superfamily protein	0	0
A_95_P164182	3.74659	up	Nitab4.5_0000635g0040.1	Epoxide hydrolase 3 IPR000639 Epoxide hydrolase-like	0	0	0
A_95_P002336	18.6651	up	Nitab4.5_0001083g0010.1	Ethylene-responsive transcription factor 4 IPR001471 Pathogenesis-related transcriptional factor and ERF, DNA-binding	CBF1, DREB1B, ATCBF1: C-repeat/DRE binding factor 1	AP2-EREBP	TF
A_95_P218922	2.52212	up	Nitab4.5_0006018g0060.1	Ubiquitin-conjugating enzyme IPR015581 Ubiquitin-conjugating enzyme	UBC5: ubiquitin-conjugating enzyme 5	0	0
A_95_P003326	6.56816	up	Nitab4.5_0000570g0190.1	Late embryogenesis abundant protein 5 IPR004926 Late embryogenesis abundant protein 3	0	0	0
A_95_P073640	2.19404	up	Nitab4.5_0000212g0290.1	Phosphoprotein phosphatase IPR004274 NLI interacting factor	Haloacid dehalogenase-like hydrolase (HAD) superfamily protein	0	0
A_95_P120092	2.09372	up	Nitab4.5_0000311g0090.1	Nucleic acid binding protein IPR004087 K Homology	RNA-binding KH domain-containing protein	0	0
[truncated: 2,179 more rows]

## Sheet: Y12 vs Y28
Supplemental table 2B: Differentially expressed genes in YY85 under cold stress.
ProbeName	FC (abs)	Regulation (Y12 vs Y28)	Gene_id	tomato_desc	TAIR10_desc		TF_family	TF
A_95_P164882	2.26239	up	Nitab4.5_0000008g0080.1	Glutathione S-transferase-like protein IPR004046 Glutathione S-transferase, C-terminal	ATGSTU8, GSTU8: glutathione S-transferase TAU 8		0	0
A_95_P239709	4.16728	up	Nitab4.5_0000428g0190.1	5-methyltetrahydropteroyltriglutamate--homocysteine methyltransferase IPR006276 5-methyltetrahydropteroyltriglutamate--homocysteine S-methyltransferase	ATCIMS: Cobalamin-independent synthase family protein		0	0
A_95_P141192	6.98549	up	Nitab4.5_0002169g0020.1	SEC14-like protein IPR001251 Cellular retinaldehyde-binding_triple function, C-terminal	Sec14p-like phosphatidylinositol transfer family protein		0	0
A_95_P025351	3.03681	up	Nitab4.5_0011745g0010.1	Pentatricopeptide repeat-containing protein IPR002885 Pentatricopeptide repeat	OTP85: Pentatricopeptide repeat (PPR) superfamily protein		0	0
A_95_P056696	2.06858	up	Nitab4.5_0001677g0040.1	LETM1 and EF-hand domain-containing protein 1, mitochondrial IPR011685 LETM1-like	LETM1-like protein		0	0
A_95_P289463	3.04133	up	Nitab4.5_0000875g0040.1	Peptidyl-prolyl cis-trans isomerase D IPR011990 Tetratricopeptide-like helical	TPR7: Tetratricopeptide repeat (TPR)-like superfamily protein		0	0
A_95_P087228	2.70979	up	Nitab4.5_0000092g0020.1	4-alpha-glucanotransferase IPR003385 Glycoside hydrolase, family 77	DPE2: disproportionating enzyme 2		0	0
A_95_P002306	2.80912	up	Nitab4.5_0000933g0050.1	Receptor-like protein kinase At3g21340 IPR000719 Protein kinase, core	0		0	0
A_95_P071490	2.98853	up	Nitab4.5_0004127g0020.1	Pathogen-induced calmodulin-binding protein (Fragment) IPR012417 Calmodulin-binding, plant	calmodulin binding		0	0
A_95_P094463	3.23637	up	Nitab4.5_0005767g0030.1	Mps one binder kinase activator-like 1A IPR005301 Mob1_phocein	Mob1/phocein family protein		0	0
A_95_P201812	3.01474	up	Nitab4.5_0005381g0040.1	Caffeoyl-CoA O-methyltransferase IPR002935 O-methyltransferase, family 3	S-adenosyl-L-methionine-dependent methyltransferases superfamily protein		0	0
A_95_P130147	2.01932	up	Nitab4.5_0000282g0030.1	Cohesin subunit IPR013721 STAG	SCC3, ATSCC3: sister-chromatid cohesion protein 3		0	0
A_95_P013036	2.08137	up	Nitab4.5_0004342g0050.1	Extracellular calcium sensing receptor IPR001763 Rhodanese-like	CaS: calcium sensing receptor		0	0
A_95_P232369	2.76695	up	Nitab4.5_0000517g0040.1	ELF4-like protein IPR009741 Protein of unknown function DUF1313	ELF4: Protein of unknown function (DUF1313)		0	0
A_95_P012251	2.14588	up	Nitab4.5_0004821g0050.1	Plastid-lipid-associated protein, chloroplastic IPR006843 PAP fibrillin	FIB: fibrillin		0	0
A_95_P040581	4.50495	up	Nitab4.5_0001653g0110.1	Wiscott-Aldrich syndrome C-terminal IPR000095 PAK-box_P21-Rho-binding	RIC4: ROP-interactive CRIB motif-containing protein 4		0	0
A_95_P030486	2.08299	up	Nitab4.5_0000096g0040.1	tRNA wybutosine-synthesizing protein IPR003827 tRNA wybutosine-synthesizing protein	Met-10+ like family protein / kelch repeat-containing protein		0	0
A_95_P262931	5.03084	up	Nitab4.5_0008874g0010.1	Unknown Protein	0		0	0
A_95_P213532	2.06085	up	Nitab4.5_0000349g0310.1	Mitochondrial import inner membrane translocase subunit tim9 IPR004217 Mitochondrial inner membrane translocase complex, Tim8_9_10_13-zinc finger-like	TIM9, emb2474: Tim10/DDP family zinc finger protein		0	0
A_95_P261496	3.16106	up	Nitab4.5_0000718g0160.1	Ethylene responsive transcription factor 2a IPR001471 Pathogenesis-related transcriptional factor and ERF, DNA-binding	CRF4: cytokinin response factor 4		AP2-EREBP	TF
A_95_P179912	3.56501	up	Nitab4.5_0002756g0020.1	Eukaryotic translation initiation factor 5A IPR001884 Translation elongation factor, IF5A	EIF-5A, ELF5A-1, ATELF5A-1, EIF5A: eukaryotic elongation factor 5A-1		0	0
A_95_P313498	3.34104	up	Nitab4.5_0003178g0150.1	0	0		0	0
A_95_P132142	2.82334	up	Nitab4.5_0001047g0020.1	Genomic DNA chromosome 5 P1 clone MUK11	Nuclear transport factor 2 (NTF2) family protein		0	0
A_95_P203022	2.0431	up	Nitab4.5_0003527g0010.1	Pterin-4-alpha-carbinolamine dehydratase IPR001533 Transcriptional coactivator_pterin dehydratase	Transcriptional coactivator/pterin dehydratase		0	0
A_95_P000406	3.76674	up	Nitab4.5_0000116g0420.1	Ribosomal protein L18 IPR000039 Ribosomal protein L18e	RPL18: ribosomal protein L18		0	0
A_95_P100888	5.52505	up	Nitab4.5_0000032g0520.1	Unknown Protein IPR006706 Extensin-like region	ATEXT3, RSH, EXT3: extensin 3		0	0
A_95_P011666	2.35441	up	Nitab4.5_0000041g0130.1	T-complex protein 1 subunit epsilon IPR012718 T-complex protein 1, epsilon subunit	TCP-1/cpn60 chaperonin family protein		0	0
A_95_P026821	4.19686	up	Nitab4.5_0001439g0170.1	TPR repeat protein IPR011990 Tetratricopeptide-like helical	SRFR1: Tetratricopeptide repeat (TPR)-like superfamily protein		0	0
A_95_P110732	2.26204	up	Nitab4.5_0004228g0020.1	Proteasome subunit alpha type IPR001353 Proteasome, subunit alpha_beta	PAC1: 20S proteasome alpha subunit C1		0	0
A_95_P021726	3.65848	up	Nitab4.5_0000021g0460.1	Exportin-1 IPR014877 Exportin 1, C-terminal	XPO1A, ATCRM1, ATXPO1, XPO1, HIT2: exportin 1A		0	0
A_95_P189027	3.60413	up	Nitab4.5_0000495g0070.1	Auxin efflux carrier family protein IPR004776 Auxin efflux carrier	Auxin efflux carrier family protein		0	0
A_95_P012681	2.58142	up	Nitab4.5_0000151g0290.1	Peptide transporter 1 IPR000109 TGF-beta receptor, type I_II extracellular region	Major facilitator superfamily protein		0	0
A_95_P083045	2.64082	up	Nitab4.5_0007398g0010.1	Os05g0264200 protein (Fragment) IPR006927 Protein of unknown function DUF639	Plant protein of unknown function (DUF639)		0	0
A_95_P021241	2.92049	up	Nitab4.5_0003574g0070.1	AP2 domain-containing transcription factor IPR003340 Transcriptional factor B3	HSI2, VAL1: high-level expression of sugar-inducible gene 2		ABI3VP1	TF
A_95_P178437	10.3568	up	Nitab4.5_0006224g0030.1	S-adenosylmethionine decarboxylase proenzyme IPR001985 S-adenosylmethionine decarboxylase	S-adenosylmethionine decarboxylase		0	0
A_95_P118982	2.25365	up	Nitab4.5_0003091g0040.1	Serine_threonine-protein kinase 38 IPR002290 Serine_threonine protein kinase	Protein kinase family protein		0	0
A_95_P010276	2.6616	up	Nitab4.5_0006465g0020.1	Thioredoxin-like protein 4B IPR004123 mRNA splicing factor, thioredoxin-like U5 snRNP	mRNA splicing factor, thioredoxin-like U5 snRNP		0	0
A_95_P151172	2.78572	up	Nitab4.5_0002755g0080.1	Integrin-linked kinase-associated serine_threonine phosphatase 2C IPR015655 Protein phosphatase 2C	Protein phosphatase 2C family protein		0	0
A_95_P292333	2.68613	up	Nitab4.5_0004328g0020.1	Ribokinase Carbohydrate kinase PfkB IPR011611 Carbohydrate_purine kinase	pfkB-like carbohydrate kinase family protein		0	0
A_95_P111867	2.81048	up	Nitab4.5_0007485g0030.1	Copper chaperone SCO1 IPR017276 Synthesis of cytochrome c oxidase, Sco1_Sco2	HCC1: electron transport SCO1/SenC family protein		0	0
A_95_P129467	2.071	up	Nitab4.5_0008160g0040.1	Potassium transporter family protein IPR018519 Potassium uptake protein, kup IPR003855 K+ potassium transporter	0		0	0
A_95_P101113	3.74843	up	Nitab4.5_0005219g0080.1	F-box family protein IPR001810 Cyclin-like F-box	0		0	0
A_95_P211332	2.36073	up	Nitab4.5_0005572g0020.1	Universal stress protein 1 IPR006016 UspA	Adenine nucleotide alpha hydrolases-like superfamily protein		0	0
A_95_P252059	3.76799	up	Nitab4.5_0009387g0010.1	NAC domain protein IPR003441 protein	ATAF1, ANAC002: NAC (No Apical Meristem) domain transcriptional regulator superfamily protein		NAC	TF
A_95_P155127	2.37966	up	Nitab4.5_0002888g0050.1	Structure-specific endonuclease subunit slx1 IPR000305 Excinuclease ABC, C subunit, N-terminal	Excinuclease ABC, C subunit, N-terminal		0	0
A_95_P022606	2.10331	up	Nitab4.5_0000040g0080.1	Oxygen evolving enhancer protein 3 IPR008797 Photosystem II oxygen evolving complex protein PsbQ	PQL1, PQL2: PsbQ-like 2		0	0
A_95_P298408	4.8676	up	Nitab4.5_0006222g0020.1	UDP-glucosyltransferase family 1 protein IPR002213 UDP-glucuronosyl_UDP-glucosyltransferase	0		0	0
A_95_P187542	2.17408	up	Nitab4.5_0002994g0040.1	Autophagy-related protein 8	ATG8I, APG8H: Ubiquitin-like superfamily protein		0	0
A_95_P064045	2.0619	up	Nitab4.5_0000170g0310.1	Proline rich protein (Fragment) IPR013770 Plant lipid transfer protein and hydrophobic protein, helical	Bifunctional inhibitor/lipid-transfer protein/seed storage 2S albumin superfamily protein		0	0
A_95_P086978	2.96201	up	Nitab4.5_0002424g0060.1	Pentatricopeptide repeat-containing protein IPR002885 Pentatricopeptide repeat	0		0	0
A_95_P000261	12.5796	up	Nitab4.5_0000283g0170.1	Gibberellin-regulated protein 2 IPR003854 Gibberellin regulated protein	Gibberellin-regulated family protein		0	0
A_95_P108952	3.82361	up	Nitab4.5_0027568g0010.1	Manganese transporter mntH IPR017187 Ethylene-insensitive 2	EIN2, PIR2, CKR1, ERA3, ORE3, ORE2, ATEIN2: NRAMP metal ion transporter family protein		0	0
A_95_P114542	2.37939	up	Nitab4.5_0007100g0060.1	Pentapeptide repeat protein IPR001646 Pentapeptide repeat	Tetratricopeptide repeat (TPR)-like superfamily protein		0	0
A_95_P005316	4.77681	up	Nitab4.5_0000671g0010.1	Unknown Protein	0		0	0
A_95_P147147	4.06749	up	Nitab4.5_0000652g0210.1	Laccase 1a IPR017761 Laccase	IRX12, LAC4, ATLMCO4, LMCO4: Laccase/Diphenol oxidase family protein		0	0
A_95_P311328	49.682	up	Nitab4.5_0000057g0080.1	GDSL esterase_lipase At1g28590 IPR001087 Lipase, GDSL	SGNH hydrolase-type esterase superfamily protein		0	0
A_95_P036903	3.04787	up	Nitab4.5_0000268g0080.1	Serine_threonine-protein kinase 38 IPR002290 Serine_threonine protein kinase	AGC (cAMP-dependent, cGMP-dependent and protein kinase C) kinase family protein		0	0
A_95_P189007	2.02168	up	Nitab4.5_0002354g0060.1	Fiber protein Fb15 (Fragment)	0		0	0
A_95_P261866	2.03088	up	Nitab4.5_0000455g0070.1	Cytochrome P450 NADPH-reductase IPR015702 NADPH Cytochrome P450 Reductase	ATR2, AR2: P450 reductase 2		0	0
A_95_P161222	2.30361	up	Nitab4.5_0006966g0040.1	26S protease regulatory subunit 7 IPR005937 26S proteasome subunit P45	RPT1A: regulatory particle triple-A 1A		0	0
A_95_P219817	17.8137	up	Nitab4.5_0002287g0080.1	GDSL esterase_lipase At5g55050 IPR001087 Lipase, GDSL	GDSL-like Lipase/Acylhydrolase superfamily protein		0	0
A_95_P123007	4.71208	up	Nitab4.5_0000377g0140.1	Galactosylgalactosylxylosylprotein 3-beta-glucuronosyltransferase 1 IPR005027 Glycosyl transferase, family 43	IRX9-L, I9H: Nucleotide-diphospho-sugar transferases superfamily protein		0	0
A_95_P205312	2.93211	up	Nitab4.5_0006348g0010.1	Pectinesterase IPR000070 Pectinesterase, catalytic	Plant invertase/pectin methylesterase inhibitor superfamily		0	0
A_95_P007746	2.00009	up	Nitab4.5_0005922g0030.1	ATP-dependent Zn protease cell division protein FtsH homolog IPR005936 Peptidase M41, FtsH	VAR2, FTSH2: FtsH extracellular protease family		0	0
A_95_P014691	5.70719	up	Nitab4.5_0001812g0100.1	Cathepsin B-like cysteine proteinase IPR013128 Peptidase C1A, papain	Cysteine proteinases superfamily protein		0	0
A_95_P291378	2.6791	up	Nitab4.5_0004147g0030.1	Cinnamoyl-CoA reductase-binding domain	CCR1, IRX4, ATCCR1: cinnamoyl coa reductase 1		0	0
A_95_P155787	3.1528	up	Nitab4.5_0012219g0010.1	Alanine aminotransferase IPR004839 Aminotransferase, class I and II	ALAAT2: alanine aminotransferase 2		0	0
A_95_P275193	2.55467	up	Nitab4.5_0000802g0160.1	60S acidic ribosomal protein P0 IPR001790 Ribosomal protein L10	Ribosomal protein L10 family protein		0	0
A_95_P084370	4.60951	up	Nitab4.5_0001265g0130.1	Uncharacterized conserved membrane protein IPR019634 Protein of unknown function DUF2499	unknown protein similar to AT4G22830.1		0	0
A_95_P124252	4.61149	up	Nitab4.5_0001572g0030.1	Potassium transporter IPR003445 Cation transporter	HKT1, ATHKT1: high-affinity K+ transporter 1		0	0
A_95_P039361	2.0315	up	Nitab4.5_0001422g0060.1	Os04g0347800 protein (Fragment)	0		0	0
A_95_P190282	2.27973	up	Nitab4.5_0006317g0030.1	Os03g0852500 protein (Fragment)	unknown protein similar to AT1G73940.1		0	0
A_95_P021201	2.2587	up	Nitab4.5_0010261g0030.1	Beta-galactosidase IPR001944 Glycoside hydrolase, family 35	BGAL7: beta-galactosidase 7		0	0
A_95_P212807	2.22467	up	Nitab4.5_0000381g0230.1	Fatty acid oxidation complex subunit alpha IPR001753 Crotonase, core	ATP-dependent caseinolytic (Clp) protease/crotonase family protein		0	0
A_95_P224272	3.49656	up	Nitab4.5_0000592g0410.1	C2 domain-containing protein IPR018029 C2 membrane targeting protein	Calcium-dependent lipid-binding (CaLB domain) family protein		0	0
A_95_P090733	3.799	up	Nitab4.5_0000707g0140.1	Cinnamoyl CoA reductase-like protein-binding domain	NAD(P)-binding Rossmann-fold superfamily protein		0	0
A_95_P148227	2.02374	up	Nitab4.5_0000464g0110.1	Mitotic checkpoint serine_threonine-protein kinase BUB1 IPR013212 Mad3_BUB1 homology region 1	BUBR1: BUB1-related (BUB1: budding uninhibited by benzymidazol 1)		0	0
A_95_P183897	11.6115	up	Nitab4.5_0007257g0020.1	Copper chaperone IPR006121 Heavy metal transport_detoxification protein	CCH: copper chaperone		0	0
A_95_P027146	5.28524	up	Nitab4.5_0010231g0010.1	NDX1 homeobox protein (Fragment) IPR001356 Homeobox	sequence-specific DNA binding;sequence-specific DNA binding transcription factors		0	0
A_95_P004391	36.9262	up	Nitab4.5_0007991g0010.1	Pentatricopeptide repeat-containing protein IPR002885 Pentatricopeptide repeat	0		0	0
A_95_P311663	16.7059	up	Nitab4.5_0000651g0040.1	Peroxidase IPR002016 Haem peroxidase, plant_fungal_bacterial	RHS19: root hair specific 19		0	0
A_95_P058611	3.81843	up	Nitab4.5_0004173g0010.1	Wound_stress protein IPR001024 Lipoxygenase, LH2	Lipase/lipooxygenase, PLAT/LH2 family protein		0	0
A_95_P185087	2.06869	up	Nitab4.5_0002123g0070.1	Polygalacturonase IPR012334 Pectin lyase fold	Pectin lyase-like superfamily protein		0	0
A_95_P307843	2.08916	up	Nitab4.5_0004266g0020.1	Actin related protein 2_3 complex subunit 2 IPR007188 Arp2_3 complex, 34kDa subunit p34-Arc	ARPC2A, DIS2: Arp2/3 complex, 34 kD subunit p34-Arc		0	0
A_95_P025911	2.08713	up	Nitab4.5_0004974g0010.1	0	0		0	0
A_95_P040596	2.53665	up	Nitab4.5_0001904g0020.1	Kinesin like protein IPR001752 Kinesin, motor region	ATKINESIN-13A, KINESIN-13A: P-loop containing nucleoside triphosphate hydrolases superfamily protein		0	0
A_95_P160292	2.04006	up	Nitab4.5_0003394g0020.1	Hsp70 nucleotide exchange factor fes1 IPR011989 Armadillo-like helical	Fes1A: Fes1A		0	0
A_95_P222862	2.16867	up	Nitab4.5_0001843g0050.1	Aldo_keto reductase family protein IPR020471 Aldo_keto reductase subgroup	NAD(P)-linked oxidoreductase superfamily protein		0	0
A_95_P211917	2.16776	up	Nitab4.5_0000921g0080.1	BolA-like protein expressed IPR002634 BolA-like protein	BolA-like family protein		0	0
A_95_P112117	2.42394	up	Nitab4.5_0000805g0100.1	NADH-ubiquinone oxidoreductase kD subunit	NADH-ubiquinone oxidoreductase-related		0	0
A_95_P115457	2.69467	up	Nitab4.5_0000686g0070.1	Protein phosphatase 2C containing protein expressed IPR015655 Protein phosphatase 2C	Protein phosphatase 2C family protein		0	0
A_95_P244182	4.11352	up	Nitab4.5_0000271g0120.1	Ribosomal protein L30 IPR000231 Ribosomal protein L30e	Ribosomal protein L7Ae/L30e/S12e/Gadd45 family protein		0	0
A_95_P206117	9.36136	up	Nitab4.5_0000143g0290.1	UDP-glucuronosyltransferase IPR002213 UDP-glucuronosyl_UDP-glucosyltransferase	0		0	0
A_95_P135232	3.20069	up	Nitab4.5_0012106g0030.1	Zinc finger CCCH-type with G patch domain-containing protein IPR000467 D111_G-patch	zinc finger (CCCH-type) family protein / D111/G-patch domain-containing protein		0	0
A_95_P199497	2.3597	up	Nitab4.5_0004970g0020.1	Phosphatidylinositol transfer protein SFH5 IPR001251 Cellular retinaldehyde-binding_triple function, C-terminal	SEC14 cytosolic factor family protein / phosphoglyceride transfer family protein		0	0
A_95_P179122	3.26383	up	Nitab4.5_0012630g0010.1	UNE1-like protein IPR006943 Protein of unknown function DUF641, plant	UNE1: Plant protein of unknown function (DUF641)		0	0
A_95_P072755	2.93311	up	Nitab4.5_0005973g0010.1	Ornithine decarboxylase IPR002433 Ornithine decarboxylase	0		0	0
A_95_P119562	3.25784	up	Nitab4.5_0004545g0010.1	Cyclic nucleotide gated channel IPR000595 Cyclic nucleotide-binding	DND1, ATCNGC2, CNGC2: Cyclic nucleotide-regulated ion channel family protein		0	0
A_95_P021456	2.02465	up	Nitab4.5_0003407g0070.1	Dihydrolipoyllysine-residue acetyltransferase component of pyruvate dehydrogenase complex IPR001078 2-oxoacid dehydrogenase acyltransferase, catalytic domain	LTA2, PLE2: 2-oxoacid dehydrogenases acyltransferase family protein		0	0
A_95_P110017	2.08919	up	Nitab4.5_0002739g0050.1	Cytoplasmic glutaredoxin thioltransferase glutathione-dependent disulfide oxidoreductase IPR011899 Glutaredoxin, eukaryotic and viruses	Glutaredoxin family protein		0	0
A_95_P125682	6.05255	up	Nitab4.5_0009648g0040.1	Peroxidase IPR002016 Haem peroxidase, plant_fungal_bacterial	Peroxidase superfamily protein		0	0
A_95_P053181	2.02913	up	Nitab4.5_0005372g0030.1	Peptidyl-prolyl cis-trans isomerase IPR001179 Peptidyl-prolyl cis-trans isomerase, FKBP-type	FKBP53, ATFKBP53: FK506 BINDING PROTEIN 53		0	0
A_95_P136632	2.68066	up	Nitab4.5_0006644g0030.1	2 3-bisphosphoglycerate-independent phosphoglycerate mutase IPR005995 Phosphoglycerate mutase, 2,3-bisphosphoglycerate-independent	Phosphoglycerate mutase, 2,3-bisphosphoglycerate-independent		0	0
A_95_P176692	9.47469	up	Nitab4.5_0003280g0040.1	Alpha-amylase IPR013775 Alpha-amylase, plant	ATAMY2, AMY2: alpha-amylase-like 2		0	0
A_95_P008151	2.88065	up	Nitab4.5_0000151g0360.1	Aquaporin-like protein IPR012269 Aquaporin	TIP4;1: tonoplast intrinsic protein 4;1		0	0
A_95_P023256	2.41679	up	Nitab4.5_0000710g0080.1	5-formyltetrahydrofolate cyclo-ligase IPR002698 5-formyltetrahydrofolate cyclo-ligase	5-FCL: 5-formyltetrahydrofolate cycloligase		0	0
A_95_P271091	2.21074	up	Nitab4.5_0004837g0070.1	WRKY family transcription factor IPR003657 DNA-binding WRKY	WRKY family transcription factor		WRKY	TF
A_95_P084060	4.09375	up	Nitab4.5_0006086g0030.1	Cc-nbs-lrr, resistance protein with an R1 specific domain	0		0	0
A_95_P291388	6.17708	up	Nitab4.5_0001812g0100.1	Cathepsin B-like cysteine proteinase IPR013128 Peptidase C1A, papain	Cysteine proteinases superfamily protein		0	0
A_95_P274063	6.97829	up	Nitab4.5_0012716g0020.1	Calcium-transporting ATPase 1 IPR006408 ATPase, P-type, calcium-transporting, PMCA-type	ACA11: autoinhibited Ca2+-ATPase 11		0	0
A_95_P215482	2.17288	up	Nitab4.5_0000334g0140.1	Sporulation protein RMD1 IPR003734 Protein of unknown function DUF155	Protein of unknown function (DUF155)		0	0
A_95_P310833	2.16022	up	Nitab4.5_0003195g0010.1	Unknown Protein	emb1923: embryo defective 1923		0	0
A_95_P184262	2.18596	up	Nitab4.5_0004905g0080.1	B12D-like protein IPR010530 B12D	B12D protein		0	0
A_95_P153287	4.37948	up	Nitab4.5_0006860g0020.1	Endonuclease_exonuclease_phosphatase family protein IPR005135 Endonuclease_exonuclease_phosphatase	DNAse I-like superfamily protein		0	0
A_95_P263886	2.18692	up	Nitab4.5_0003536g0030.1	Filament-like plant protein (Fragment) IPR008587 Protein of unknown function DUF869, plant	Plant protein of unknown function (DUF869)		0	0
A_95_P009271	3.09708	up	Nitab4.5_0001842g0100.1	Glucan-endo-1 3-beta-glucosidase IPR000490 Glycoside hydrolase, family 17	BGL2, PR2, BG2, PR-2: beta-1,3-glucanase 2		0	0
A_95_P156432	2.43306	up	Nitab4.5_0010531g0010.1	Cytochrome P450	CYP98A3: cytochrome P450, family 98, subfamily A, polypeptide 3		0	0
A_95_P204082	3.37503	up	Nitab4.5_0006655g0050.1	Serine_threonine kinase IPR002290 Serine_threonine protein kinase	CKL6, PAPK1: casein kinase I-like 6		0	0
A_95_P271896	2.81194	up	Nitab4.5_0003247g0010.1	class IV heat shock protein IPR002068 Heat shock protein Hsp20	ATHSP22.0: HSP20-like chaperones superfamily protein		0	0
A_95_P215132	4.02929	up	Nitab4.5_0021884g0010.1	Serine_threonine_tyrosine kinase IPR015783 ATMRK serine_threonine protein kinase-like	0		0	0
A_95_P180877	2.19959	up	Nitab4.5_0009276g0010.1	V-type proton ATPase proteolipid subunit IPR000245 ATPase, V0 complex, proteolipid subunit C	ATPase, F0/V0 complex, subunit C protein		0	0
A_95_P187637	2.96457	up	Nitab4.5_0003796g0070.1	AMP-dependent synthetase and ligase IPR011614 Catalase, N-terminal	0		0	0
A_95_P187862	2.47922	up	Nitab4.5_0001901g0020.1	60s acidic ribosomal protein-like protein IPR001813 Ribosomal protein 60S	60S acidic ribosomal protein family		0	0
A_95_P176397	2.2496	up	Nitab4.5_0002393g0090.1	Globin IPR001486 Globin, truncated bacterial-like	GLB3, ATGLB3: hemoglobin 3		0	0
A_95_P089858	3.85618	up	Nitab4.5_0004358g0070.1	Uncharacterized membrane protein C24H6.13 IPR003864 Protein of unknown function DUF221	ERD (early-responsive to dehydration stress) family protein		0	0
A_95_P220427	4.87248	up	Nitab4.5_0001591g0110.1	AP2_ERF domain-containing transcription factor IPR001471 Pathogenesis-related transcriptional factor and ERF, DNA-binding	RAP2.11: related to AP2 11		AP2-EREBP	TF
A_95_P096733	3.39242	up	Nitab4.5_0009846g0010.1	0	0		0	0
A_95_P010726	2.07437	up	Nitab4.5_0006821g0040.1	Nascent polypeptide-associated complex alpha subunit-like protein IPR016641 Nascent polypeptide-associated complex, alpha subunit	NACA2: nascent polypeptide-associated complex subunit alpha-like protein 2		0	0
A_95_P212592	3.56607	up	Nitab4.5_0005227g0020.1	Subtilisin-like serine protease IPR015500 Peptidase S8, subtilisin-related	0		0	0
A_95_P293438	2.13945	up	Nitab4.5_0005983g0020.1	1-aminocyclopropane-1-carboxylate oxidase IPR005123 Oxoglutarate and iron-dependent oxygenase	0		0	0
A_95_P293188	2.0079	up	Nitab4.5_0000337g0160.1	Transcription factor (Fragment) IPR007087 Zinc finger, C2H2-type	C2H2-like zinc finger protein		C2H2	TF
A_95_P043741	2.18621	up	Nitab4.5_0005297g0010.1	Unknown Protein	0		0	0
A_95_P020017	2.00187	up	Nitab4.5_0006772g0030.1	Glutathione peroxidase IPR000889 Glutathione peroxidase	ATGPX4, GPX4: glutathione peroxidase 4		0	0
A_95_P244097	6.34136	up	Nitab4.5_0000301g0090.1	Guanine nucleotide-binding protein alpha-1 subunit, alpha subunit	XLG3: extra-large GTP-binding protein 3		0	0
A_95_P024551	4.28524	up	Nitab4.5_0001592g0030.1	Chitinase (Fragment) IPR000726 Glycoside hydrolase, family 19, catalytic IPR001153 Barwin	PR4, HEL, PR-4: pathogenesis-related 4		0	0
A_95_P100838	4.64455	up	Nitab4.5_0002902g0050.1	Reticulon family protein IPR003388 Reticulon	BTI1, RTNLB1: VIRB2-interacting protein 1		0	0
A_95_P091418	3.11989	up	Nitab4.5_0008935g0030.1	Serpin (Serine protease inhibitor) IPR015554 Protease inhibitor I4, serpin, plant	Serine protease inhibitor (SERPIN) family protein		0	0
A_95_P011511	5.11041	up	Nitab4.5_0000488g0030.1	Plant viral-response family protein IPR006904 Protein of unknown function DUF716	Family of unknown function (DUF716)		0	0
A_95_P154087	7.80898	up	Nitab4.5_0000570g0160.1	Kinesin like protein IPR001752 Kinesin, motor region	ATKINESIN-13A, KINESIN-13A: P-loop containing nucleoside triphosphate hydrolases superfamily protein		0	0
A_95_P195632	2.10934	up	Nitab4.5_0011163g0020.1	Pyruvate kinase IPR001697 Pyruvate kinase	Pyruvate kinase family protein		0	0
A_95_P115397	2.14661	up	Nitab4.5_0003314g0120.1	Zinc finger family protein IPR007087 Zinc finger, C2H2-type	C2H2-type zinc finger family protein		C2H2	TF
A_95_P080920	14.6858	up	Nitab4.5_0005395g0010.1	Polygalacturonase inhibitor protein IPR013210 Leucine-rich repeat, N-terminal	PGIP2, ATPGIP2: polygalacturonase inhibiting protein 2		0	0
A_95_P255924	2.47828	up	Nitab4.5_0007261g0080.1	Phototropic-responsive NPH3 family protein IPR004249 NPH3	Phototropic-responsive NPH3 family protein		0	0
A_95_P138217	3.67316	up	Nitab4.5_0000086g0130.1	Uncharacterized basic helix-loop-helix protein At1g06150 IPR001092 Basic helix-loop-helix dimerisation region bHLH	0		0	0
A_95_P155007	7.37594	up	Nitab4.5_0005985g0050.1	Sodium_calcium exchanger protein IPR004837 Sodium_calcium exchanger membrane region	CAX7: calcium exchanger 7		0	0
A_95_P138222	2.7063	up	Nitab4.5_0003314g0060.1	Phosphatidylinositol-4-phosphate 5-kinase 9 IPR017163 Phosphatidylinositol-4-phosphate 5-kinase, plant	PIP5K9: phosphatidyl inositol monophosphate 5 kinase		0	0
A_95_P199707	2.93234	up	Nitab4.5_0004731g0020.1	RRP1 IPR009053 Prefoldin	unknown protein similar to AT1G22060.1		0	0
A_95_P009516	2.49942	up	Nitab4.5_0006587g0010.1	Aminotransferase-like IPR019557 Aminotransferase-like, plant mobile domain	0		0	0
A_95_P116752	3.00277	up	Nitab4.5_0003937g0010.1	BEL1-like homeodomain protein 1 IPR006563 POX	BLH7: BEL1-like homeodomain 7		HB	TF
A_95_P151817	3.88421	up	Nitab4.5_0000031g0400.1	Beta-glucosidase 47 IPR001360 Glycoside hydrolase, family 1	BGLU47: beta-glucosidase 47		0	0
A_95_P023261	3.09548	up	Nitab4.5_0007779g0030.1	Ubiquitin-protein ligase 1 IPR000569 HECT	UPL1: ubiquitin-protein ligase 1		0	0
A_95_P081895	3.4633	up	Nitab4.5_0000048g0070.1	GDSL esterase_lipase At1g28590 IPR001087 Lipase, GDSL	GDSL-like Lipase/Acylhydrolase superfamily protein		0	0
A_95_P285943	4.48342	up	Nitab4.5_0002273g0010.1	FAD-binding domain-containing protein IPR006094 FAD linked oxidase, N-terminal	FAD-binding Berberine family protein		0	0
A_95_P234319	15.3183	up	Nitab4.5_0009446g0010.1	Ubiquitin-protein ligase 1 IPR000569 HECT	UPL1: ubiquitin-protein ligase 1		0	0
A_95_P186412	2.37085	up	Nitab4.5_0011105g0010.1	Receptor-like kinase IPR002290 Serine_threonine protein kinase	CRCK3: calmodulin-binding receptor-like cytoplasmic kinase 3		0	0
A_95_P291028	2.15715	up	Nitab4.5_0001567g0020.1	Os01g0786800 protein (Fragment) IPR002781 Protein of unknown function DUF81	Sulfite exporter TauE/SafE family protein		0	0
A_95_P275228	2.79118	up	Nitab4.5_0000349g0340.1	Cell division protease ftsH homolog IPR005936 Peptidase M41, FtsH	ftsh10: FTSH protease 10		0	0
A_95_P158977	5.1081	up	Nitab4.5_0015635g0010.1	Peroxidase IPR019793 Peroxidases heam-ligand binding site IPR019794 Peroxidase, active site IPR002016 Haem peroxidase, plant_fungal_bacterial	Peroxidase superfamily protein		0	0
A_95_P132677	2.24477	up	Nitab4.5_0006282g0010.1	Pentatricopeptide repeat-containing protein IPR002885 Pentatricopeptide repeat	Tetratricopeptide repeat (TPR)-like superfamily protein		0	0
A_95_P068110	14.1201	up	Nitab4.5_0001062g0090.1	Unknown Protein IPR008972 Cupredoxin	Cupredoxin superfamily protein		0	0
A_95_P029551	2.30194	up	Nitab4.5_0010898g0020.1	0	0		0	0
A_95_P232209	5.15557	up	Nitab4.5_0001348g0060.1	Serine carboxypeptidase 1 IPR001563 Peptidase S10, serine carboxypeptidase	scpl20: serine carboxypeptidase-like 20		0	0
A_95_P070640	2.23205	up	Nitab4.5_0000046g0080.1	Cinnamoyl-CoA reductase-binding domain	NAD(P)-binding Rossmann-fold superfamily protein		0	0
A_95_P160477	4.95783	up	Nitab4.5_0028029g0010.1	Pentatricopeptide repeat-containing protein IPR002625 Smr protein_MutS2 C-terminal	pentatricopeptide (PPR) repeat-containing protein		0	0
A_95_P186577	3.63495	up	Nitab4.5_0014465g0010.1	0	0		0	0
A_95_P162372	2.35664	up	Nitab4.5_0000130g0150.1	Tyrosine phosphatase family protein IPR020428 Protein-tyrosine phosphatase, dual specificity phosphatase, eukaryotic	Phosphotyrosine protein phosphatases superfamily protein		0	0
A_95_P200492	3.52852	up	Nitab4.5_0006071g0010.1	RWD domain-containing protein IPR006575 RWD	Ubiquitin-conjugating enzyme family protein		0	0
A_95_P032191	2.6332	up	Nitab4.5_0002470g0030.1	Glutathione S-transferase IPR004046 Glutathione S-transferase, C-terminal	ATGSTF8, ATGSTF5, GST6, GSTF8: glutathione S-transferase phi 8		0	0
A_95_P242412	2.97242	up	Nitab4.5_0000992g0090.1	Genomic DNA chromosome 3 P1 clone MGD8 IPR011989 Armadillo-like helical	ARM repeat superfamily protein		0	0
A_95_P051771	2.69906	up	Nitab4.5_0003476g0040.1	Dirigent-like protein IPR004265 Plant disease resistance response protein	Disease resistance-responsive (dirigent-like protein) family protein		0	0
A_95_P024026	2.35572	up	Nitab4.5_0010633g0010.1	Unknown Protein	F1F0-ATPase inhibitor protein, putative		0	0
A_95_P133687	2.85473	up	Nitab4.5_0000722g0100.1	Ribulose-1 5-bisphosphate carboxylase_oxygenase activase 1 IPR003959 ATPase, AAA-type, core	RCA: rubisco activase		0	0
A_95_P316638	2.12773	up	Nitab4.5_0001978g0010.1	Auxin-independent growth protein (Fragment) IPR004348 Protein of unknown function DUF246, plant	O-fucosyltransferase family protein		0	0
A_95_P157072	4.68293	up	Nitab4.5_0000084g0230.1	C2 domain-containing protein IPR018029 C2 membrane targeting protein	Calcium-dependent lipid-binding (CaLB domain) family protein		0	0
A_95_P185052	7.80029	up	Nitab4.5_0001812g0100.1	Cathepsin B-like cysteine proteinase IPR013128 Peptidase C1A, papain	Cysteine proteinases superfamily protein		0	0
A_95_P053486	2.26245	up	Nitab4.5_0003063g0040.1	Dof zinc finger protein 6 IPR003851 Zinc finger, Dof-type	Dof-type zinc finger DNA-binding family protein		C2C2-Dof	TF
A_95_P198448	5.16678	up	Nitab4.5_0006766g0020.1	Glutathione S-transferase 12 IPR004045 Glutathione S-transferase, N-terminal	ATGSTU9, GST14, GST14B, GSTU9: glutathione S-transferase tau 9		0	0
A_95_P042336	2.02068	up	Nitab4.5_0001367g0070.1	Delta-6-desaturase IPR012171 Fatty acid_sphingolipid desaturase	Fatty acid/sphingolipid desaturase		0	0
A_95_P031306	2.57178	up	Nitab4.5_0003235g0050.1	Fatty acid elongase 3-ketoacyl-CoA synthase IPR012392 Very-long-chain 3-ketoacyl-CoA synthase	KCS11: 3-ketoacyl-CoA synthase 11		0	0
A_95_P083990	2.17032	up	Nitab4.5_0000522g0160.1	0	0		0	0
A_95_P258261	2.15902	up	Nitab4.5_0003564g0040.1	Cytochrome P450	CYP81K1: cytochrome P450, family 81, subfamily K, polypeptide 1		0	0
A_95_P017346	2.06518	up	Nitab4.5_0001249g0020.1	Mitochondrial carrier protein IPR018108 Mitochondrial substrate_solute carrier IPR001993 Mitochondrial substrate carrier	BOU: Mitochondrial substrate carrier family protein		0	0
A_95_P164322	4.56681	up	Nitab4.5_0006836g0010.1	Lipoxygenase homology domain-containing protein 1 IPR001024 Lipoxygenase, LH2	Lipase/lipooxygenase, PLAT/LH2 family protein		0	0
A_95_P275068	2.04165	up	Nitab4.5_0001385g0110.1	FAD dependent oxidoreductase IPR006076 FAD dependent oxidoreductase	FAD/NAD(P)-binding oxidoreductase family protein		0	0
A_95_P069455	2.22882	up	Nitab4.5_0000196g0060.1	0	0		0	0
A_95_P201957	4.96728	up	Nitab4.5_0007334g0010.1	Transporter major facilitator family IPR016196 Major facilitator superfamily, general substrate transporter	Major facilitator superfamily protein		0	0
A_95_P145807	2.03152	up	Nitab4.5_0000646g0210.1	Extracellular calcium sensing receptor IPR001763 Rhodanese-like	CaS: calcium sensing receptor		0	0
A_95_P004466	6.14734	up	Nitab4.5_0000804g0100.1	AP-2 complex subunit mu IPR015629 Clathrin coat associated protein AP-50	Clathrin adaptor complexes medium subunit family protein		0	0
A_95_P218682	2.86272	up	Nitab4.5_0001244g0030.1	Serine carboxypeptidase 1 IPR001563 Peptidase S10, serine carboxypeptidase	scpl40: serine carboxypeptidase-like 40		0	0
A_95_P215257	4.22123	up	Nitab4.5_0001337g0040.1	BURP domain-containing protein IPR004873 BURP	RD22, ATRD22: BURP domain-containing protein		0	0
A_95_P010861	4.18287	up	Nitab4.5_0000662g0130.1	COSII_At1g13380 (Fragment) IPR009606 Protein of unknown function DUF1218	Protein of unknown function (DUF1218)		0	0
A_95_P027856	2.34618	up	Nitab4.5_0003471g0070.1	Calmodulin-2 IPR011992 EF-Hand type	CAM7: calmodulin 7		0	0
A_95_P225897	2.40661	up	Nitab4.5_0004168g0070.1	Microtubule-associated protein MAP65-1a IPR007145 MAP65_ASE1	MAP65-5: microtubule-associated protein 65-5		0	0
A_95_P275003	2.22222	up	Nitab4.5_0000461g0190.1	Zinc transporter 2 IPR003689 Zinc_iron permease	ZIP11: zinc transporter 11 precursor		0	0
A_95_P131752	2.46773	up	Nitab4.5_0012482g0010.1	Proteasome subunit beta type IPR000243 Peptidase T1A, proteasome beta-subunit	N-terminal nucleophile aminohydrolases (Ntn hydrolases) superfamily protein		0	0
A_95_P271291	2.24057	up	Nitab4.5_0001918g0100.1	Fasciclin-like arabinogalactan protein 14 IPR000782 FAS1 domain	FLA17: FASCICLIN-like arabinogalactan protein 17 precursor		0	0
A_95_P142232	2.14721	up	Nitab4.5_0004262g0010.1	1-aminocyclopropane-1-carboxylate oxidase-like protein IPR005123 Oxoglutarate and iron-dependent oxygenase	2-oxoglutarate (2OG) and Fe(II)-dependent oxygenase superfamily protein		0	0
A_95_P035368	6.0792	up	Nitab4.5_0000905g0170.1	Serine_threonine-protein kinase IPR015740 Plant protein serine_threonine kinase-like	SNRK2-5, SNRK2.5, SRK2H: SNF1-related protein kinase 2.5		0	0
A_95_P028326	2.15786	up	Nitab4.5_0006744g0050.1	50S ribosomal protein L35 IPR001706 Ribosomal protein L35	Ribosomal protein L35		0	0
A_95_P070765	6.88995	up	Nitab4.5_0006605g0040.1	O-methyltransferase IPR016461 O-methyltransferase, COMT, eukaryota	ATOMT1, OMT1: O-methyltransferase 1		0	0
A_95_P242547	2.19085	up	Nitab4.5_0003951g0020.1	DUF803 domain membrane protein IPR008521 Protein of unknown function DUF803	Protein of unknown function (DUF803)		0	0
A_95_P034758	2.70091	up	Nitab4.5_0002209g0040.1	Genomic DNA chromosome 5 P1 clone MUK11	0		0	0
A_95_P082985	3.39002	up	Nitab4.5_0008533g0020.1	Auxin efflux carrier family protein IPR004776 Auxin efflux carrier	Auxin efflux carrier family protein		0	0
A_95_P244817	3.13554	up	Nitab4.5_0010207g0020.1	Eukaryotic translation initiation factor 4 IPR016021 MIF4-like, type 1_2_3	eIFiso4G1: MIF4G domain-containing protein / MA3 domain-containing protein		0	0
A_95_P213942	2.25448	up	Nitab4.5_0005894g0030.1	Pentatricopeptide repeat-containing protein IPR002885 Pentatricopeptide repeat	Pentatricopeptide repeat (PPR-like) superfamily protein		0	0
A_95_P027161	2.77378	up	Nitab4.5_0001918g0010.1	0	0		0	0
A_95_P223892	8.70413	up	Nitab4.5_0000884g0020.1	Beta-glucosidase 47 IPR001360 Glycoside hydrolase, family 1	BGLU46: beta glucosidase 46		0	0
A_95_P187337	2.28775	up	Nitab4.5_0000684g0120.1	NAD(P)H-quinone oxidoreductase subunit 2 chloroplastic IPR001750 NADH:ubiquinone_plastoquinone oxidoreductase	0		0	0
A_95_P133937	8.54029	up	Nitab4.5_0000024g0170.1	Growth-regulating factor 1 IPR014977 WRC	AtGRF5, GRF5: growth-regulating factor 5		GRF	TF
A_95_P008196	3.07758	up	Nitab4.5_0009376g0010.1	S-adenosylmethionine-dependent methyltransferase (Fragment) IPR013217 Methyltransferase type 12	S-adenosyl-L-methionine-dependent methyltransferases superfamily protein		0	0
A_95_P003006	3.10636	up	Nitab4.5_0004173g0030.1	Wound_stress protein IPR001024 Lipoxygenase, LH2	Lipase/lipooxygenase, PLAT/LH2 family protein		0	0
A_95_P194537	2.78879	up	Nitab4.5_0003077g0050.1	Calmodulin binding protein IPR000048 IQ calmodulin-binding region	IQD10: IQ-domain 10		0	0
A_95_P308743	2.01368	up	Nitab4.5_0003658g0090.1	Os07g0673000 protein (Fragment)	unknown protein similar to AT5G27710.1		0	0
A_95_P140547	4.50573	up	Nitab4.5_0000059g0510.1	F-box family protein IPR006527 F-box associated	0		0	0
A_95_P096568	2.40258	up	Nitab4.5_0008421g0020.1	Derlin-3 IPR007599 Der1-like	DER1: DERLIN-1		0	0
A_95_P280743	2.80778	up	Nitab4.5_0004616g0010.1	POT family domain containing protein expressed IPR007493 Protein of unknown function DUF538	Protein of unknown function, DUF538		0	0
A_95_P019926	4.92036	up	Nitab4.5_0000373g0270.1	Cinnamoyl-CoA reductase-binding domain	CCR1, IRX4, ATCCR1: cinnamoyl coa reductase 1		0	0
A_95_P035093	2.05901	up	Nitab4.5_0001140g0170.1	Dtdp-glucose 4 6-dehydratase-binding domain	RHM1, ROL1, ATRHM1: rhamnose biosynthesis 1		0	0
A_95_P134342	2.13996	up	Nitab4.5_0001509g0070.1	Pentatricopeptide repeat-containing protein IPR002885 Pentatricopeptide repeat	0		0	0
A_95_P206007	4.24748	up	Nitab4.5_0000256g0180.1	Fucosyltransferase 7 IPR004938 Xyloglucan fucosyltransferase	FT1, ATFUT1, ATFT1, MUR2: fucosyltransferase 1		0	0
A_95_P108772	11.9224	up	Nitab4.5_0001477g0070.1	Pathogenesis-related protein 1a IPR018244 Allergen V5_Tpx-1 related, conserved site	ATPRB1, PRB1: basic pathogenesis-related protein 1		0	0
A_95_P001631	2.31333	up	Nitab4.5_0000989g0100.1	0	0		0	0
A_95_P269076	2.62453	up	Nitab4.5_0002259g0100.1	Cellulose synthase-like C6 glycosyltransferase family 2 IPR001173 Glycosyl transferase, family 2	ATCSLA09, CSLA09, ATCSLA9, CSLA9, RAT4: Nucleotide-diphospho-sugar transferases superfamily protein		0	0
A_95_P314053	3.69831	up	Nitab4.5_0000643g0070.1	Pectate lyase 1 IPR002022 Pectate lyase_Amb allergen	Pectin lyase-like superfamily protein		0	0
A_95_P024521	2.21911	up	Nitab4.5_0008809g0030.1	BURP domain-containing protein IPR004873 BURP	RD22, ATRD22: BURP domain-containing protein		0	0
A_95_P240179	3.6977	up	Nitab4.5_0002623g0010.1	Acyltransferase (Fragment) IPR003480 Transferase	0		0	0
A_95_P118888	2.21194	up	Nitab4.5_0000062g0170.1	Cyclin B-like protein IPR014400 Cyclin, A_B_D_E	CYC1BAT, CYCB1;2: Cyclin family protein		0	0
A_95_P302483	4.96979	up	Nitab4.5_0002333g0030.1	Serine_threonine-protein phosphatase-tetraphosphatase	TOPP4: type one serine/threonine protein phosphatase 4		0	0
A_95_P109047	2.12591	up	Nitab4.5_0002171g0090.1	Amino acid transporter IPR013057 Amino acid transporter, transmembrane	Transmembrane amino acid transporter family protein		0	0
A_95_P207167	2.94232	up	Nitab4.5_0000864g0090.1	Armadillo_beta-catenin repeat family protein IPR011989 Armadillo-like helical	ARO2: armadillo repeat only 2		0	0
A_95_P156347	43.0648	up	Nitab4.5_0000031g0370.1	Phenylcoumaran benzylic ether reductase 3 IPR008030 NmrA-like	NAD(P)-binding Rossmann-fold superfamily protein		0	0
A_95_P183518	10.3171	up	Nitab4.5_0002822g0020.1	Protease inhibitor_seed storage_lipid transfer protein family protein IPR003612 Plant lipid transfer protein_seed storage_trypsin-alpha amylase inhibitor	Bifunctional inhibitor/lipid-transfer protein/seed storage 2S albumin superfamily protein		0	0
A_95_P244677	2.78597	up	Nitab4.5_0011776g0010.1	Histone deacetylase IPR003084 Histone deacetylase	HD1, ATHD1, HDA1, RPD3A, HDA19, ATHDA19: histone deacetylase 1		0	0
A_95_P001201	3.63136	up	Nitab4.5_0000663g0010.1	Aminotransferase-like IPR019557 Aminotransferase-like, plant mobile domain	0		0	0
A_95_P040401	2.21193	up	Nitab4.5_0001614g0010.1	MtN19-like protein IPR011692 Stress up-regulated Nod 19	unknown protein similar to AT5G61820.1		0	0
A_95_P236364	6.26166	up	Nitab4.5_0002245g0170.1	PAP fibrillin IPR006843 PAP fibrillin	Plastid-lipid associated protein PAP / fibrillin family protein		0	0
A_95_P246042	2.43969	up	Nitab4.5_0001712g0030.1	Glutathione S-transferase domain protein IPR004045 Glutathione S-transferase, N-terminal	Thioredoxin family protein		0	0
A_95_P198372	2.23255	up	Nitab4.5_0000514g0150.1	Pantothenate kinase IPR015844 Pantothenate kinase, acetyl-CoA regulated, two-domain type	ATPANK2, PANK2: pantothenate kinase 2		0	0
A_95_P046031	2.05956	up	Nitab4.5_0008529g0010.1	Enoyl-CoA hydratase	ATP-dependent caseinolytic (Clp) protease/crotonase family protein		0	0
A_95_P211017	3.5241	up	Nitab4.5_0004367g0130.1	Pentatricopeptide repeat-containing protein IPR002885 Pentatricopeptide repeat	Pentatricopeptide repeat (PPR) superfamily protein		0	0
A_95_P201977	2.17788	up	Nitab4.5_0000977g0070.1	Menaquinone biosynthesis methyltransferase ubiE IPR013216 Methyltransferase type 11	APG1, VTE3, IEP37, E37: S-adenosyl-L-methionine-dependent methyltransferases superfamily protein		0	0
A_95_P267946	4.53361	up	Nitab4.5_0000306g0050.1	Uncharacterized aarF domain-containing protein kinase 1 IPR004147 ABC-1	Protein kinase superfamily protein		0	0
A_95_P281993	19.5308	up	Nitab4.5_0001043g0030.1	UDP flavonoid 3-O-glucosyltransferase (Fragment) IPR002213 UDP-glucuronosyl_UDP-glucosyltransferase	UGT78D2: UDP-glucosyl transferase 78D2		0	0
A_95_P187527	3.27425	up	Nitab4.5_0000105g0390.1	50S ribosomal protein L17 IPR000456 Ribosomal protein L17	Ribosomal protein L17 family protein		0	0
A_95_P103387	3.90418	up	Nitab4.5_0000123g0450.1	0	0		0	0
A_95_P059156	3.42849	up	Nitab4.5_0003936g0040.1	0	0		0	0
A_95_P238349	4.31303	up	Nitab4.5_0005567g0010.1	Glyoxal oxidase IPR009880 Glyoxal oxidase, N-terminal	glyoxal oxidase-related protein		0	0
A_95_P066090	2.04234	up	Nitab4.5_0000089g0110.1	IFA-binding protein IPR007656 Protein of unknown function DUF593	Protein of unknown function, DUF593		0	0
A_95_P124277	2.00994	up	Nitab4.5_0000347g0040.1	Alpha alpha-trehalose-phosphate synthase IPR012766 Alpha,alpha-trehalose-phosphate synthase	ATTPS1, TPS1: trehalose-6-phosphate synthase		0	0
A_95_P022216	2.07957	up	Nitab4.5_0000359g0070.1	Integrin-linked kinase-associated serine_threonine phosphatase 2C IPR015655 Protein phosphatase 2C	Protein phosphatase 2C family protein		0	0
A_95_P113387	2.20979	up	Nitab4.5_0006365g0060.1	0	0		0	0
A_95_P265786	2.2556	up	Nitab4.5_0009876g0010.1	Transmembrane 9 superfamily protein member 4	Endomembrane protein 70 protein family		0	0
A_95_P209917	2.48144	up	Nitab4.5_0002879g0040.1	Ataxin-2 IPR009604 LsmAD domain	0		0	0
A_95_P115277	4.28758	up	Nitab4.5_0007409g0030.1	0	0		0	0
A_95_P206712	3.46705	up	Nitab4.5_0002826g0090.1	Endoglucanase 1 IPR001701 Glycoside hydrolase, family 9	AtGH9B8, GH9B8: glycosyl hydrolase 9B8		0	0
A_95_P063150	3.44764	up	Nitab4.5_0001347g0040.1	Unknown Protein	0		0	0
A_95_P208882	2.83603	up	Nitab4.5_0000170g0050.1	Sucrose synthase 4 IPR012820 Sucrose synthase, plants and cyanobacteria IPR000368 Sucrose synthase	SUS4, ATSUS4: sucrose synthase 4		0	0
A_95_P215412	2.65609	up	Nitab4.5_0003094g0030.1	Fatty acid elongase 3-ketoacyl-CoA synthase IPR012392 Very-long-chain 3-ketoacyl-CoA synthase	KCS1: 3-ketoacyl-CoA synthase 1		0	0
A_95_P003511	2.17744	up	Nitab4.5_0000568g0170.1	Genomic DNA chromosome 5 P1 clone MUL8 IPR018971 Protein of unknown function DUF1997	Protein of unknown function (DUF1997)		0	0
A_95_P004896	7.03369	up	Nitab4.5_0002347g0080.1	Pectinesterase IPR000070 Pectinesterase, catalytic	ATPMEPCRA, PMEPCRA: methylesterase PCR A		0	0
A_95_P072155	5.33885	up	Nitab4.5_0010317g0010.1	Unknown Protein IPR011719 Conserved hypothetical protein CHP02058	unknown protein similar to AT1G29040.4		0	0
A_95_P003736	2.05724	up	Nitab4.5_0001622g0010.1	Calcineurin B-like protein 02 IPR015757 Calcineurin B protein	ATCBL3, CBL3: calcineurin B-like 3		0	0
A_95_P241185	2.22951	up	Nitab4.5_0000652g0110.1	Tubulin beta chain IPR002453 Beta tubulin	TUB8: tubulin beta 8		0	0
A_95_P006846	2.39425	up	Nitab4.5_0000956g0110.1	Dirigent-like protein IPR004265 Plant disease resistance response protein	Disease resistance-responsive (dirigent-like protein) family protein		0	0
A_95_P011121	2.45188	up	Nitab4.5_0009324g0030.1	Glucan endo-1 3-beta-glucosidase 7 IPR000490 Glycoside hydrolase, family 17	Glycosyl hydrolase superfamily protein		0	0
A_95_P216417	2.098	up	Nitab4.5_0001435g0070.1	Basic leucine zipper and W2 domain-containing protein 2 IPR003307 eIF4-gamma_eIF5_eIF2-epsilon	ARM repeat superfamily protein		0	0
A_95_P311088	2.19017	up	Nitab4.5_0000291g0030.1	Octicosapeptide_Phox_Bem1p domain-containing protein IPR000270 Octicosapeptide_Phox_Bem1p	Octicosapeptide/Phox/Bem1p family protein		0	0
A_95_P024146	2.20285	up	Nitab4.5_0003937g0010.1	BEL1-like homeodomain protein 1 IPR006563 POX	BLH7: BEL1-like homeodomain 7		HB	TF
A_95_P112082	2.37929	up	Nitab4.5_0005104g0050.1	Zinc finger CCCH domain-containing protein 65 IPR000571 Zinc finger, CCCH-type	emb1789: CCCH-type zinc finger family protein		C3H	TF
A_95_P107592	2.46066	up	Nitab4.5_0001892g0080.1	Dehydroquinate synthase IPR016037 3-dehydroquinate synthase AroB, subgroup	3-dehydroquinate synthase, putative		0	0
A_95_P016336	2.01936	up	Nitab4.5_0004482g0010.1	Lipid transfer protein IPR003612 Plant lipid transfer protein_seed storage_trypsin-alpha amylase inhibitor	0		0	0
A_95_P228454	2.33395	up	Nitab4.5_0000214g0060.1	Aspartate aminotransferase IPR004839 Aminotransferase, class I and II	ATAAT, AAT, MEE17: aspartate aminotransferase		0	0
A_95_P253029	2.20318	up	Nitab4.5_0013571g0010.1	Cc-nbs-lrr, resistance protein with an R1 specific domain	0		0	0
A_95_P000346	2.27529	up	Nitab4.5_0001428g0040.1	Caffeoyl CoA 3-O-methyltransferase IPR002935 O-methyltransferase, family 3	CCoAOMT1: S-adenosyl-L-methionine-dependent methyltransferases superfamily protein		0	0
A_95_P286728	4.53659	up	Nitab4.5_0009290g0020.1	Homology to unknown gene	Uncharacterized conserved protein (DUF2358)		0	0
A_95_P039581	2.93543	up	Nitab4.5_0001119g0050.1	Protein kinase 2 IPR002290 Serine_threonine protein kinase	CKA2, ATCKA2: casein kinase II, alpha chain 2		0	0
A_95_P012126	2.99607	up	Nitab4.5_0000943g0170.1	60S ribosomal protein L13 IPR001380 Ribosomal protein L13e	ATBBC1, BBC1, RSU2: breast basic conserved 1		0	0
A_95_P153572	2.67919	up	Nitab4.5_0000135g0040.1	Cohesin subunit IPR013721 STAG	SCC3, ATSCC3: sister-chromatid cohesion protein 3		0	0
A_95_P273546	2.06063	up	Nitab4.5_0004221g0080.1	Receptor like kinase, RLK	0		0	0
A_95_P128692	2.25159	up	Nitab4.5_0003750g0010.1	AT3g24160_MUJ8_16	PMP: putative type 1 membrane protein		0	0
A_95_P288263	2.01623	up	Nitab4.5_0001451g0080.1	Pyruvate dehydrogenase E1 component subunit beta IPR005475 Transketolase, central region	MAB1: Transketolase family protein		0	0
A_95_P016181	2.18332	up	Nitab4.5_0000350g0270.1	Tetratricopeptide repeat protein 5 IPR011990 Tetratricopeptide-like helical	0		0	0
A_95_P012766	3.20766	up	Nitab4.5_0003882g0030.1	Peroxidase 2 IPR002016 Haem peroxidase, plant_fungal_bacterial	Peroxidase superfamily protein		0	0
A_95_P214107	2.75521	up	Nitab4.5_0007428g0020.1	Unknown Protein	0		0	0
A_95_P316873	3.61641	up	Nitab4.5_0002310g0010.1	Glycosyltransferase-like protein IPR006740 Protein of unknown function DUF604	Protein of unknown function (DUF604)		0	0
A_95_P303668	2.11403	up	Nitab4.5_0000308g0280.1	Syntaxin IPR010989 t-SNARE	SYP112, ATSYP112: syntaxin of plants 112		0	0
A_95_P102557	2.13179	up	Nitab4.5_0002557g0020.1	Metallothionein-like protein IPR000347 Plant metallothionein, family 15	MT2B: metallothionein 2B		0	0
A_95_P009726	2.16628	up	Nitab4.5_0001301g0040.1	ADP-ribosylation factor-like protein 3 IPR006687 GTP-binding protein SAR1	SAR1, ATSAR1, ATSARA1B, ATSAR1B, SAR1B: secretion-associated RAS 1B		0	0
A_95_P224772	3.93524	up	Nitab4.5_0003386g0070.1	Mannose-1-phosphate guanyltransferase IPR005835 Nucleotidyl transferase	ADP-glucose pyrophosphorylase family protein		0	0
A_95_P003626	30.6775	up	Nitab4.5_0002598g0060.1	Amino acid transporter IPR013057 Amino acid transporter, transmembrane	0		0	0
A_95_P280093	2.0837	up	Nitab4.5_0000287g0330.1	Alpha-amylase IPR013775 Alpha-amylase, plant	ATAMY1, AMY1: alpha-amylase-like		0	0
A_95_P241490	2.55352	up	Nitab4.5_0001040g0120.1	3-oxoacyl-(Acyl-carrier-protein) synthase 2 IPR017568 3-oxoacyl-(acyl-carrier-protein) synthase 2	KASI, KAS1: 3-ketoacyl-acyl carrier protein synthase I		0	0
A_95_P097748	2.55384	up	Nitab4.5_0000742g0150.1	Cc-nbs-lrr, resistance protein	0		0	0
A_95_P000258	4.6901	up	Nitab4.5_0005465g0030.1	Alkaline alpha galactosidase 2 IPR008811 Raffinose synthase	DIN10: Raffinose synthase family protein		0	0
A_95_P229804	3.55626	up	Nitab4.5_0004970g0020.1	Phosphatidylinositol transfer protein SFH5 IPR001251 Cellular retinaldehyde-binding_triple function, C-terminal	SEC14 cytosolic factor family protein / phosphoglyceride transfer family protein		0	0
A_95_P122097	2.94374	up	Nitab4.5_0000101g0310.1	Unknown Protein	0		0	0
A_95_P097828	2.37382	up	Nitab4.5_0000654g0040.1	Ribosomal protein L32 IPR001515 Ribosomal protein L32e	Ribosomal protein L32e		0	0
A_95_P002736	7.79697	up	Nitab4.5_0006216g0010.1	0	0		0	0
A_95_P011216	2.24532	up	Nitab4.5_0001331g0090.1	Unknown Protein	unknown protein similar to AT5G52960.1		0	0
A_95_P221142	2.82929	up	Nitab4.5_0001271g0010.1	Hydroxycinnamoyl-CoA shikimate_quinate hydroxycinnamoyltransferase IPR003480 Transferase	HCT: hydroxycinnamoyl-CoA shikimate/quinate hydroxycinnamoyl transferase		0	0
A_95_P298213	2.00828	up	Nitab4.5_0000511g0020.1	mRNA cap guanine-N7 methyltransferase-methyltransferase	mRNA capping enzyme family protein		0	0
A_95_P187322	2.31502	up	Nitab4.5_0000014g0150.1	Ribosomal protein L32 IPR002677 Ribosomal protein L32p	0		0	0
A_95_P284928	2.61399	up	Nitab4.5_0010809g0020.1	Pseudo response regulator IPR001789 Signal transduction response regulator, receiver region	APRR5, PRR5: pseudo-response regulator 5		Pseudo ARR-B	transcriptional regulator
A_95_P221732	5.00981	up	Nitab4.5_0004862g0070.1	Amine oxidase family protein IPR002937 Amine oxidase	ATPAO2, PAO2: polyamine oxidase 2		0	0
A_95_P026241	2.1606	up	Nitab4.5_0004174g0010.1	40S ribosomal protein S4-like protein IPR000876 Ribosomal protein S4e	Ribosomal protein S4 (RPS4A) family protein		0	0
A_95_P230104	2.68377	up	Nitab4.5_0002632g0060.1	Phosphoglycerate kinase IPR001576 Phosphoglycerate kinase	0		0	0
A_95_P288563	2.45518	up	Nitab4.5_0004426g0030.1	HAD-superfamily hydrolase subfamily IA variant 3 containing protein expressed IPR005834 Haloacid dehalogenase-like hydrolase	ATFMN/FHY, FMN/FHY: riboflavin kinase/FMN hydrolase		0	0
A_95_P193597	2.33388	up	Nitab4.5_0000800g0030.1	Aspartic proteinase IPR001461 Peptidase A1	APA1, ATAPA1: aspartic proteinase A1		0	0
A_95_P275218	2.335	up	Nitab4.5_0002297g0100.1	Ras-related protein Rab-5C IPR015599 Rab5-related	ATRAB5A, ATRABF2A, RABF2A, RAB5A, RHA1, ATRAB-F2A, RAB-F2A: RAB homolog 1		0	0
A_95_P160357	2.76795	up	Nitab4.5_0003280g0010.1	Ornithine decarboxylase IPR002433 Ornithine decarboxylase	0		0	0
A_95_P126957	40.4534	up	Nitab4.5_0014046g0010.1	Phosphatase IPR016965 Pyridoxal phosphate phosphatase, PHOSPHO2	Pyridoxal phosphate phosphatase-related protein		0	0
A_95_P109072	2.66594	up	Nitab4.5_0006988g0030.1	Xyloglucan endotransglucosylase_hydrolase 5 IPR016455 Xyloglucan endotransglucosylase_hydrolase IPR008263 Glycoside hydrolase, family 16, active site	EXGT-A4, XTH5: xyloglucan endotransglucosylase/hydrolase 5		0	0
A_95_P042601	2.16082	up	Nitab4.5_0000420g0120.1	Proteasome subunit alpha type IPR001353 Proteasome, subunit alpha_beta	PAE2: 20S proteasome alpha subunit E2		0	0
A_95_P246017	2.92937	up	Nitab4.5_0000041g0140.1	Pectate lyase IPR002022 Pectate lyase_Amb allergen	Pectate lyase family protein		0	0
A_95_P312413	2.06808	up	Nitab4.5_0002137g0090.1	3-isopropylmalate dehydratase large subunit IPR006249 Aconitase_iron regulatory protein 2	ACO3: aconitase 3		0	0
A_95_P296443	3.05897	up	Nitab4.5_0002001g0010.1	Serine carboxypeptidase IPR001563 Peptidase S10, serine carboxypeptidase	scpl48: serine carboxypeptidase-like 48		0	0
A_95_P057901	3.20434	up	Nitab4.5_0004243g0020.1	Glucan synthase like 3 IPR003440 Glycosyl transferase, family 48	ATGSL07, gsl07, atgsl7, GSL7: glucan synthase-like 7		0	0
A_95_P212252	99.982	up	Nitab4.5_0000769g0200.1	Glycosyltransferase-like protein IPR006740 Protein of unknown function DUF604	Protein of unknown function (DUF604)		0	0
A_95_P267051	2.80368	up	Nitab4.5_0000870g0050.1	Serine carboxypeptidase IPR001563 Peptidase S10, serine carboxypeptidase	scpl48: serine carboxypeptidase-like 48		0	0
A_95_P178207	2.26315	up	Nitab4.5_0002470g0030.1	Glutathione S-transferase IPR004046 Glutathione S-transferase, C-terminal	ATGSTF8, ATGSTF5, GST6, GSTF8: glutathione S-transferase phi 8		0	0
A_95_P015776	2.67633	up	Nitab4.5_0018685g0010.1	Calmodulin 3 protein IPR011992 EF-Hand type	CAM7: calmodulin 7		0	0
A_95_P033829	3.52901	up	Nitab4.5_0000525g0250.1	Amidase hydantoinase_carbamoylase family protein expressed IPR010158 Amidase, hydantoinase_carbamoylase	ATAAH-2, UAH: ureidoglycolate amidohydrolase		0	0
A_95_P182817	2.02665	up	Nitab4.5_0000841g0080.1	Genomic DNA chromosome 5 P1 clone MNJ8	unknown protein similar to AT5G37360.1		0	0
A_95_P009881	2.21565	up	Nitab4.5_0000041g0140.1	Pectate lyase IPR002022 Pectate lyase_Amb allergen	Pectate lyase family protein		0	0
A_95_P240424	3.06847	up	Nitab4.5_0000401g0120.1	Sucrose phosphate synthase IPR012819 Sucrose phosphate synthase, plant	ATSPS3F, SPS3F: sucrose phosphate synthase 3F		0	0
A_95_P278838	4.19853	up	Nitab4.5_0006379g0010.1	Transferase family protein IPR003480 Transferase	HXXXD-type acyl-transferase family protein		0	0
A_95_P209502	3.3129	up	Nitab4.5_0010352g0060.1	Genomic DNA chromosome 5 BAC clone T12B11	unknown protein similar to AT5G64480.1		0	0
A_95_P266296	3.12578	up	Nitab4.5_0002766g0090.1	Chromodomain-helicase-DNA-binding protein 1 IPR000330 SNF2-related	SYD, CHR3: P-loop containing nucleoside triphosphate hydrolases superfamily protein		RWP-RK	TF
A_95_P075570	3.11154	up	Nitab4.5_0009785g0060.1	Amino acid transporter IPR013057 Amino acid transporter, transmembrane	Transmembrane amino acid transporter family protein		0	0
A_95_P041766	2.75582	up	Nitab4.5_0000366g0200.1	Pre-mRNA-processing-splicing factor 8 IPR012592 PROCN	SUS2, EMB33, EMB177, EMB14: Pre-mRNA-processing-splicing factor		0	0
A_95_P200912	4.78602	up	Nitab4.5_0008178g0010.1	D-mannose binding lectin family protein expressed lectin	0		0	0
A_95_P230849	2.04398	up	Nitab4.5_0008976g0020.1	Cysteine desulfurase like IPR000192 Aminotransferase, class V_Cysteine desulfurase	Pyridoxal phosphate (PLP)-dependent transferases superfamily protein		0	0
A_95_P111588	2.04085	up	Nitab4.5_0001213g0050.1	3-isopropylmalate dehydratase large subunit IPR006249 Aconitase_iron regulatory protein 2	ACO3: aconitase 3		0	0
A_95_P176387	2.40824	up	Nitab4.5_0003743g0070.1	Mitogen-activated protein kinase IPR008351 JNK MAP kinase	ATMPK13: Protein kinase superfamily protein		0	0
A_95_P019376	2.87592	up	Nitab4.5_0001542g0080.1	Thaumatin-like protein IPR001938 Thaumatin, pathogenesis-related	ATLP-3, TLP-3: thaumatin-like protein 3		0	0
A_95_P216092	2.56468	up	Nitab4.5_0001970g0070.1	Phosphomethylpyrimidine synthase IPR002817 Thiamine biosynthesis protein ThiC	THIC: thiaminC		0	0
A_95_P163582	2.64918	up	Nitab4.5_0001803g0060.1	Solute carrier family 35 member E1 IPR004853 Protein of unknown function DUF250	GONST5: golgi nucleotide sugar transporter 5		0	0
A_95_P007926	2.16053	up	Nitab4.5_0005313g0010.1	Chalcone--flavonone isomerase IPR003466 Chalcone isomerase, subgroup	TT5, A11, CFI: Chalcone-flavanone isomerase family protein		0	0
A_95_P213683	2.57992	up	Nitab4.5_0000901g0070.1	0	0		0	0
A_95_P300178	2.77802	up	Nitab4.5_0011334g0010.1	Protein disulfide isomerase IPR005792 Protein disulphide isomerase	ATPDIL1-1, ATPDI5, PDI5, PDIL1-1: PDI-like 1-1		0	0
A_95_P012946	2.24775	up	Nitab4.5_0001485g0090.1	Unknown Protein IPR009500 Protein of unknown function DUF1118	Protein of unknown function (DUF1118)		0	0
A_95_P064430	2.37652	up	Nitab4.5_0001800g0110.1	U-box domain-containing protein 13 IPR011989 Armadillo-like helical	PUB13, ATPUB13: plant U-box 13		0	0
A_95_P063550	8.90031	up	Nitab4.5_0000669g0080.1	Peroxidase IPR000823 Plant peroxidase	Peroxidase superfamily protein		0	0
A_95_P157472	2.40222	up	Nitab4.5_0002567g0090.1	1-AMINOCYCLOPROPANE-1-CARBOXYLATE OXIDASE-like protein IPR005123 Oxoglutarate and iron-dependent oxygenase	2-oxoglutarate (2OG) and Fe(II)-dependent oxygenase superfamily protein		0	0
A_95_P029196	2.09706	up	Nitab4.5_0000009g0310.1	FAD-binding domain-containing protein IPR006094 FAD linked oxidase, N-terminal	FAD-binding Berberine family protein		0	0
A_95_P067270	3.04682	up	Nitab4.5_0000317g0200.1	Receptor-like kinase IPR002290 Serine_threonine protein kinase	Protein kinase protein with adenine nucleotide alpha hydrolases-like domain		0	0
A_95_P190067	2.1672	up	Nitab4.5_0000222g0330.1	Cysteine desulfurase like IPR000192 Aminotransferase, class V_Cysteine desulfurase	Pyridoxal phosphate (PLP)-dependent transferases superfamily protein		0	0
A_95_P218327	4.30641	up	Nitab4.5_0004917g0040.1	WD-40 repeat protein IPR017986 WD40 repeat, region	Transducin/WD40 repeat-like superfamily protein		0	0
A_95_P154362	5.98888	up	Nitab4.5_0001140g0180.1	Alpha alpha-trehalose-phosphate synthase IPR012766 Alpha,alpha-trehalose-phosphate synthase	ATTPS1, TPS1: trehalose-6-phosphate synthase		0	0
A_95_P010131	3.58494	up	Nitab4.5_0009332g0030.1	Glutathione transferase IPR004046 Glutathione S-transferase, C-terminal	ATGSTU19, GST8, GSTU19: glutathione S-transferase TAU 19		0	0
A_95_P227984	4.24097	up	Nitab4.5_0001789g0020.1	Peroxidase IPR002016 Haem peroxidase, plant_fungal_bacterial	Peroxidase superfamily protein		0	0
A_95_P015271	3.31524	up	Nitab4.5_0002929g0030.1	O-acyltransferase WSD1 IPR009721 Protein of unknown function DUF1298	0		0	0
A_95_P076215	2.80535	up	Nitab4.5_0001329g0110.1	Transketolase 1 IPR005478 Bacterial transketolase	Transketolase		0	0
A_95_P220957	3.07583	up	Nitab4.5_0000669g0080.1	Peroxidase IPR000823 Plant peroxidase	Peroxidase superfamily protein		0	0
A_95_P100373	2.13832	up	Nitab4.5_0005300g0020.1	Kinase family protein IPR002290 Serine_threonine protein kinase	Protein kinase superfamily protein		0	0
A_95_P021756	2.33604	up	Nitab4.5_0002456g0020.1	Oxalyl-CoA decarboxylase IPR012001 Thiamine pyrophosphate enzyme, N-terminal TPP binding region	Thiamine pyrophosphate dependent pyruvate decarboxylase family protein		0	0
A_95_P179237	2.44568	up	Nitab4.5_0000123g0350.1	Cytochrome P450	CYP98A3: cytochrome P450, family 98, subfamily A, polypeptide 3		0	0
A_95_P063910	8.03297	up	Nitab4.5_0003201g0010.1	Unknown Protein	0		0	0
A_95_P041561	4.58352	up	Nitab4.5_0002112g0150.1	Amino acid permease IPR002293 Amino acid_polyamine transporter I	BAT1: bidirectional amino acid transporter 1		0	0
A_95_P159137	3.55136	up	Nitab4.5_0002964g0030.1	Pentatricopeptide repeat-containing protein IPR002885 Pentatricopeptide repeat	Tetratricopeptide repeat (TPR)-like superfamily protein		0	0
A_95_P270636	25.5986	up	Nitab4.5_0010740g0020.1	0	Pentatricopeptide repeat (PPR) superfamily protein		0	0
A_95_P178197	4.61832	up	Nitab4.5_0002470g0030.1	Glutathione S-transferase IPR004046 Glutathione S-transferase, C-terminal	ATGSTF8, ATGSTF5, GST6, GSTF8: glutathione S-transferase phi 8		0	0
A_95_P308793	2.24581	up	Nitab4.5_0007148g0010.1	DNL zinc finger family protein IPR007853 Zinc finger, Zim17-type	Zim17-type zinc finger protein		0	0
A_95_P046746	2.31524	up	Nitab4.5_0000755g0110.1	DNA polymerase epsilon subunit 3 IPR003958 Transcription factor CBF_NF-Y_archaeal histone	NF-YB11: nuclear factor Y, subunit B11		CCAAT	TF
A_95_P090073	3.22353	up	Nitab4.5_0000809g0040.1	Uncharacterized membrane protein C2G11.09 IPR003864 Protein of unknown function DUF221	early-responsive to dehydration stress protein (ERD4)		0	0
A_95_P007431	2.16143	up	Nitab4.5_0000777g0100.1	Os10g0578600 protein (Fragment) IPR013216 Methyltransferase type 11	unknown protein similar to AT3G05390.1		0	0
A_95_P247762	5.35421	up	Nitab4.5_0000235g0110.1	Auxin efflux carrier family protein IPR004776 Auxin efflux carrier	Auxin efflux carrier family protein		0	0
A_95_P034613	2.1252	up	Nitab4.5_0000558g0010.1	Cortical cell-delineating protein IPR013770 Plant lipid transfer protein and hydrophobic protein, helical	pEARLI 1: Bifunctional inhibitor/lipid-transfer protein/seed storage 2S albumin superfamily protein		0	0
A_95_P148077	2.48956	up	Nitab4.5_0000961g0010.1	Protein phosphatase 2C IPR015655 Protein phosphatase 2C	AHG1: Protein phosphatase 2C family protein		0	0
A_95_P003341	2.17742	up	Nitab4.5_0000598g0040.1	Calcineurin B-like protein 02 IPR015757 Calcineurin B protein	ATCBL3, CBL3: calcineurin B-like 3		0	0
A_95_P158642	2.10393	up	Nitab4.5_0000827g0030.1	Transferase family protein IPR003480 Transferase	HXXXD-type acyl-transferase family protein		0	0
A_95_P074215	2.45629	up	Nitab4.5_0000445g0090.1	Thylakoid lumenal 19 kDa protein, chloroplastic IPR016123 Mog1_PsbP, alpha_beta_alpha sandwich	Mog1/PsbP/DUF1795-like photosystem II reaction center PsbP family protein		0	0
A_95_P115322	4.6494	up	Nitab4.5_0000109g0240.1	Endoglucanase IPR001701 Glycoside hydrolase, family 9	AtGH9A4, GH9A4: glycosyl hydrolase 9A4		0	0
A_95_P021976	2.41338	up	Nitab4.5_0001163g0130.1	T-complex protein 1 subunit beta IPR012716 T-complex protein 1, beta subunit	TCP-1/cpn60 chaperonin family protein		0	0
A_95_P184717	6.70076	up	Nitab4.5_0004465g0010.1	Mitochondrial trans-2-enoyl-CoA reductase IPR002085 Alcohol dehydrogenase superfamily, zinc-containing	Polyketide synthase, enoylreductase family protein		0	0
A_95_P007996	5.77493	up	Nitab4.5_0008552g0030.1	Aquaporin IPR012269 Aquaporin	PIP3: plasma membrane intrinsic protein 3		0	0
A_95_P098148	2.35979	up	Nitab4.5_0001019g0010.1	Uncharacterized GPI-anchored protein At4g28100	unknown protein similar to AT4G28100.1		0	0
A_95_P146402	2.84092	up	Nitab4.5_0001439g0070.1	Manganese transport protein mntH IPR001046 Natural resistance-associated macrophage protein	NRAMP3, ATNRAMP3: natural resistance-associated macrophage protein 3		0	0
A_95_P152882	14.2708	up	Nitab4.5_0000884g0020.1	Beta-glucosidase 47 IPR001360 Glycoside hydrolase, family 1	BGLU46: beta glucosidase 46		0	0
A_95_P301608	2.10937	up	Nitab4.5_0000004g0100.1	WD-repeat cell cycle regulatory protein IPR017986 WD40 repeat, region	FZR3: FIZZY-related 3		0	0
A_95_P296193	3.25163	up	Nitab4.5_0001474g0090.1	Serine_threonine-protein kinase IPR002290 Serine_threonine protein kinase	Protein kinase superfamily protein		0	0
A_95_P290378	3.12512	up	Nitab4.5_0000965g0040.1	Glucosyltransferase IPR002213 UDP-glucuronosyl_UDP-glucosyltransferase	UDP-Glycosyltransferase superfamily protein		0	0
A_95_P080625	2.04849	up	Nitab4.5_0002786g0030.1	2Fe-2S ferredoxin IPR001041 Ferredoxin	ATMFDX2, MFDX2: MITOCHONDRIAL FERREDOXIN 2		0	0
A_95_P048261	2.67247	up	Nitab4.5_0008895g0020.1	Serine-threonine protein kinase IPR002290 Serine_threonine protein kinase	Protein kinase superfamily protein		0	0
A_95_P044461	2.52689	up	Nitab4.5_0006880g0040.1	MYB transcription factor IPR015495 Myb transcription factor	ATMYB3, MYB3: myb domain protein 3		MYB	TF
A_95_P054126	4.04055	up	Nitab4.5_0001151g0050.1	Omega-6 fatty acid desaturase IPR005804 Fatty acid desaturase, type 1	FAD2: fatty acid desaturase 2		0	0
A_95_P103442	2.47742	up	Nitab4.5_0000522g0060.1	Ubiquitin-conjugating enzyme E2-like protein IPR000608 Ubiquitin-conjugating enzyme, E2	UBC28: ubiquitin-conjugating enzyme 28		0	0
A_95_P046241	2.02926	up	Nitab4.5_0011420g0030.1	Mediator of DNA damage checkpoint protein 1 IPR001357 BRCT	N-acetyltransferases;N-acetyltransferases		0	0
A_95_P193007	2.16642	up	Nitab4.5_0001130g0110.1	Pterin-4-alpha-carbinolamine dehydratase IPR001533 Transcriptional coactivator_pterin dehydratase	Transcriptional coactivator/pterin dehydratase		0	0
A_95_P002691	2.43708	up	Nitab4.5_0007858g0030.1	V-type proton ATPase subunit C IPR004907 ATPase, V1 complex, subunit C	DET3, ATVHA-C: vacuolar ATP synthase subunit C (VATC) / V-ATPase C subunit / vacuolar proton pump C subunit (DET3)		0	0
A_95_P126367	2.00167	up	Nitab4.5_0002108g0060.1	Coiled-coil domain-containing protein 109A IPR006769 Protein of unknown function DUF607	Protein of unknown function (DUF607)		0	0
A_95_P123242	2.40447	up	Nitab4.5_0000977g0080.1	Aspartic proteinase 2 IPR001461 Peptidase A1	APA1, ATAPA1: aspartic proteinase A1		0	0
A_95_P081290	2.21316	up	Nitab4.5_0001220g0030.1	CBS domain-containing protein-like IPR000644 Cystathionine beta-synthase, core	LEJ2, CDCP2: Cystathionine beta-synthase (CBS) family protein		0	0
A_95_P105687	3.79861	up	Nitab4.5_0000033g0360.1	UPF0497 membrane protein 17 IPR006702 Uncharacterised protein family UPF0497, trans-membrane plant	0		0	0
A_95_P034588	2.05597	up	Nitab4.5_0001094g0080.1	Response regulator 9 IPR017053 Response regulator, plant B-type	ARR12, RR12: response regulator 12		ARR-B	TF
A_95_P184232	5.0258	up	Nitab4.5_0000671g0160.1	Os01g0611000 protein (Fragment) IPR006946 Protein of unknown function DUF642	Protein of unknown function, DUF642		0	0
A_95_P079865	2.35153	up	Nitab4.5_0000552g0020.1	Histone H2A IPR002119 Histone H2A	HTA10: histone H2A 10		CCAAT	TF
A_95_P028751	3.05087	up	Nitab4.5_0003746g0060.1	0	0		0	0
A_95_P228809	2.28679	up	Nitab4.5_0000143g0120.1	Inositol monophosphatase 3 IPR000760 Inositol monophosphatase	VTC4: Inositol monophosphatase family protein		0	0
A_95_P203952	3.34411	up	Nitab4.5_0001555g0020.1	Genomic DNA chromosome 5 P1 clone MCL19 IPR007770 Protein of unknown function DUF679	Protein of unknown function (DUF679)		0	0
A_95_P002326	3.48986	up	Nitab4.5_0001211g0240.1	Pentatricopeptide repeat-containing protein IPR002885 Pentatricopeptide repeat	Tetratricopeptide repeat (TPR)-like superfamily protein		0	0
A_95_P266251	4.43133	up	Nitab4.5_0000883g0080.1	Receptor-like kinase IPR002290 Serine_threonine protein kinase	0		0	0
A_95_P212482	10.712	up	Nitab4.5_0001040g0060.1	Pentatricopeptide repeat-containing protein IPR002885 Pentatricopeptide repeat	Tetratricopeptide repeat (TPR)-like superfamily protein		0	0
A_95_P190132	2.05138	up	Nitab4.5_0000976g0180.1	Succinate dehydrogenase assembly factor 2, mitochondrial IPR005631 Protein of unknown function DUF339	unknown protein similar to AT5G51040.1		0	0
A_95_P044341	2.48442	up	Nitab4.5_0001691g0130.1	Mannosyl-oligosaccharide 1 2-alpha-mannosidase IPR001382 Glycoside hydrolase, family 47	MNS1, MANIB: alpha-mannosidase 1		0	0
A_95_P244297	6.14254	up	Nitab4.5_0006735g0040.1	0	cytochrome-c oxidases;electron carriers		0	0
A_95_P211232	4.51309	up	Nitab4.5_0011350g0020.1	Unknown Protein	0		0	0
A_95_P187317	3.54686	up	Nitab4.5_0003983g0050.1	Elongation factor G IPR004540 Translation elongation factor EFG_EF2	ATSCO1, ATSCO1/CPEF-G, SCO1: Translation elongation factor EFG/EF2 protein		0	0
A_95_P126672	2.72028	up	Nitab4.5_0000123g0320.1	0	0		0	0
A_95_P147087	14.2783	up	Nitab4.5_0004386g0020.1	High affinity sulfate transporter 2 IPR001902 Sulphate anion transporter	AST68, SULTR2;1: slufate transporter 2;1		0	0
A_95_P259086	2.02908	up	Nitab4.5_0012716g0010.1	Organic anion transporter IPR004853 Protein of unknown function DUF250	Nucleotide-sugar transporter family protein		0	0
A_95_P091988	7.07361	up	Nitab4.5_0000249g0050.1	Peroxisomal membrane protein 2 IPR007248 Mpv17_PMP22	Peroxisomal membrane 22 kDa (Mpv17/PMP22) family protein		0	0
A_95_P298428	4.26167	up	Nitab4.5_0003241g0010.1	Glutamate decarboxylase IPR010107 Glutamate decarboxylase	GAD4: glutamate decarboxylase 4		0	0
A_95_P032821	4.50968	up	Nitab4.5_0004480g0050.1	Terminal flower 1 (Fragment) IPR008914 Phosphatidylethanolamine-binding protein PEBP	TFL1, TFL-1: PEBP (phosphatidylethanolamine-binding protein) family protein		0	0
A_95_P036573	2.53529	up	Nitab4.5_0005754g0010.1	RING finger protein 5 IPR018957 Zinc finger, C3HC4 RING-type	RING/U-box superfamily protein		0	0
A_95_P112402	3.1083	up	Nitab4.5_0000033g0360.1	UPF0497 membrane protein 17 IPR006702 Uncharacterised protein family UPF0497, trans-membrane plant	0		0	0
A_95_P021616	4.20176	up	Nitab4.5_0003020g0190.1	ER lumen retaining receptor family-like protein IPR000133 ER lumen protein retaining receptor	ER lumen protein retaining receptor family protein		0	0
A_95_P224822	2.23945	up	Nitab4.5_0019316g0010.1	Actin 4 IPR004000 Actin_actin-like	ACT11: actin-11		0	0
A_95_P117147	2.07839	up	Nitab4.5_0006415g0030.1	Nbs-lrr, resistance protein	0		0	0
A_95_P000221	2.15411	up	Nitab4.5_0003382g0080.1	Serine_threonine-protein kinase TEL1 IPR003151 PIK-related kinase, FAT	phosphotransferases, alcohol group as acceptor;binding;inositol or phosphatidylinositol kinases		0	0
A_95_P048356	4.15535	up	Nitab4.5_0003235g0030.1	Histone H2A IPR002119 Histone H2A	HTA9: histone H2A protein 9		0	0
A_95_P198732	2.22643	up	Nitab4.5_0023530g0010.1	CRAL_TRIO domain containing protein expressed IPR001251 Cellular retinaldehyde-binding_triple function, C-terminal	Sec14p-like phosphatidylinositol transfer family protein		0	0
A_95_P250617	3.34861	up	Nitab4.5_0010832g0020.1	Neutral invertase IPR006937 Plant neutral invertase	INV-E, At-A/N-InvE: alkaline/neutral invertase		0	0
A_95_P283623	2.72154	up	Nitab4.5_0000031g0400.1	Beta-glucosidase 47 IPR001360 Glycoside hydrolase, family 1	BGLU47: beta-glucosidase 47		0	0
A_95_P218347	3.53332	up	Nitab4.5_0000309g0250.1	Kinesin-like protein IPR010544 Kinesin-related	PAKRP1L, KINESIN-12B: phragmoplast-associated kinesin-related protein, putative		0	0
A_95_P103792	4.00978	up	Nitab4.5_0000194g0160.1	Major allergen Mal d 1 IPR000916 Bet v I allergen	0		0	0
A_95_P195912	2.03538	up	Nitab4.5_0003481g0100.1	Peptidyl-prolyl cis-trans isomerase IPR002130 Peptidyl-prolyl cis-trans isomerase, cyclophilin-type	Cyclophilin-like peptidyl-prolyl cis-trans isomerase family protein		0	0
A_95_P005361	7.15126	up	Nitab4.5_0000215g0010.1	Non-symbiotic hemoglobin protein IPR001032 Leghaemoglobin	GLB1, AHB1, ARATH GLB1, NSHB1, ATGLB1, HB1: hemoglobin 1		0	0
A_95_P084865	2.50576	up	Nitab4.5_0001373g0040.1	Receptor like kinase, RLK	Leucine-rich repeat protein kinase family protein		0	0
A_95_P092468	3.91938	up	Nitab4.5_0000350g0090.1	Pentatricopeptide repeat-containing protein IPR002885 Pentatricopeptide repeat	Pentatricopeptide repeat (PPR) superfamily protein		0	0
A_95_P228979	5.08393	up	Nitab4.5_0002826g0090.1	Endoglucanase 1 IPR001701 Glycoside hydrolase, family 9	AtGH9B8, GH9B8: glycosyl hydrolase 9B8		0	0
A_95_P113037	2.26685	up	Nitab4.5_0004361g0050.1	Ring H2 finger protein IPR018957 Zinc finger, C3HC4 RING-type	RING/U-box superfamily protein		0	0
A_95_P258886	2.67709	up	Nitab4.5_0007036g0010.1	Solanesyl diphosphate synthase IPR014120 Solanesyl diphosphate synthase	SPS1: solanesyl diphosphate synthase 1		0	0
A_95_P216012	2.75304	up	Nitab4.5_0003393g0020.1	Phosphatidylinositol binding clathrin assembly protein like IPR011417 ANTH	ENTH/ANTH/VHS superfamily protein		0	0
A_95_P027656	3.22924	up	Nitab4.5_0000322g0160.1	Chloroplast photosystem II-associated protein IPR001344 Chlorophyll A-B binding protein	NPQ4, PSBS: Chlorophyll A-B binding family protein		0	0
A_95_P159222	2.24572	up	Nitab4.5_0003002g0030.1	Acetyl coenzyme A cis-3-hexen-1-ol acetyl transferase IPR003480 Transferase	HXXXD-type acyl-transferase family protein		0	0
A_95_P139947	3.14439	up	Nitab4.5_0001342g0100.1	0	0		0	0
A_95_P283993	4.74852	up	Nitab4.5_0004186g0030.1	5_apos-Nucleotidase IPR016695 Purine 5-nucleotidase	HAD-superfamily hydrolase, subfamily IG, 5'-nucleotidase		0	0
A_95_P295008	3.21596	up	Nitab4.5_0000316g0170.1	Chromodomain-helicase-DNA-binding protein 1-like IPR000330 SNF2-related	CHR24		SNF2	transcriptional regulator
A_95_P070930	2.01062	up	Nitab4.5_0003546g0020.1	Alpha-1 6-xylosyltransferase IPR008630 Galactosyl transferase	ATXT1, XT1, XXT1: xylosyltransferase 1		0	0
A_95_P255594	3.13941	up	Nitab4.5_0001899g0040.1	Serine carboxypeptidase 1 IPR001563 Peptidase S10, serine carboxypeptidase	scpl40: serine carboxypeptidase-like 40		0	0
A_95_P067700	5.837	up	Nitab4.5_0000218g0020.1	0	0		0	0
A_95_P002376	2.01626	up	Nitab4.5_0010099g0010.1	Lipase-like protein	LysoPL2: lysophospholipase 2		0	0
A_95_P217697	21.8109	up	Nitab4.5_0008499g0030.1	Nodulin MtN21 family protein IPR000620 Protein of unknown function DUF6, transmembrane	nodulin MtN21 /EamA-like transporter family protein		0	0
A_95_P089038	8.36486	up	Nitab4.5_0000385g0070.1	Ammonium transporter IPR001905 Ammonium transporter	AMT1;1, ATAMT1, ATAMT1;1: ammonium transporter 1;1		0	0
A_95_P013791	7.56178	up	Nitab4.5_0004056g0020.1	Chitinase IPR016283 Glycoside hydrolase, family 19	ATEP3, ATCHITIV, CHIV, EP3: homolog of carrot EP3-3 chitinase		0	0
A_95_P030116	2.44425	up	Nitab4.5_0000343g0150.1	Tubulin--tyrosine ligase-like protein 12 IPR004344 Tubulin-tyrosine ligase	tubulin-tyrosine ligases;tubulin-tyrosine ligases		0	0
A_95_P310193	2.2982	up	Nitab4.5_0000189g0240.1	Hydroxyproline-rich glycoprotein-like IPR009719 Protein of unknown function DUF1296	Kinase-related protein of unknown function (DUF1296)		0	0
A_95_P090428	2.83806	up	Nitab4.5_0002590g0030.1	Acyltransferase-like protein IPR003480 Transferase	0		0	0
A_95_P218542	2.93534	up	Nitab4.5_0005120g0030.1	Alpha-1 4-glucan-protein synthase IPR004901 Alpha-1,4-glucan-protein synthase, UDP-forming	RGP3, RGP: reversibly glycosylated polypeptide 3		0	0
A_95_P160282	13.8292	up	Nitab4.5_0001871g0060.1	NADH dehydrogenase like protein IPR013027 FAD-dependent pyridine nucleotide-disulphide oxidoreductase	NDB4: NAD(P)H dehydrogenase B4		0	0
A_95_P232994	3.29621	up	Nitab4.5_0000008g0310.1	Receptor-like protein kinase At5g59670 IPR002290 Serine_threonine protein kinase	Protein kinase protein with tetratricopeptide repeat domain		0	0
A_95_P116062	2.20304	up	Nitab4.5_0001728g0080.1	Palmitoyltransferase PFA4 IPR001594 Zinc finger, DHHC-type	DHHC-type zinc finger family protein		0	0
A_95_P031986	2.75791	up	Nitab4.5_0000318g0130.1	Enod93 protein (Fragment) IPR005050 Early nodulin 93 ENOD93 protein	early nodulin-related		0	0
A_95_P120132	5.33121	up	Nitab4.5_0000663g0070.1	Fatty acyl coA reductase IPR013120 Male sterility, NAD-binding	MS2, FAR2: Jojoba acyl CoA reductase-related male sterility protein		0	0
A_95_P028891	4.89979	up	Nitab4.5_0002207g0070.1	Chromosome 18 contig 1 DNA sequence	ABA4: abscisic acid (aba)-deficient 4		0	0
A_95_P177532	2.39738	up	Nitab4.5_0002260g0020.1	Serine hydroxymethyltransferase IPR001085 Serine hydroxymethyltransferase	SHM4: serine hydroxymethyltransferase 4		0	0
A_95_P156262	2.1081	up	Nitab4.5_0001971g0020.1	Integrin-linked kinase-associated serine_threonine phosphatase 2C IPR015655 Protein phosphatase 2C	Protein phosphatase 2C family protein		0	0
A_95_P290503	3.1532	up	Nitab4.5_0000099g0270.1	Short-chain dehydrogenase_reductase SDR IPR002198 Short-chain dehydrogenase_reductase SDR	NAD(P)-binding Rossmann-fold superfamily protein		0	0
A_95_P006986	3.11066	up	Nitab4.5_0000002g0450.1	Pectate lyase family protein IPR002022 Pectate lyase_Amb allergen	AT59: Pectate lyase family protein		0	0
A_95_P116587	2.39899	up	Nitab4.5_0001059g0250.1	Extensin-like protein Dif54	0		0	0
A_95_P302593	2.76755	up	Nitab4.5_0000416g0080.1	Ribonuclease 3-like protein 3 IPR000999 Ribonuclease III	DCL4, ATDCL4: dicer-like 4		0	0
A_95_P004526	5.91389	up	Nitab4.5_0000306g0170.1	ATP-binding cassette transporter IPR013525 ABC-2 type transporter	PDR12, ATPDR12, ABCG40, ATABCG40: pleiotropic drug resistance 12		0	0
A_95_P059680	2.46262	up	Nitab4.5_0002279g0040.1	Sorghum bicolor protein targeted either to mitochondria or chloroplast proteins T50848	0		0	0
A_95_P038371	3.02336	up	Nitab4.5_0000283g0470.1	Ubiquitin-conjugating enzyme 22 IPR000608 Ubiquitin-conjugating enzyme, E2	UBC23, PFU2: ubiquitin-conjugating enzyme 23		0	0
A_95_P234854	2.07323	up	Nitab4.5_0002144g0010.1	ATP-dependent Clp protease proteolytic subunit IPR001907 Peptidase S14, ClpP	ATP-dependent caseinolytic (Clp) protease/crotonase family protein		0	0
A_95_P028671	2.37516	up	Nitab4.5_0004880g0070.1	0	0		0	0
A_95_P179572	3.3786	up	Nitab4.5_0002308g0090.1	Serine_threonine kinase receptor IPR002290 Serine_threonine protein kinase	0		0	0
A_95_P196372	2.7482	up	Nitab4.5_0001995g0040.1	Acyltransferase-like protein IPR003480 Transferase	0		0	0
A_95_P101793	7.89547	up	Nitab4.5_0000319g0290.1	Homeobox leucine zipper protein IPR001356 Homeobox	ATHB-7, ATHB7, HB-7: homeobox 7		HB	TF
A_95_P029646	2.6532	up	Nitab4.5_0005114g0010.1	RING finger protein 44 IPR018957 Zinc finger, C3HC4 RING-type	RING/U-box superfamily protein		0	0
A_95_P247832	4.40293	up	Nitab4.5_0001982g0050.1	S-adenosylmethionine decarboxylase proenzyme IPR001985 S-adenosylmethionine decarboxylase	S-adenosylmethionine decarboxylase		0	0
A_95_P201472	2.21201	up	Nitab4.5_0010222g0020.1	Methyltransferase type 11 IPR013216 Methyltransferase type 11	S-adenosyl-L-methionine-dependent methyltransferases superfamily protein		0	0
A_95_P106577	2.28286	up	Nitab4.5_0000396g0060.1	Cytochrome c oxidase subunit VIa family protein expressed IPR001349 Cytochrome c oxidase, subunit VIa	cytochrome c oxidase-related		0	0
A_95_P109807	16.5888	up	Nitab4.5_0000633g0030.1	Nodulin MtN3 family protein IPR018179 RAG1-activating protein 1 homologue	SWEET1, AtSWEET1: Nodulin MtN3 family protein		0	0
A_95_P023456	3.17762	up	Nitab4.5_0008452g0010.1	Rhodopsin-like receptor IPR019358 Protein of unknown function DUF2215	Uncharacterized conserved protein (DUF2215)		0	0
A_95_P247267	2.15088	up	Nitab4.5_0016448g0010.1	U1 small nuclear ribonucleoprotein protein IPR012677 Nucleotide-binding, alpha-beta plait	0		0	0
A_95_P046906	4.27807	up	Nitab4.5_0000050g0270.1	Kinase interacting family protein IPR011684 KIP1-like	Kinase interacting (KIP1-like) family protein		0	0
A_95_P092353	2.65648	up	Nitab4.5_0000651g0030.1	Casein kinase IPR002290 Serine_threonine protein kinase	CKA1, ATCKA1: casein kinase alpha 1		0	0
A_95_P224852	4.3063	up	Nitab4.5_0001125g0010.1	RING finger protein IPR018957 Zinc finger, C3HC4 RING-type	0		0	0
A_95_P016261	2.13782	up	Nitab4.5_0002520g0040.1	Ferredoxin IPR001041 Ferredoxin	NDF4: NDH-dependent cyclic electron flow 1		0	0
A_95_P218502	3.28995	up	Nitab4.5_0000223g0270.1	Amino acid transporter IPR013057 Amino acid transporter, transmembrane	Transmembrane amino acid transporter family protein		0	0
A_95_P149667	2.04362	up	Nitab4.5_0000691g0230.1	CCR4-NOT transcription complex subunit 4 IPR003954 RNA recognition, region 1	RNA binding (RRM/RBD/RNP motifs) family protein		0	0
A_95_P180137	3.5995	up	Nitab4.5_0003201g0020.1	ATP-binding cassette transporter IPR013525 ABC-2 type transporter	PDR12, ATPDR12, ABCG40, ATABCG40: pleiotropic drug resistance 12		0	0
A_95_P082215	2.29937	up	Nitab4.5_0000529g0190.1	Programmed cell death protein 2 IPR002893 Zinc finger, MYND-type	zinc finger (MYND type) family protein / programmed cell death 2 C-terminal domain-containing protein		0	0
A_95_P113172	2.14817	up	Nitab4.5_0003587g0050.1	Vesicular glutamate transporter 3 IPR016196 Major facilitator superfamily, general substrate transporter	PHT4;5: phosphate transporter 4;5		0	0
A_95_P061615	2.65558	up	Nitab4.5_0011032g0020.1	X1 (Fragment) IPR005380 Region of unknown function XS	XH/XS domain-containing protein		0	0
A_95_P125532	2.11073	up	Nitab4.5_0001200g0170.1	SKIP interacting protein 24 (Fragment) IPR006141 Intein splicing site	Myosin heavy chain-related protein		0	0
A_95_P218607	5.08173	up	Nitab4.5_0000797g0020.1	MYB transcription factor IPR015495 Myb transcription factor	MYB73, ATMYB73: myb domain protein 73		MYB	TF
A_95_P125077	7.71101	up	Nitab4.5_0002822g0020.1	Protease inhibitor_seed storage_lipid transfer protein family protein IPR003612 Plant lipid transfer protein_seed storage_trypsin-alpha amylase inhibitor	Bifunctional inhibitor/lipid-transfer protein/seed storage 2S albumin superfamily protein		0	0
A_95_P263046	2.34979	up	Nitab4.5_0000681g0190.1	0	0		0	0
A_95_P207107	4.74258	up	Nitab4.5_0001915g0080.1	F-box family protein IPR001810 Cyclin-like F-box	0		0	0
A_95_P190642	2.6148	up	Nitab4.5_0002755g0040.1	Ulp1 protease family C-terminal catalytic domain containing protein IPR003653 Peptidase C48, SUMO_Sentrin_Ubl1	0		0	0
A_95_P297038	9.2263	up	Nitab4.5_0006999g0030.1	Regulator of chromosome condensation RCC1 domain-containing protein IPR009091 Regulator of chromosome condensation_beta-lactamase-inhibitor protein II	Regulator of chromosome condensation (RCC1) family protein		0	0
A_95_P222182	2.83304	up	Nitab4.5_0001474g0090.1	Serine_threonine-protein kinase IPR002290 Serine_threonine protein kinase	Protein kinase superfamily protein		0	0
A_95_P306913	23.4306	up	Nitab4.5_0022495g0010.1	Major latex-like protein IPR000916 Bet v I allergen	MLP28: MLP-like protein 28		0	0
A_95_P223512	2.21104	up	Nitab4.5_0018980g0010.1	Unknown Protein	unknown protein similar to AT1G62422.1		0	0
A_95_P236709	2.19937	up	Nitab4.5_0000038g0010.1	Lipase class 3 family protein IPR002921 Lipase, class 3	lipase class 3 family protein		0	0
A_95_P109722	4.0324	up	Nitab4.5_0002771g0030.1	UPF0497 membrane protein 17 IPR006702 Uncharacterised protein family UPF0497, trans-membrane plant	0		0	0
A_95_P311863	38.3372	up	Nitab4.5_0004905g0050.1	Seed maturation protein PM23 (Fragment)	unknown protein similar to AT5G14970.1		0	0
A_95_P251877	18.3585	up	Nitab4.5_0000884g0010.1	Phenylcoumaran benzylic ether reductase 3 IPR008030 NmrA-like	NAD(P)-binding Rossmann-fold superfamily protein		0	0
A_95_P298773	3.99289	up	Nitab4.5_0002137g0140.1	Glucose-6-phosphate_phosphate translocator 2 IPR004696 Tpt phosphate_phosphoenolpyruvate translocator	GPT2, ATGPT2: glucose-6-phosphate/phosphate translocator 2		0	0
A_95_P018716	16.571	up	Nitab4.5_0002289g0070.1	Inositol 2-dehydrogenase like protein-binding domain	Oxidoreductase family protein		0	0
A_95_P147587	7.51357	up	Nitab4.5_0004490g0020.1	Cytochrome P450	CYP76G1: cytochrome P450, family 76, subfamily G, polypeptide 1		0	0
A_95_P016231	2.52669	up	Nitab4.5_0008809g0040.1	RING finger-like IPR018957 Zinc finger, C3HC4 RING-type	NIP2: NEP-interacting protein 2		0	0
A_95_P021786	2.69047	up	Nitab4.5_0005596g0010.1	Phosphatidylinositol 4-kinase IPR015433 Phosphatidylinositol Kinase	ATPI4K ALPHA: Phosphatidylinositol 3- and 4-kinase family protein		0	0
A_95_P198044	2.17502	up	Nitab4.5_0001021g0070.1	Zinc finger family protein	RING/U-box superfamily protein		0	0
A_95_P143072	2.63906	up	Nitab4.5_0000015g0210.1	Heat shock protein IPR013126 Heat shock protein 70	BIP, BIP2: Heat shock protein 70 (Hsp 70) family protein		0	0
A_95_P007386	4.95766	up	Nitab4.5_0000038g0260.1	Protein FAR1-RELATED SEQUENCE 5 IPR004330 Transcription factor, FAR1-related	Far-red impaired responsive (FAR1) family protein		FAR1	TF
A_95_P078230	3.55747	up	Nitab4.5_0005908g0070.1	Methylmalonate-semialdehyde dehydrogenase IPR010061 Methylmalonate-semialdehyde dehydrogenase IPR015590 Aldehyde dehydrogenase	ALDH6B2: aldehyde dehydrogenase 6B2		0	0
A_95_P026981	2.32597	up	Nitab4.5_0000570g0260.1	Fatty acid oxidation complex subunit alpha IPR006176 3-hydroxyacyl-CoA dehydrogenase, NAD binding	MFP2, ATMFP2: multifunctional protein 2		0	0
A_95_P028741	34.6928	up	Nitab4.5_0000633g0030.1	Nodulin MtN3 family protein IPR018179 RAG1-activating protein 1 homologue	SWEET1, AtSWEET1: Nodulin MtN3 family protein		0	0
A_95_P264186	2.25665	up	Nitab4.5_0009115g0010.1	BCCIP homolog	CDK inhibitor P21 binding protein		0	0
A_95_P210297	5.67181	up	Nitab4.5_0007163g0020.1	Endoglucanase 1 IPR008928 Six-hairpin glycosidase-like IPR012341 Six-hairpin glycosidase IPR018221 Glycoside hydrolase, family 9, active site IPR001701 Glycoside hydrolase, family 9	AtGH9B14, GH9B14: glycosyl hydrolase 9B14		0	0
A_95_P127777	2.26935	up	Nitab4.5_0000680g0030.1	Pyruvate kinase IPR001697 Pyruvate kinase	Pyruvate kinase family protein		0	0
A_95_P015206	2.1603	up	Nitab4.5_0001220g0030.1	CBS domain-containing protein-like IPR000644 Cystathionine beta-synthase, core	LEJ2, CDCP2: Cystathionine beta-synthase (CBS) family protein		0	0
A_95_P159217	5.04087	up	Nitab4.5_0006222g0030.1	Os12g0581300 protein (Fragment) IPR006873 Protein of unknown function DUF620	Protein of unknown function (DUF620)		0	0
A_95_P020721	2.08495	up	Nitab4.5_0001115g0070.1	Serine_threonine_tyrosine kinase IPR002290 Serine_threonine protein kinase	Protein kinase superfamily protein		0	0
A_95_P207282	2.09996	up	Nitab4.5_0000428g0120.1	Ribosomal protein L30 IPR000231 Ribosomal protein L30e	Ribosomal protein L7Ae/L30e/S12e/Gadd45 family protein		0	0
A_95_P027871	2.93771	up	Nitab4.5_0008957g0030.1	Glyceraldehyde-3-phosphate dehydrogenase IPR000173 Glyceraldehyde 3-phosphate dehydrogenase	GAPCP-2: glyceraldehyde-3-phosphate dehydrogenase of plastid 2		0	0
A_95_P138187	2.01902	up	Nitab4.5_0010323g0020.1	NPR1-like protein (Fragment) IPR013069 BTB_POZ	BOP2: Ankyrin repeat family protein / BTB/POZ domain-containing protein		TRAF	transcriptional regulator
A_95_P011191	2.69092	up	Nitab4.5_0012657g0020.1	Sucrase_ferredoxin domain protein IPR009737 Sucraseferredoxin-like	Sucrase/ferredoxin-like family protein		0	0
A_95_P275573	2.80107	up	Nitab4.5_0008737g0010.1	Pectinesterase IPR000070 Pectinesterase, catalytic	ATPMEPCRF, PMEPCRF: pectin methylesterase PCR fragment F		0	0
A_95_P096458	2.93591	up	Nitab4.5_0000023g0250.1	0	0		0	0
A_95_P153872	2.39112	up	Nitab4.5_0002144g0070.1	Os10g0578600 protein (Fragment)	unknown protein similar to AT3G05390.1		0	0
A_95_P063165	2.55511	up	Nitab4.5_0002315g0010.1	Response regulator 9 IPR017053 Response regulator, plant B-type	ARR12, RR12: response regulator 12		ARR-B	TF
A_95_P119227	3.36873	up	Nitab4.5_0003737g0010.1	Mitochondrial transcription termination factor-like IPR003690 Mitochodrial transcription termination factor-related	0		mTERF	TF
A_95_P111007	2.05264	up	Nitab4.5_0004136g0010.1	Lipid transfer protein IPR013770 Plant lipid transfer protein and hydrophobic protein, helical	Bifunctional inhibitor/lipid-transfer protein/seed storage 2S albumin superfamily protein		0	0
A_95_P044971	2.14708	up	Nitab4.5_0008740g0010.1	Protein kinase IPR002290 Serine_threonine protein kinase	PHOT1, NPH1, JK224, RPT1: phototropin 1		0	0
A_95_P161582	2.76886	up	Nitab4.5_0000538g0030.1	Necrotic spotted lesions 1 (Fragment) IPR001862 Membrane attack complex component_perforin_complement C9	MAC/Perforin domain-containing protein		0	0
A_95_P164692	6.50625	up	Nitab4.5_0002218g0010.1	Beta-glucanase IPR000490 Glycoside hydrolase, family 17	Glycosyl hydrolase superfamily protein		0	0
A_95_P000536	40.6597	up	Nitab4.5_0005851g0070.1	Regulator of telomere elongation helicase 1 homolog, Rad3 type	RAD3-like DNA-binding helicase protein		0	0
A_95_P303968	3.16082	up	Nitab4.5_0000981g0010.1	Ribonuclease III family protein IPR000999 Ribonuclease III	RTL2, ATRTL2: RNAse THREE-like protein 2		0	0
A_95_P221688	2.33717	up	Nitab4.5_0004762g0010.1	0	hypoxia-responsive family protein / zinc finger (C3HC4-type RING finger) family protein		0	0
A_95_P003946	8.59392	up	Nitab4.5_0004731g0020.1	RRP1 IPR009053 Prefoldin	unknown protein similar to AT1G22060.1		0	0
A_95_P208632	4.67242	up	Nitab4.5_0009984g0020.1	Carbonyl reductase 3 IPR002347 Glucose_ribitol dehydrogenase	NAD(P)-binding Rossmann-fold superfamily protein		0	0
A_95_P132247	2.61995	up	Nitab4.5_0001663g0020.1	DNA binding protein IPR005516 Remorin, C-terminal region	Remorin family protein		0	0
A_95_P029526	2.12868	up	Nitab4.5_0012513g0010.1	NEDD8-activating enzyme E1 catalytic subunit IPR009036 Molybdenum cofactor biosynthesis, MoeB	ECR1: E1 C-terminal related 1		0	0
A_95_P237224	3.63601	up	Nitab4.5_0009681g0020.1	Os03g0107400 protein (Fragment)	0		0	0
A_95_P171976	4.12532	up	Nitab4.5_0000002g0440.1	Porin_voltage-dependent anion-selective channel protein IPR001925 Porin, eukaryotic type	VDAC1, ATVDAC1: voltage dependent anion channel 1		0	0
A_95_P246342	2.34469	up	Nitab4.5_0008745g0010.1	Pentatricopeptide repeat-containing protein	unknown protein similar to AT2G27830.1		0	0
A_95_P177937	5.47326	up	Nitab4.5_0000407g0110.1	Glyceraldehyde-3-phosphate dehydrogenase B IPR000173 Glyceraldehyde 3-phosphate dehydrogenase	GAPB: glyceraldehyde-3-phosphate dehydrogenase B subunit		0	0
A_95_P296868	2.0331	up	Nitab4.5_0001348g0210.1	UBA_TS-N domain protein IPR001623 Heat shock protein DnaJ, N-terminal	Chaperone DnaJ-domain superfamily protein		0	0
A_95_P141242	4.50158	up	Nitab4.5_0006641g0010.1	DUF1295 domain protein (Fragment) IPR010721 Protein of unknown function DUF1295	Protein of unknown function (DUF1295)		0	0
A_95_P159802	2.03208	up	Nitab4.5_0005096g0010.1	Alanine-glyoxylate aminotransferase IPR005814 Aminotransferase class-III	AGT2: alanine:glyoxylate aminotransferase 2		0	0
A_95_P075815	17.5488	up	Nitab4.5_0001088g0040.1	Importin beta-3 IPR011989 Armadillo-like helical	0		0	0
A_95_P049621	2.97442	up	Nitab4.5_0003280g0050.1	tRNA pseudouridine synthase family protein IPR001406 Pseudouridine synthase I, TruA	Pseudouridine synthase family protein		0	0
A_95_P260821	2.35556	up	Nitab4.5_0000288g0100.1	Tir-lrr, resistance protein fragment	Disease resistance protein (TIR-NBS-LRR class) family		0	0
A_95_P205087	8.57762	up	Nitab4.5_0002126g0050.1	B3 domain-containing transcription factor VRN1 IPR003340 Transcriptional factor B3	0		ABI3VP1	TF
A_95_P107382	14.9465	up	Nitab4.5_0004550g0040.1	Unknown Protein	0		0	0
A_95_P216542	3.66606	up	Nitab4.5_0000780g0010.1	Peroxidase IPR010255 Haem peroxidase	RCI3, RCI3A: Peroxidase superfamily protein		0	0
A_95_P295048	2.62898	up	Nitab4.5_0013627g0010.1	Vesicular glutamate transporter IPR016196 Major facilitator superfamily, general substrate transporter	PHT4;6: phosphate transporter 4;6		0	0
A_95_P083970	4.26659	up	Nitab4.5_0002311g0130.1	60S ribosomal protein L5-1 IPR005485 Ribosomal protein L5, eukaryotic	RPL5B: ribosomal protein L5 B		0	0
A_95_P015516	4.06808	up	Nitab4.5_0002707g0070.1	40S ribosomal protein S26 IPR000892 Ribosomal protein S26e	Ribosomal protein S26e family protein		0	0
A_95_P123227	9.88582	up	Nitab4.5_0001238g0070.1	Major latex-like protein IPR000916 Bet v I allergen	MLP31: MLP-like protein 31		0	0
A_95_P295188	4.47105	up	Nitab4.5_0001035g0060.1	Unknown Protein	0		0	0
A_95_P293643	3.36665	up	Nitab4.5_0000052g0030.1	Plant-specific domain TIGR01568 family protein IPR006458 Protein of unknown function DUF623, plant	ATOFP8, OFP8: ovate family protein 8		OFP	TF
A_95_P014286	2.11288	up	Nitab4.5_0000500g0090.1	50S ribosomal protein L19 IPR001857 Ribosomal protein L19	Ribosomal protein L19 family protein		0	0
A_95_P025746	12.8063	up	Nitab4.5_0000377g0050.1	Receptor like kinase, RLK	LRR XI-23, RLK7: Leucine-rich receptor-like protein kinase family protein		0	0
A_95_P090338	5.17285	up	Nitab4.5_0008104g0010.1	0	0		0	0
A_95_P092838	3.17267	up	Nitab4.5_0000816g0110.1	Carbamoyl-phosphate synthase large chain IPR006275 Carbamoyl phosphate synthase, large subunit, glutamine-dependent	CARB: carbamoyl phosphate synthetase B		0	0
A_95_P104502	2.77363	up	Nitab4.5_0004298g0040.1	30S ribosomal protein S1 IPR003029 Ribosomal protein S1, RNA binding domain	RPS1, ARRPS1: ribosomal protein S1		0	0
A_95_P205077	2.02495	up	Nitab4.5_0001916g0040.1	Calcium binding protein Caleosin IPR007736 Caleosin related	Caleosin-related family protein		0	0
A_95_P204382	2.5546	up	Nitab4.5_0000247g0040.1	Proteasome subunit alpha type IPR000426 Proteasome, alpha-subunit, conserved site	PAD2: proteasome alpha subunit D2		0	0
A_95_P124982	2.80033	up	Nitab4.5_0000115g0020.1	TBC1 domain family member 15 IPR000195 RabGAP_TBC	Ypt/Rab-GAP domain of gyp1p superfamily protein		0	0
A_95_P118957	3.47568	up	Nitab4.5_0000154g0250.1	COBRA-like protein IPR017391 COBRA-like	COBL4, IRX6: COBRA-like extracellular glycosyl-phosphatidyl inositol-anchored protein family		0	0
A_95_P214452	2.77513	up	Nitab4.5_0000964g0010.1	Cinnamyl alcohol dehydrogenase-like protein IPR002085 Alcohol dehydrogenase superfamily, zinc-containing	ATCAD9, CAD9: cinnamyl alcohol dehydrogenase 9		0	0
A_95_P138747	2.05125	up	Nitab4.5_0000123g0370.1	Cytochrome P450	CYP98A3: cytochrome P450, family 98, subfamily A, polypeptide 3		0	0
A_95_P063040	2.06697	up	Nitab4.5_0002497g0010.1	Sterol 3-beta-glucosyltransferase IPR004276 Glycosyl transferase, family 28	UGT80B1: UDP-Glycosyltransferase superfamily protein		0	0
A_95_P160777	2.88414	up	Nitab4.5_0009772g0010.1	Nucleobase ascorbate transporter IPR006043 Xanthine_uracil_vitamin C permease	Xanthine/uracil permease family protein		0	0
A_95_P240763	7.01808	up	Nitab4.5_0000893g0100.1	Unknown Protein	unknown protein similar to AT4G28310.1		0	0
A_95_P111332	2.67739	up	Nitab4.5_0002070g0010.1	0	0		0	0
A_95_P009286	5.26824	up	Nitab4.5_0001318g0050.1	Heat shock protein IPR002068 Heat shock protein Hsp20	HSP21: heat shock protein 21		0	0
A_95_P259441	3.28397	up	Nitab4.5_0006224g0030.1	S-adenosylmethionine decarboxylase proenzyme IPR001985 S-adenosylmethionine decarboxylase	S-adenosylmethionine decarboxylase		0	0
A_95_P020871	2.60132	up	Nitab4.5_0007429g0030.1	Beta-galactosidase IPR019801 Glycoside hydrolase, family 35, conserved site IPR001944 Glycoside hydrolase, family 35 IPR000922 D-galactoside_L-rhamnose binding SUEL lectin	BGAL1: beta galactosidase 1		0	0
A_95_P115487	5.62037	up	Nitab4.5_0001812g0100.1	Cathepsin B-like cysteine proteinase IPR013128 Peptidase C1A, papain	Cysteine proteinases superfamily protein		0	0
A_95_P082205	2.70528	up	Nitab4.5_0001201g0050.1	Glycosyltransferase IPR002495 Glycosyl transferase, family 8	GAUT6: galacturonosyltransferase 6		0	0
A_95_P065960	3.32169	up	Nitab4.5_0003490g0070.1	Structural maintenance of chromosomes 2 IPR003395 RecF_RecN_SMC protein, N-terminal	SMC2, TTN3, ATCAP-E1, ATSMC4: structural maintenance of chromosomes 2		0	0
A_95_P018476	2.11528	up	Nitab4.5_0008942g0020.1	Unknown Protein	unknown protein similar to AT3G52040.1		0	0
A_95_P252809	3.10557	up	Nitab4.5_0000513g0030.1	0	0		0	0
A_95_P282403	4.07742	up	Nitab4.5_0000441g0070.1	Chlorophyll a-b binding protein 4, chloroplastic IPR001344 Chlorophyll A-B binding protein	LHCB2.1, LHCB2: photosystem II light harvesting complex gene 2.1		0	0
A_95_P140312	5.29685	up	Nitab4.5_0000438g0020.1	Receptor like kinase, RLK	Leucine-rich receptor-like protein kinase family protein		0	0
A_95_P220637	3.41709	up	Nitab4.5_0003434g0070.1	Non-specific lipid-transfer protein IPR013770 Plant lipid transfer protein and hydrophobic protein, helical	Bifunctional inhibitor/lipid-transfer protein/seed storage 2S albumin superfamily protein		0	0
A_95_P301238	2.06185	up	Nitab4.5_0009307g0070.1	Metallophosphoesterase	0		0	0
A_95_P235304	4.67198	up	Nitab4.5_0000410g0380.1	Lipase-like protein	LysoPL2: lysophospholipase 2		0	0
A_95_P199842	2.1736	up	Nitab4.5_0000175g0020.1	Acetyl-CoA carboxylase-like protein IPR012878 Protein of unknown function DUF1680	Putative glycosyl hydrolase of unknown function (DUF1680)		0	0
A_95_P017421	13.4104	up	Nitab4.5_0002157g0130.1	Peroxidase IPR002016 Haem peroxidase, plant_fungal_bacterial	Peroxidase superfamily protein		0	0
A_95_P213102	7.25826	up	Nitab4.5_0007650g0030.1	p-coumarate CoA-ligase 2 IPR000873 AMP-dependent synthetase and ligase	4CL2, AT4CL2: 4-coumarate:CoA ligase 2		0	0
A_95_P313968	3.38772	up	Nitab4.5_0000543g0160.1	Phosphoribulokinase_uridine kinase IPR006083 Phosphoribulokinase_uridine kinase	PRK: phosphoribulokinase		0	0
A_95_P299968	2.35176	up	Nitab4.5_0011132g0010.1	Kinesin like protein IPR001752 Kinesin, motor region	Kinesin motor family protein		0	0
A_95_P207617	4.66014	up	Nitab4.5_0010974g0020.1	Serine_threonine-protein kinase TEL1 IPR003151 PIK-related kinase, FAT	TOR: target of rapamycin		0	0
A_95_P034963	9.37371	up	Nitab4.5_0012731g0010.1	Non-symbiotic hemoglobin protein IPR001032 Leghaemoglobin	GLB1, AHB1, ARATH GLB1, NSHB1, ATGLB1, HB1: hemoglobin 1		0	0
A_95_P025346	9.22328	up	Nitab4.5_0000215g0010.1	Non-symbiotic hemoglobin protein IPR001032 Leghaemoglobin	GLB1, AHB1, ARATH GLB1, NSHB1, ATGLB1, HB1: hemoglobin 1		0	0
A_95_P163707	2.22422	up	Nitab4.5_0001488g0010.1	0	0		0	0
A_95_P014381	9.07785	up	Nitab4.5_0003280g0040.1	Alpha-amylase IPR013775 Alpha-amylase, plant	ATAMY2, AMY2: alpha-amylase-like 2		0	0
A_95_P225984	2.69038	up	Nitab4.5_0000044g0230.1	Germin-like protein 5 IPR014710 RmlC-like jelly roll fold	ASHR2: ASH1-related protein 2		SET	transcriptional regulator
A_95_P258211	2.63831	up	Nitab4.5_0002516g0050.1	0	0		0	0
A_95_P071985	2.634	up	Nitab4.5_0001564g0030.1	O-methyltransferase IPR016461 O-methyltransferase, COMT, eukaryota	ATOMT1, OMT1: O-methyltransferase 1		0	0
A_95_P288868	6.22626	up	Nitab4.5_0000565g0020.1	T7.1 protein IPR008581 Protein of unknown function DUF863, plant	0		0	0
A_95_P147802	3.37286	up	Nitab4.5_0000781g0010.1	Mitochondrial peroxiredoxin (1-Cys Prx) with thioredoxin peroxidase activity IPR000866 Alkyl hydroperoxide reductase_ Thiol specific antioxidant_ Mal allergen	ATPER1, PER1: 1-cysteine peroxiredoxin 1		0	0
A_95_P161732	2.41349	up	Nitab4.5_0003966g0050.1	Self-incompatibility protein (Fragment) IPR010264 Plant self-incompatibility S1	0		0	0
A_95_P254204	4.20169	up	Nitab4.5_0000036g0420.1	Hypothetical YFW family protein 5 IPR009836 Protein of unknown function DUF1399	Protein of unknown function (duplicated DUF1399)		0	0
A_95_P039261	2.35352	up	Nitab4.5_0001939g0040.1	Glycosyltransferase family protein-like protein (Fragment)	glycosyltransferase family protein 2		0	0
A_95_P136212	4.57439	up	Nitab4.5_0005780g0010.1	Methanol inducible protein	0		0	0
A_95_P310323	2.16292	up	Nitab4.5_0004166g0050.1	Translation initiation factor IF-2 IPR000178 Initiation factor 2	FUG1: Translation initiation factor 2, small GTP-binding protein		0	0
A_95_P265496	2.87016	up	Nitab4.5_0002590g0030.1	Acyltransferase-like protein IPR003480 Transferase	0		0	0
A_95_P189592	4.01411	up	Nitab4.5_0001361g0180.1	Multidrug resistance protein mdtK IPR002528 Multi antimicrobial extrusion protein MatE	MATE efflux family protein		0	0
A_95_P102617	2.36664	up	Nitab4.5_0006455g0010.1	Type 2 metallothionein IPR000347 Plant metallothionein, family 15	MT2A, ATMT-K, ATMT-1: metallothionein 2A		0	0
A_95_P233044	2.0321	up	Nitab4.5_0004551g0030.1	MYB transcription factor IPR015495 Myb transcription factor	AtMYB9, MYB9: myb domain protein 9		MYB	TF
A_95_P000086	2.01406	up	Nitab4.5_0001192g0080.1	Aquaporin IPR012269 Aquaporin	RD28, PIP2;3, PIP2C: Aquaporin-like superfamily protein		0	0
A_95_P292228	2.30875	up	Nitab4.5_0003519g0030.1	MAP-like protein kinase IPR017946 PLC-like phosphodiesterase, TIM beta_alpha-barrel domain	PLC-like phosphodiesterases superfamily protein		0	0
A_95_P271331	2.21949	up	Nitab4.5_0000570g0170.1	Helicase-like protein IPR010285 Protein of unknown function DUF889, eukaryote	0		0	0
[truncated: 5,161 more rows]
