# Supplementary material for: Transcriptome and functional analysis revealed the intervention of brassinosteroid in regulation of cold induced early flowering in tobacco
Source: Front Plant Sci. 2023 Mar 31;14:1136884. doi: 10.3389/fpls.2023.1136884 (PMC10102362; doi:10.3389/fpls.2023.1136884)
Supplement: Supplementary file 9 [file Table_3.xlsx]

## Sheet: Supplemental table 3A
Supplemental table 3: Hormone signal transduction related DEGs in XY1 and YY85 under cold stress.
Supplemental table 3A: Auxin signal transduction related DEGs in XY1 and YY85 under cold stress.
Auxin transporters							TF
ProbeName	X12 vs X28	Y12 vs Y28	Gene_id	tomato_desc	TAIR10_desc	TF_family
A_95_P189027	up	up	Nitab4.5_0000495g0070.1	Auxin efflux carrier family protein IPR004776 Auxin efflux carrier	Auxin efflux carrier family protein	-	-
A_95_P082985	up	up	Nitab4.5_0008533g0020.1	Auxin efflux carrier family protein IPR004776 Auxin efflux carrier	Auxin efflux carrier family protein	-	-
A_95_P247762	up	up	Nitab4.5_0000235g0110.1	Auxin efflux carrier family protein IPR004776 Auxin efflux carrier	Auxin efflux carrier family protein	-	-
A_95_P199387	up	up	Nitab4.5_0000235g0110.1	Auxin efflux carrier family protein IPR004776 Auxin efflux carrier	Auxin efflux carrier family protein	-	-
A_95_P195642	-	up	Nitab4.5_0008533g0020.1	Auxin efflux carrier family protein IPR004776 Auxin efflux carrier	Auxin efflux carrier family protein	-	-
A_95_P179312	up	-	Nitab4.5_0001891g0070.1	Transmembrane amino acid transporter protein IPR013057 Amino acid transporter, transmembrane	LAX2: like AUXIN RESISTANT 2	-	-
A_95_P125822	up	-	Nitab4.5_0003037g0140.1	Auxin efflux carrier family protein IPR004776 Auxin efflux carrier	Auxin efflux carrier family protein	-	-
A_95_P301523	down	down	Nitab4.5_0004009g0040.1	Auxin efflux carrier family protein IPR004776 Auxin efflux carrier	Auxin efflux carrier family protein	-	-
A_95_P044911	down	down	Nitab4.5_0000742g0170.1	Auxin efflux carrier IPR014024 Auxin efflux carrier, subgroup	PIN3, ATPIN3: Auxin efflux carrier family protein	-	-
A_95_P072165	down	-	Nitab4.5_0003141g0060.1	Auxin efflux carrier family protein IPR004776 Auxin efflux carrier	Auxin efflux carrier family protein	-
Auxin receptor
ProbeName	X12 vs X28	Y12 vs Y28	Gene_id	tomato_desc	TAIR10_desc	TF_family	TF
A_95_P181112	up	-	Nitab4.5_0001740g0150.1	Auxin F-box protein 5 IPR006553 Leucine-rich repeat, cysteine-containing subtype	TIR1: F-box/RNI-like superfamily protein	-	-
A_95_P281393	down	down	Nitab4.5_0000559g0290.1	Auxin F-box protein 5 IPR001810 Cyclin-like F-box	AFB2: auxin signaling F-box 2	-	-
A_95_P200152	-	down	Nitab4.5_0000190g0020.1	Auxin F-box protein 5 IPR001810 Cyclin-like F-box	TIR1: F-box/RNI-like superfamily protein	-	-
Auxin response factor and repressor
ProbeName	X12 vs X28	Y12 vs Y28	Gene_id	tomato_desc	TAIR10_desc	TF_family	TF
A_95_P008776	-	up	Nitab4.5_0008016g0010.1	Auxin response factor 1 IPR010525 Auxin response factor	ARF1: auxin response factor 1	ARF	TF
A_95_P196887	down	down	Nitab4.5_0000663g0220.1	Auxin response factor 2 IPR011525 Aux_IAA-ARF-dimerisation IPR003340 Transcriptional factor B3	ARF2, ARF1-BP, HSS, ORE14: auxin response factor 2	ARF	TF
A_95_P298098	down	down	Nitab4.5_0000663g0220.1	Auxin response factor 2 IPR011525 Aux_IAA-ARF-dimerisation IPR003340 Transcriptional factor B3	ARF2, ARF1-BP, HSS, ORE14: auxin response factor 2	ARF	TF
A_95_P153232	down	down	Nitab4.5_0000663g0220.1	Auxin response factor 2 IPR011525 Aux_IAA-ARF-dimerisation IPR003340 Transcriptional factor B3	ARF2, ARF1-BP, HSS, ORE14: auxin response factor 2	ARF	TF
A_95_P233589	down	down	Nitab4.5_0000663g0220.1	Auxin response factor 2 IPR011525 Aux_IAA-ARF-dimerisation IPR003340 Transcriptional factor B3	ARF2, ARF1-BP, HSS, ORE14: auxin response factor 2	ARF	TF
A_95_P289498	down	down	Nitab4.5_0002367g0010.1	Auxin response factor 9 IPR010525 Auxin response factor	ARF9: auxin response factor 9	ARF	TF
A_95_P154327	down	down	Nitab4.5_0005490g0020.1	Auxin response factor 1 IPR010525 Auxin response factor	ARF1: auxin response factor 1	ABI3VP1	TF
A_95_P313213	down	-	Nitab4.5_0001535g0030.1	Auxin response factor 19 IPR010525 Auxin response factor	ARF19, IAA22, ARF11: auxin response factor 19	ARF	TF
A_95_P044821	down	-	Nitab4.5_0000999g0120.1	Auxin response factor 4 IPR011525 Aux_IAA-ARF-dimerisation IPR003340 Transcriptional factor B3	ARF4: auxin response factor 4	ARF	TF
A_95_P146942	-	down	Nitab4.5_0000899g0130.1	Auxin response factor 19 IPR010525 Auxin response factor	NPH4, MSG1, IAA21, ARF7, TIR5, BIP: Transcriptional factor B3 family protein / auxin-responsive factor AUX/IAA-related	ARF	TF
A_95_P136812	-	down	Nitab4.5_0000663g0220.1	Auxin response factor 2 IPR011525 Aux_IAA-ARF-dimerisation IPR003340 Transcriptional factor B3	ARF2, ARF1-BP, HSS, ORE14: auxin response factor 2	ARF	TF
A_95_P277868	-	down	Nitab4.5_0015619g0010.1	Auxin response factor 24 IPR003340 Transcriptional factor B3	NGA1: AP2/B3-like transcriptional factor family protein	ARF	TF
A_95_P000526	up	up	Nitab4.5_0000525g0120.1	Auxin responsive protein IPR003311 AUX_IAA protein	ATAUX2-11, IAA4: AUX/IAA transcriptional regulator family protein	AUX/IAA	transcriptional regulator
A_95_P233999	-	up	Nitab4.5_0004969g0040.1	Auxin response factor 9 IPR003311 AUX_IAA protein	PAP1, IAA26: phytochrome-associated protein 1	AUX/IAA	transcriptional regulator
A_95_P020896	-	up	Nitab4.5_0003039g0030.1	Auxin responsive protein IPR003311 AUX_IAA protein	PAP2, IAA27: phytochrome-associated protein 2	AUX/IAA	transcriptional regulator
A_95_P295458	-	up	Nitab4.5_0003039g0030.1	Auxin responsive protein IPR003311 AUX_IAA protein	PAP2, IAA27: phytochrome-associated protein 2	AUX/IAA	transcriptional regulator
A_95_P301903	down	down	Nitab4.5_0001998g0160.1	Auxin responsive protein IPR003311 AUX_IAA protein	IAA11: indole-3-acetic acid inducible 11	AUX/IAA	transcriptional regulator
A_95_P043551	down	-	Nitab4.5_0004899g0110.1	Auxin responsive protein IPR003311 AUX_IAA protein	ATAUX2-11, IAA4: AUX/IAA transcriptional regulator family protein	AUX/IAA	transcriptional regulator
A_95_P197102	down	-	Nitab4.5_0010384g0010.1	Auxin responsive protein IPR003311 AUX_IAA protein	IAA16: indoleacetic acid-induced protein 16	AUX/IAA	transcriptional regulator
Auxin response gene
ProbeName	X12 vs X28	Y12 vs Y28	Gene_id	tomato_desc	TAIR10_desc	TF_family	TF
A_95_P105422	up	up	Nitab4.5_0000319g0270.1	Auxin-responsive family protein IPR003676 Auxin responsive SAUR protein	SAUR-like auxin-responsive protein family	0	0
A_95_P000631	-	up	Nitab4.5_0000754g0310.1	Auxin-induced SAUR-like protein IPR003676 Auxin responsive SAUR protein	SAUR-like auxin-responsive protein family	0	0
A_95_P311183	-	up	Nitab4.5_0000040g0330.1	Membrane protein IPR017214 Uncharacterised conserved protein UCP037471	Auxin-responsive family protein	0	0
A_95_P161492	down	down	Nitab4.5_0011176g0050.1	Aquaporin IPR003676 Auxin responsive SAUR protein	SAUR-like auxin-responsive protein family	0	0
A_95_P186707	down	down	Nitab4.5_0001439g0060.1	Indole-3-acetic acid-amido synthetase GH3.8 IPR004993 GH3 auxin-responsive promoter	GH3.1: Auxin-responsive GH3 family protein	0	0
A_95_P221472	down	down	Nitab4.5_0021741g0010.1	Auxin-responsive GH3-like IPR004993 GH3 auxin-responsive promoter	DFL2, GH3-10: Auxin-responsive GH3 family protein	0	0
A_95_P052086	down	down	Nitab4.5_0004404g0010.1	Auxin-responsive family protein IPR003676 Auxin responsive SAUR protein	SAUR-like auxin-responsive protein family	0	0
A_95_P253404	down	down	Nitab4.5_0002693g0090.1	Auxin-responsive protein IPR003676 Auxin responsive SAUR protein	SAUR-like auxin-responsive protein family	0	0
A_95_P308933	-	down	Nitab4.5_0001650g0120.1	Auxin-responsive protein IPR003676 Auxin responsive SAUR protein	SAUR-like auxin-responsive protein family	0	0
A_95_P134787	-	down	Nitab4.5_0002370g0050.1	GH3 family protein IPR004993 GH3 auxin-responsive promoter	DFL2, GH3-10: Auxin-responsive GH3 family protein	0	0
A_95_P185327	-	down	Nitab4.5_0011106g0010.1	Membrane protein IPR017214 Uncharacterised conserved protein UCP037471	Auxin-responsive family protein	0	0
A_95_P008441	-	down	Nitab4.5_0000019g0400.1	Membrane protein IPR017214 Uncharacterised conserved protein UCP037471	Auxin-responsive family protein	0	0
A_95_P255834	-	down	Nitab4.5_0013643g0010.1	Membrane protein IPR017214 Uncharacterised conserved protein UCP037471	Auxin-responsive family protein	0	0
A_95_P279698	-	down	Nitab4.5_0000283g0230.1	Aquaporin IPR003676 Auxin responsive SAUR protein	0	0	0
A_95_P257419	-	down	Nitab4.5_0000980g0400.1	Auxin-induced SAUR-like protein IPR003676 Auxin responsive SAUR protein	SAUR-like auxin-responsive protein family	0	0
A_95_P047661	-	down	Nitab4.5_0011176g0040.1	Auxin-induced SAUR-like protein IPR003676 Auxin responsive SAUR protein	SAUR-like auxin-responsive protein family	0	0
A_95_P160832	-	down	Nitab4.5_0004404g0010.1	Auxin-responsive family protein IPR003676 Auxin responsive SAUR protein	SAUR-like auxin-responsive protein family	0	0
A_95_P268371	down	-	Nitab4.5_0021741g0010.1	Auxin-responsive GH3-like IPR004993 GH3 auxin-responsive promoter	DFL2, GH3-10: Auxin-responsive GH3 family protein	0	0
A_95_P076225	down	-	Nitab4.5_0001242g0020.1	Auxin-induced SAUR-like protein IPR003676 Auxin responsive SAUR protein	SAUR-like auxin-responsive protein family	0	0
A_95_P121057	down	-	Nitab4.5_0000754g0310.1	Auxin-induced SAUR-like protein IPR003676 Auxin responsive SAUR protein	SAUR-like auxin-responsive protein family	0	0

## Sheet: Supplemental table 3B
Supplemental table 3B: ethylene signal transduction related DEGs in XY1 and YY85 under cold stress.
Ethylene signal transduction
ProbeName	X12 vs X28	Y12 vs Y28	Gene_id	tomato_desc	TAIR10_desc	TF_family	TF
A_95_P032016	up	up	Nitab4.5_0003110g0130.1	Ethylene-responsive transcription factor 4 IPR001471 Pathogenesis-related transcriptional factor and ERF, DNA-binding	Integrase-type DNA-binding superfamily protein	AP2-EREBP	TF
A_95_P042831	up	up	Nitab4.5_0004682g0010.1	Ethylene-responsive transcription factor 2 IPR001471 Pathogenesis-related transcriptional factor and ERF, DNA-binding	ERF1, ATERF1: ethylene response factor 1	AP2-EREBP	TF
A_95_P177477	up	up	Nitab4.5_0003796g0080.1	Ethylene insensitive 3 class transcription factor IPR006957 Ethylene insensitive 3	EIL3, SLIM1, ATSLIM, AtEIL3: ETHYLENE-INSENSITIVE3-like 3	EIL	TF
A_95_P002336	up	up	Nitab4.5_0001083g0010.1	Ethylene-responsive transcription factor 4 IPR001471 Pathogenesis-related transcriptional factor and ERF, DNA-binding	CBF1, DREB1B, ATCBF1: C-repeat/DRE binding factor 1	AP2-EREBP	TF
A_95_P128112	up	-	Nitab4.5_0009724g0010.1	Ethylene-responsive transcription factor 4 IPR001471 Pathogenesis-related transcriptional factor and ERF, DNA-binding	Integrase-type DNA-binding superfamily protein	AP2-EREBP	TF
A_95_P108952	-	up	Nitab4.5_0027568g0010.1	Manganese transporter mntH IPR017187 Ethylene-insensitive 2	EIN2, PIR2, CKR1, ERA3, ORE3, ORE2, ATEIN2: NRAMP metal ion transporter family protein	0	0
Ethylene-responsive transcription factor
A_95_P261496	-	up	Nitab4.5_0000718g0160.1	Ethylene responsive transcription factor 2a IPR001471 Pathogenesis-related transcriptional factor and ERF, DNA-binding	CRF4: cytokinin response factor 4	0	AP2-EREBP
A_95_P144872	-	up	Nitab4.5_0006414g0010.1	Ethylene-responsive transcription factor 4 IPR001471 Pathogenesis-related transcriptional factor and ERF, DNA-binding	Integrase-type DNA-binding superfamily protein	0	AP2-EREBP
A_95_P020801	-	up	Nitab4.5_0005286g0070.1	Ethylene-responsive transcription factor 4 IPR001471 Pathogenesis-related transcriptional factor and ERF, DNA-binding	LEP: Integrase-type DNA-binding superfamily protein	0	AP2-EREBP
A_95_P208442	-	up	Nitab4.5_0004738g0060.1	AP2-like ethylene-responsive transcription factor At1g16060 IPR001471 Pathogenesis-related transcriptional factor and ERF, DNA-binding	ADAP: ARIA-interacting double AP2 domain protein	0	AP2-EREBP
A_95_P189597	-	up	Nitab4.5_0003665g0040.1	Ethylene responsive transcription factor 1b IPR001471 Pathogenesis-related transcriptional factor and ERF, DNA-binding	ATERF13, EREBP, ERF13: ethylene-responsive element binding factor 13	0	AP2-EREBP
A_95_P225162	-	up	Nitab4.5_0000333g0080.1	AP2-like ethylene-responsive transcription factor At1g16060 IPR001471 Pathogenesis-related transcriptional factor and ERF, DNA-binding	AP2: Integrase-type DNA-binding superfamily protein	0	AP2-EREBP
A_95_P130572	down	down	Nitab4.5_0000076g0140.1	Ethylene-responsive nuclear protein	0	0	0
A_95_P275183	down	down	Nitab4.5_0008487g0050.1	Ethylene-responsive transcription factor 1 IPR001471 Pathogenesis-related transcriptional factor and ERF, DNA-binding	RAP2.11: related to AP2 11	AP2-EREBP	TF
A_95_P052441	down	down	Nitab4.5_0000306g0370.1	Ethylene responsive transcription factor 2b IPR001471 Pathogenesis-related transcriptional factor and ERF, DNA-binding	RAP2.3, ATEBP, ERF72, EBP: ethylene-responsive element binding protein	AP2-EREBP	TF
A_95_P045031	down	down	Nitab4.5_0008487g0050.1	Ethylene-responsive transcription factor 1 IPR001471 Pathogenesis-related transcriptional factor and ERF, DNA-binding	RAP2.11: related to AP2 11	AP2-EREBP	TF
A_95_P277633	down	down	Nitab4.5_0000818g0040.1	Ethylene responsive transcription factor 1a IPR001471 Pathogenesis-related transcriptional factor and ERF, DNA-binding	Integrase-type DNA-binding superfamily protein	RWP-RK	TF
A_95_P301848	down	down	Nitab4.5_0004204g0010.1	Ethylene-responsive nuclear protein	0	0	0
A_95_P291208	down	down	Nitab4.5_0000512g0230.1	Ethylene responsive transcription factor 2a IPR001471 Pathogenesis-related transcriptional factor and ERF, DNA-binding	Integrase-type DNA-binding superfamily protein	AP2-EREBP	TF
A_95_P220107	down	down	Nitab4.5_0005305g0010.1	AP2-like ethylene-responsive transcription factor At1g16060 IPR001471 Pathogenesis-related transcriptional factor and ERF, DNA-binding	ANT, DRG, CKC, CKC1: Integrase-type DNA-binding superfamily protein	AP2-EREBP	TF
A_95_P209607	down	down	Nitab4.5_0001099g0050.1	Peptidase M50 family	ATEGY3, EGY3: ethylene-dependent gravitropism-deficient and yellow-green-like 3	0	0
A_95_P137167	down	down	Nitab4.5_0001099g0050.1	Peptidase M50 family	ATEGY3, EGY3: ethylene-dependent gravitropism-deficient and yellow-green-like 3	0	0
A_95_P043806	down	-	Nitab4.5_0015167g0010.1	Ethylene responsive transcription factor 1b IPR001471 Pathogenesis-related transcriptional factor and ERF, DNA-binding	0	AP2-EREBP	TF
A_95_P076030	down	-	Nitab4.5_0002584g0030.1	Ethylene responsive transcription factor 2a IPR001471 Pathogenesis-related transcriptional factor and ERF, DNA-binding	Integrase-type DNA-binding superfamily protein	AP2-EREBP	TF
A_95_P069280	down	-	Nitab4.5_0000302g0110.1	Ethylene receptor IPR001789 Signal transduction response regulator, receiver region IPR014525 Signal transduction histidine kinase, hybrid-type, ethylene sensor IPR005467 Signal transduction histidine kinase, core	EIN4: Signal transduction histidine kinase, hybrid-type, ethylene sensor	Orphans	transcriptional regulator
A_95_P034663	down	-	Nitab4.5_0000376g0050.1	Ethylene responsive transcription factor 1b IPR001471 Pathogenesis-related transcriptional factor and ERF, DNA-binding	0	AP2-EREBP	TF
A_95_P079775	down	-	Nitab4.5_0001567g0230.1	Ethylene-responsive transcription factor 1 IPR001471 Pathogenesis-related transcriptional factor and ERF, DNA-binding	TINY2: Integrase-type DNA-binding superfamily protein	AP2-EREBP	TF
A_95_P226184	-	down	Nitab4.5_0000600g0060.1	Ethylene-responsive transcription factor 2 IPR001471 Pathogenesis-related transcriptional factor and ERF, DNA-binding	Integrase-type DNA-binding superfamily protein	0	AP2-EREBP
A_95_P316113	-	down	Nitab4.5_0002394g0010.1	Ethylene-responsive transcription factor 4 IPR001471 Pathogenesis-related transcriptional factor and ERF, DNA-binding	CBF2, DREB1C, FTQ4, ATCBF2: C-repeat/DRE binding factor 2	0	AP2-EREBP
A_95_P152672	-	down	Nitab4.5_0007739g0040.1	Ethylene-responsive transcription factor 2 IPR001471 Pathogenesis-related transcriptional factor and ERF, DNA-binding	Integrase-type DNA-binding superfamily protein	0	AP2-EREBP
A_95_P136437	-	down	Nitab4.5_0005990g0020.1	Ethylene-responsive transcription factor 4 IPR001471 Pathogenesis-related transcriptional factor and ERF, DNA-binding	CBF1, DREB1B, ATCBF1: C-repeat/DRE binding factor 1	0	AP2-EREBP
A_95_P105832	-	down	Nitab4.5_0009934g0010.1	Ethylene-responsive transcription factor 4 IPR001471 Pathogenesis-related transcriptional factor and ERF, DNA-binding	ERF9, ATERF9, ATERF-9: erf domain protein 9	0	AP2-EREBP
A_95_P108662	-	down	Nitab4.5_0002419g0020.1	Ethylene-responsive transcription factor 4 IPR001471 Pathogenesis-related transcriptional factor and ERF, DNA-binding	CBF2, DREB1C, FTQ4, ATCBF2: C-repeat/DRE binding factor 2	0	AP2-EREBP
A_95_P117612	-	down	Nitab4.5_0002687g0110.1	Ethylene insensitive 3 class transcription factor IPR006957 Ethylene insensitive 3	EIN3, AtEIN3: Ethylene insensitive 3 family protein	0	EIL
A_95_P184752	-	down	Nitab4.5_0003930g0020.1	AP2-like ethylene-responsive transcription factor At1g16060 IPR001471 Pathogenesis-related transcriptional factor and ERF, DNA-binding	AIL6: AINTEGUMENTA-like 6	0	AP2-EREBP
A_95_P234739	-	down	Nitab4.5_0007739g0040.1	Ethylene-responsive transcription factor 2 IPR001471 Pathogenesis-related transcriptional factor and ERF, DNA-binding	Integrase-type DNA-binding superfamily protein	0	AP2-EREBP
A_95_P265976	-	down	Nitab4.5_0000363g0170.1	Ethylene-responsive transcription factor 4 IPR001471 Pathogenesis-related transcriptional factor and ERF, DNA-binding	Integrase-type DNA-binding superfamily protein	0	AP2-EREBP
A_95_P055386	-	down	Nitab4.5_0000057g0300.1	Ethylene responsive transcription factor 2a IPR001471 Pathogenesis-related transcriptional factor and ERF, DNA-binding	0	0	AP2-EREBP
A_95_P245517	-	down	Nitab4.5_0001589g0010.1	Ethylene-responsive transcription factor 4 IPR001471 Pathogenesis-related transcriptional factor and ERF, DNA-binding	0	0	0
A_95_P279233	-	down	Nitab4.5_0004161g0090.1	Ethylene-responsive transcription factor 4 IPR001471 Pathogenesis-related transcriptional factor and ERF, DNA-binding	0	0	AP2-EREBP
A_95_P013711	-	down	Nitab4.5_0009818g0010.1	AP2-like ethylene-responsive transcription factor At1g16060 IPR001471 Pathogenesis-related transcriptional factor and ERF, DNA-binding	ANT, DRG, CKC, CKC1: Integrase-type DNA-binding superfamily protein	0	AP2-EREBP
A_95_P211027	-	down	Nitab4.5_0004762g0030.1	Ethylene-responsive transcription factor 4 IPR001471 Pathogenesis-related transcriptional factor and ERF, DNA-binding	Integrase-type DNA-binding superfamily protein	0	AP2-EREBP
A_95_P172610	-	down	Nitab4.5_0007739g0010.1	Ethylene responsive transcription factor 1a IPR001471 Pathogenesis-related transcriptional factor and ERF, DNA-binding	Integrase-type DNA-binding superfamily protein	0	AP2-EREBP
A_95_P190962	-	down	Nitab4.5_0002211g0060.1	Ethylene responsive transcription factor 1a IPR001471 Pathogenesis-related transcriptional factor and ERF, DNA-binding	Integrase-type DNA-binding superfamily protein	0	AP2-EREBP

## Sheet: Supplemental table 3C
Supplemental table 3C: Abscisic acid signal transduction related DEGs in XY1 and YY85 under cold stress.
Abscisic acid signal transduction
ProbeName	X12 vs X28	Y12 vs Y28	Gene_id	tomato_desc	TAIR10_desc	TF_family	TF
A_95_P199887	up	-	Nitab4.5_0008279g0010.1	Abscisic acid receptor PYL8 IPR019587 Polyketide cyclase_dehydrase	RCAR3, PYL8: regulatory components of ABA receptor 3	0	0
A_95_P115347	up	-	Nitab4.5_0003710g0010.1	Abscisic acid receptor PYL4 IPR019587 Polyketide cyclase_dehydrase	PYL6, RCAR9: PYR1-like 6	0	0
A_95_P120377	down	down	Nitab4.5_0004419g0010.1	Abscisic acid receptor PYL2 IPR019587 Polyketide cyclase_dehydrase	PYL2, RCAR14: PYR1-like 2	0	0
A_95_P018456	up	-	Nitab4.5_0009622g0010.1	Protein phosphatase 2C IPR015655 Protein phosphatase 2C	HAI3: highly ABA-induced PP2C gene 3	0	0
A_95_P124917	-	down	Nitab4.5_0002760g0050.1	BZIP transcription factor IPR011616 bZIP transcription factor, bZIP-1	ABF2, AREB1, ATAREB1: abscisic acid responsive elements-binding factor 2	0	bZIP
A_95_P131617	-	down	Nitab4.5_0001428g0140.1	BZIP transcription factor IPR011616 bZIP transcription factor, bZIP-1	ABF2, AREB1, ATAREB1: abscisic acid responsive elements-binding factor 2	0	bZIP
Abscisic acid related genes
ProbeName	X12 vs X28	Y12 vs Y28	Gene_id	tomato_desc	TAIR10_desc	TF_family	TF
A_95_P110812	up	up	Nitab4.5_0001187g0070.1	Abscisic stress ripening (Fragment) IPR003496 ABA_WDS induced protein	0	0	0
A_95_P028371	up	up	Nitab4.5_0001187g0070.1	Abscisic stress ripening (Fragment) IPR003496 ABA_WDS induced protein	0	0	0
A_95_P102912	-	up	Nitab4.5_0001187g0090.1	Abscisic stress ripening (Fragment) IPR003496 ABA_WDS induced protein	0	0	0
A_95_P241945	down	down	Nitab4.5_0005468g0040.1	Receptor expression-enhancing protein 3 IPR004345 TB2_DP1 and HVA22 related protein	Abscisic acid-responsive (TB2/DP1, HVA22) family protein	0	0
A_95_P146072	down	down	Nitab4.5_0004979g0130.1	FIP1 IPR004182 GRAM	GRAM domain-containing protein / ABA-responsive protein-related	0	0
A_95_P117227	down	down	Nitab4.5_0004979g0130.1	FIP1 IPR004182 GRAM	GRAM domain-containing protein / ABA-responsive protein-related	0	0
A_95_P066285	-	down	Nitab4.5_0003040g0080.1	FIP1 IPR004182 GRAM	GRAM domain-containing protein / ABA-responsive protein-related	0	0

## Sheet: Supplemental table 3D
Supplemental table 3D: gibberellin acid signal transduction related DEGs in XY1 and YY85 under cold stress.
gibberellin signal transduction
ProbeName	X12 vs X28	Y12 vs Y28	Gene_id	tomato_desc	TAIR10_desc	TF_family	TF
A_95_P000261	up	up	Nitab4.5_0000283g0170.1	Gibberellin-regulated protein 2 IPR003854 Gibberellin regulated protein	Gibberellin-regulated family protein	0	0	0
A_95_P024676	up	up	Nitab4.5_0000245g0250.1	GID1-like gibberellin receptor IPR013094 Alpha_beta hydrolase fold-3	ATGID1C, GID1C: alpha/beta-Hydrolases superfamily protein	0	0	0
A_95_P183507	up	-	Nitab4.5_0000156g0210.1	Gibberellin receptor GID1L2 IPR013094 Alpha_beta hydrolase fold-3	ATCXE13, CXE13: carboxyesterase 13	0	0	0
A_95_P162577	up	-	Nitab4.5_0000156g0210.1	Gibberellin receptor GID1L2 IPR013094 Alpha_beta hydrolase fold-3	ATCXE13, CXE13: carboxyesterase 13	0	0	0
A_95_P247212	up	-	Nitab4.5_0000156g0210.1	Gibberellin receptor GID1L2 IPR013094 Alpha_beta hydrolase fold-3	ATCXE13, CXE13: carboxyesterase 13	0	0	0
A_95_P259511	up	-	Nitab4.5_0000156g0210.1	Gibberellin receptor GID1L2 IPR013094 Alpha_beta hydrolase fold-3	ATCXE13, CXE13: carboxyesterase 13	0	0	0
A_95_P311143	up	-	Nitab4.5_0000156g0210.1	Gibberellin receptor GID1L2 IPR013094 Alpha_beta hydrolase fold-3	ATCXE13, CXE13: carboxyesterase 13	0	0	0
A_95_P158797	up	-	Nitab4.5_0000156g0210.1	Gibberellin receptor GID1L2 IPR013094 Alpha_beta hydrolase fold-3	ATCXE13, CXE13: carboxyesterase 13	0	0	0
A_95_P025066	-	up	Nitab4.5_0004238g0090.1	GID1-like gibberellin receptor IPR013094 Alpha_beta hydrolase fold-3	ATGID1B, GID1B: alpha/beta-Hydrolases superfamily protein	0	0	0
A_95_P164862	down	down	Nitab4.5_0000839g0010.1	Gibberellin 2-beta-dioxygenase 7 IPR005123 Oxoglutarate and iron-dependent oxygenase	2-oxoglutarate (2OG) and Fe(II)-dependent oxygenase superfamily protein	0	0	0
A_95_P116527	down	down	Nitab4.5_0000839g0010.1	Gibberellin 2-beta-dioxygenase 7 IPR005123 Oxoglutarate and iron-dependent oxygenase	2-oxoglutarate (2OG) and Fe(II)-dependent oxygenase superfamily protein	0	0	0
A_95_P198552	down	down	Nitab4.5_0000839g0010.1	Gibberellin 2-beta-dioxygenase 7 IPR005123 Oxoglutarate and iron-dependent oxygenase	2-oxoglutarate (2OG) and Fe(II)-dependent oxygenase superfamily protein	0	0	0
A_95_P200442	down	down	Nitab4.5_0001286g0050.1	Gibberellin-regulated protein 2 IPR003854 Gibberellin regulated protein	Gibberellin-regulated family protein	0	0	0
A_95_P158837	down	-	Nitab4.5_0000149g0240.1	Gibberellin receptor GID1L2 IPR013094 Alpha_beta hydrolase fold-3	ATCXE13, CXE13: carboxyesterase 13	0	0	0
A_95_P155022	-	down	Nitab4.5_0000245g0250.1	GID1-like gibberellin receptor IPR013094 Alpha_beta hydrolase fold-3	ATGID1C, GID1C: alpha/beta-Hydrolases superfamily protein	0	0	0
A_95_P315568	-	down	Nitab4.5_0002093g0090.1	GID1-like gibberellin receptor IPR013094 Alpha_beta hydrolase fold-3	ATGID1B, GID1B: alpha/beta-Hydrolases superfamily protein	0	0	0

## Sheet: Supplemental table 3E
Supplemental table 3E: Cytokinin signal transduction related DEGs in XY1 and YY85 under cold stress.
Cytokinin signal transduction
ProbeName	X12 vs X28	Y12 vs Y28	Gene_id	tomato_desc	TAIR10_desc	TF_family	TF
A_95_P137007	up	up	Nitab4.5_0001083g0040.1	Response regulator 11 IPR006447 Myb-like DNA-binding region, SHAQKYF class	ARR21, RR21: response regulator 21	G2-like	TF
A_95_P054081	up	up	Nitab4.5_0001318g0010.1	Response regulator 11 IPR017053 Response regulator, plant B-type	ARR11: response regulator 11	ARR-B	TF
A_95_P088098	up	up	Nitab4.5_0001083g0040.1	Response regulator 11 IPR006447 Myb-like DNA-binding region, SHAQKYF class	ARR21, RR21: response regulator 21	G2-like	TF
A_95_P125022	up	up	Nitab4.5_0007306g0010.1	Response regulator 5 IPR001789 Signal transduction response regulator, receiver region	ARR9, ATRR4: response regulator 9	Orphans	transcriptional regulator
A_95_P261496	-	up	Nitab4.5_0000718g0160.1	Ethylene responsive transcription factor 2a IPR001471 Pathogenesis-related transcriptional factor and ERF, DNA-binding	CRF4: cytokinin response factor 4	0	AP2-EREBP
A_95_P034588	-	up	Nitab4.5_0001094g0080.1	Response regulator 9 IPR017053 Response regulator, plant B-type	ARR12, RR12: response regulator 12	0	ARR-B
A_95_P063165	-	up	Nitab4.5_0002315g0010.1	Response regulator 9 IPR017053 Response regulator, plant B-type	ARR12, RR12: response regulator 12	0	ARR-B
A_95_P067570	-	up	Nitab4.5_0000916g0020.1	Response regulator 8 IPR017053 Response regulator, plant B-type	ARR2, RR2: response regulator 2	0	ARR-B
A_95_P268266	down	down	Nitab4.5_0009931g0020.1	GATA transcription factor 20 IPR000679 Zinc finger, GATA-type	CGA1, GATA22, GNL: cytokinin-responsive gata factor 1	C2C2-GATA	TF
A_95_P120412	down	down	Nitab4.5_0009931g0020.1	GATA transcription factor 20 IPR000679 Zinc finger, GATA-type	CGA1, GATA22, GNL: cytokinin-responsive gata factor 1	C2C2-GATA	TF
A_95_P057371	down	-	Nitab4.5_0000996g0050.1	Histidine kinase cytokinin receptor IPR006189 CHASE	AHK3, HK3: histidine kinase 3	Orphans	transcriptional regulator
A_95_P079220	down	-	Nitab4.5_0000642g0280.1	Two-component response regulator ARR3 IPR001789 Signal transduction response regulator, receiver region	ARR6: response regulator 6	Orphans	transcriptional regulator
A_95_P207647	-	down	Nitab4.5_0001097g0090.1	Response regulator 8 IPR017053 Response regulator, plant B-type	ARR1, RR1: response regulator 1	0	ARR-B
A_95_P217447	-	down	Nitab4.5_0000996g0050.1	Histidine kinase cytokinin receptor IPR006189 CHASE	AHK3, HK3: histidine kinase 3	0	Orphans
