# Supplementary material for: Transcriptome and functional analysis revealed the intervention of brassinosteroid in regulation of cold induced early flowering in tobacco
Source: Front Plant Sci. 2023 Mar 31;14:1136884. doi: 10.3389/fpls.2023.1136884 (PMC10102362; doi:10.3389/fpls.2023.1136884)
Supplement: Supplementary file 10 [file Table_4.xlsx]

## Sheet: Sheet1
Supplemental table 4: cell division and expansion related DEGs in XY1 and YY85 under cold stress.
cell division
ProbeName	X12 vs X28	Y12 vs Y28	Gene_id	tomato_desc	TAIR10_desc
A_95_P049311	up	up	Nitab4.5_0006736g0020.1	Cell division protease ftsH homolog IPR003959 ATPase, AAA-type, core	CDC48C, emb1354: cell division cycle 48C
A_95_P179787	up	up	Nitab4.5_0005922g0030.1	ATP-dependent Zn protease cell division protein FtsH homolog IPR005936 Peptidase M41, FtsH	VAR2, FTSH2: FtsH extracellular protease family
A_95_P195722	up	up	Nitab4.5_0003485g0050.1	Cell division protease ftsH homolog 1 IPR003959 ATPase, AAA-type, core	PEX1: peroxisome 1
A_95_P007991	up	-	Nitab4.5_0000010g0240.1	Cell division control protein 6 homolog IPR016314 Cell division control, Cdc6	Cell division control, Cdc6
A_95_P186032	up	-	Nitab4.5_0007402g0010.1	Cell division protein kinase 13 IPR002290 Serine_threonine protein kinase	Protein kinase superfamily protein
A_95_P180592	up	-	Nitab4.5_0000010g0240.1	Cell division control protein 6 homolog IPR016314 Cell division control, Cdc6	Cell division control, Cdc6
A_95_P235189	up	down	Nitab4.5_0001239g0170.1	Cell division AAA ATPase family protein IPR003959 ATPase, AAA-type, core	P-loop containing nucleoside triphosphate hydrolases superfamily protein
A_95_P283553	up	-	Nitab4.5_0006969g0030.1	Cell division AAA ATPase family protein IPR003959 ATPase, AAA-type, core	P-loop containing nucleoside triphosphate hydrolases superfamily protein
A_95_P208382	up	-	Nitab4.5_0000108g0050.1	ATP-dependent Zn protease cell division protein FtsH homolog IPR001315 Caspase Recruitment IPR003960 ATPase, AAA-type, conserved site IPR005936 Peptidase M41, FtsH IPR006025 Peptidase M, neutral zinc metallopeptidases, zinc-binding site	FTSH6, ATFTSH6: FTSH protease 6
A_95_P007746	-	up	Nitab4.5_0005922g0030.1	ATP-dependent Zn protease cell division protein FtsH homolog IPR005936 Peptidase M41, FtsH	VAR2, FTSH2: FtsH extracellular protease family
A_95_P275228	-	up	Nitab4.5_0000349g0340.1	Cell division protease ftsH homolog IPR005936 Peptidase M41, FtsH	ftsh10: FTSH protease 10
A_95_P029616	-	up	Nitab4.5_0000349g0340.1	Cell division protease ftsH homolog IPR005936 Peptidase M41, FtsH	ftsh10: FTSH protease 10
A_95_P127262	-	up	Nitab4.5_0007693g0010.1	Cell division protein kinase 13 IPR002290 Serine_threonine protein kinase	Protein kinase superfamily protein
A_95_P282253	down	down	Nitab4.5_0003975g0050.1	Cell division protein kinase 13 IPR002290 Serine_threonine protein kinase	IBS1: Protein kinase superfamily protein
A_95_P277993	down	down	Nitab4.5_0000010g0240.1	Cell division control protein 6 homolog IPR016314 Cell division control, Cdc6	Cell division control, Cdc6
A_95_P073475	down	down	Nitab4.5_0005319g0010.1	Cell division protein kinase 2 IPR002290 Serine_threonine protein kinase	CDKA;1, CDC2AAT, CDK2, CDC2, CDC2A, CDKA1: cell division control 2
A_95_P288558	down	down	Nitab4.5_0005183g0050.1	Cell division protein kinase 10 IPR002290 Serine_threonine protein kinase	Protein kinase superfamily protein
A_95_P211322	down	down	Nitab4.5_0005183g0050.1	Cell division protein kinase 10 IPR002290 Serine_threonine protein kinase	Protein kinase superfamily protein
A_95_P051141	down	down	Nitab4.5_0001436g0050.1	Cell division protein kinase 10 IPR002290 Serine_threonine protein kinase	Protein kinase superfamily protein
A_95_P064010	down	down	Nitab4.5_0001522g0110.1	Cell division protein kinase 2 IPR002290 Serine_threonine protein kinase	CDKD1;3, AT;CDCKD;3, CAK2AT: cyclin-dependent kinase D1;3
A_95_P078305	down	-	Nitab4.5_0005242g0020.1	Cell division protein kinase 2 IPR002290 Serine_threonine protein kinase	Protein kinase superfamily protein
A_95_P120722	-	down	Nitab4.5_0002192g0060.1	Cell division protease FtsH homolog IPR003959 ATPase, AAA-type, core	emb2458: FtsH extracellular protease family
A_95_P158377	-	down	Nitab4.5_0001160g0080.1	Cell division protein ftsZ IPR000158 Cell division protein FtsZ, N-terminal	FTSZ1-1, ATFTSZ1-1, CPFTSZ: homolog of bacterial cytokinesis Z-ring protein FTSZ 1-1
A_95_P215077	-	down	Nitab4.5_0003462g0010.1	Cell division cycle protein 27_anaphase promoting complex subunit 3 IPR011990 Tetratricopeptide-like helical	HBT, CDC27b: CDC27 family protein
A_95_P068220	-	down	Nitab4.5_0005392g0050.1	Cell division cycle protein 123-like protein IPR009772 D123	EDA35: temperature sensing protein-related
A_95_P259096	-	down	Nitab4.5_0006969g0030.1	Cell division AAA ATPase family protein IPR003959 ATPase, AAA-type, core	P-loop containing nucleoside triphosphate hydrolases superfamily protein
A_95_P213367	-	down	Nitab4.5_0002756g0080.1	Cell division protein kinase 12 IPR002290 Serine_threonine protein kinase	IBS1: Protein kinase superfamily protein
cyclin
ProbeName	X12 vs X28	Y12 vs Y28	Gene_id	tomato_desc	TAIR10_desc
A_95_P118888	-	up	Nitab4.5_0000062g0170.1	Cyclin B-like protein IPR014400 Cyclin, A_B_D_E	CYC1BAT, CYCB1;2: Cyclin family protein	0	0
A_95_P203767	-	up	Nitab4.5_0004637g0030.1	Cyclin-dependent protein kinase regulator-like protein IPR015453 G2_mitotic-specific cyclin A	CYC3B, CYC2BAT, CYCA2;2: mitotic-like cyclin 3B from Arabidopsis	0	0
A_95_P285028	up	up	Nitab4.5_0007060g0030.1	Cyclin-dependent protein kinase regulator Pho80 IPR012389 Negative regulatory factor PREG	CYCP4;1: cyclin p4;1	0	0
A_95_P034264	-	up	Nitab4.5_0000428g0070.1	Cyclin B1 IPR014400 Cyclin, A_B_D_E	CYC1BAT, CYCB1;2: Cyclin family protein	0	0
A_95_P261836	-	up	Nitab4.5_0000103g0440.1	Cyclin-dependent protein kinase regulator Pho80 IPR012389 Negative regulatory factor PREG	CYCP4;1: cyclin p4;1	0	0
A_95_P300873	-	up	Nitab4.5_0000123g0600.1	Cyclin B-like protein IPR014400 Cyclin, A_B_D_E	CYC1BAT, CYCB1;2: Cyclin family protein	0	0
A_95_P091998	-	up	Nitab4.5_0002428g0040.1	Cyclin dependent kinase inhibitor IPR016701 Cyclin-dependent kinase inhibitor, plant	KRP3, ICK6: inhibitor/interactor with cyclin-dependent kinase	0	0
A_95_P033369	-	up	Nitab4.5_0000123g0600.1	Cyclin B-like protein IPR014400 Cyclin, A_B_D_E	CYC1BAT, CYCB1;2: Cyclin family protein	0	0
A_95_P241345	-	up	Nitab4.5_0005719g0030.1	Cyclin B2 IPR014400 Cyclin, A_B_D_E	CYCB2;3: Cyclin B2;3	0	0
A_95_P141092	up	up	Nitab4.5_0008332g0040.1	Cyclin B-like protein IPR014400 Cyclin, A_B_D_E	CYC1BAT, CYCB1;2: Cyclin family protein	0	0
A_95_P171331	-	up	Nitab4.5_0000588g0060.1	B-like cyclin IPR014400 Cyclin, A_B_D_E	CYCB2;4: CYCLIN B2;4	0	0
A_95_P239304	up	up	Nitab4.5_0000123g0600.1	Cyclin B-like protein IPR014400 Cyclin, A_B_D_E	CYC1BAT, CYCB1;2: Cyclin family protein	0	0
A_95_P295018	up	-	Nitab4.5_0002815g0160.1	Cyclin IPR006671 Cyclin, N-terminal	CYCD3;2: CYCLIN D3;2	0	0
A_95_P133822	up	-	Nitab4.5_0003995g0040.1	Dof zinc finger protein IPR003851 Zinc finger, Dof-type	CDF2: cycling DOF factor 2	C2C2-Dof	TF
A_95_P128037	up	-	Nitab4.5_0002543g0120.1	Cyclin IPR006671 Cyclin, N-terminal	CYCD3;1, CYCD3: CYCLIN D3;1	0	0
A_95_P128792	up	-	Nitab4.5_0003995g0040.1	Dof zinc finger protein IPR003851 Zinc finger, Dof-type	CDF2: cycling DOF factor 2	C2C2-Dof	TF
A_95_P144172	-	down	Nitab4.5_0003020g0110.1	Cyclin family protein IPR015429 Transcription regulator cyclin	Cyclin family protein	0	0
A_95_P027601	-	down	Nitab4.5_0004578g0030.1	Cyclin d2 IPR015451 Cyclin D	CYCD2;1: Cyclin D2;1	0	0
A_95_P222037	-	down	Nitab4.5_0003156g0010.1	Microtubule binding protein	ATN, ATTAN: cyclin family	0	0
A_95_P043441	down	down	Nitab4.5_0000123g0280.1	Cyclin family protein IPR015429 Transcription regulator cyclin	Cyclin family protein	0	0
A_95_P085760	-	down	Nitab4.5_0000032g0060.1	CDK-activating kinase assembly factor MAT1 family protein expressed	cyclin-dependent kinase-activating kinase assembly factor-related / CDK-activating kinase assembly factor-related	0	0
A_95_P054311	-	down	Nitab4.5_0006778g0030.1	Cyclin D2 IPR015451 Cyclin D	CYCD4;1: CYCLIN D4;1	0	0
A_95_P063365	down	down	Nitab4.5_0000428g0070.1	Cyclin B1 IPR014400 Cyclin, A_B_D_E	CYC1BAT, CYCB1;2: Cyclin family protein	0	0
A_95_P087453	down	down	Nitab4.5_0006749g0010.1	Cyclin-dependent kinase IPR012389 Negative regulatory factor PREG	CYCP1;1: cyclin p1;1	0	0
A_95_P064010	down	down	Nitab4.5_0001522g0110.1	Cell division protein kinase 2 IPR002290 Serine_threonine protein kinase	CDKD1;3, AT;CDCKD;3, CAK2AT: cyclin-dependent kinase D1;3	0	0
A_95_P040381	down	-	Nitab4.5_0000495g0180.1	Cyclin B2 IPR014400 Cyclin, A_B_D_E	CYCB2;3: Cyclin B2;3	0	0
A_95_P284913	down	-	Nitab4.5_0005866g0010.1	Cyclin family protein IPR015429 Transcription regulator cyclin	Cyclin family protein	0	0
expansion
ProbeName	X12 vs X28	Y12 vs Y28	Gene_id	tomato_desc	TAIR10_desc
A_95_P213672	up	up	Nitab4.5_0000481g0090.1	Expansin protein IPR014734 Pollen allergen, N-terminal	ATEXPB4, EXPB4, ATHEXP BETA 1.1: expansin B4
A_95_P255159	up	-	Nitab4.5_0010461g0020.1	Expansin-like protein IPR007112 Expansin 45, endoglucanase-like	0
A_95_P186297	up	-	Nitab4.5_0005487g0010.1	Expansin-like protein IPR007112 Expansin 45, endoglucanase-like	0
A_95_P223662	up	-	Nitab4.5_0009567g0010.1	Expansin-like protein IPR007112 Expansin 45, endoglucanase-like	ATEXLB1, EXPR, AT-EXPR, ATEXPR1, ATHEXP BETA 3.1, EXLB1: expansin-like B1
A_95_P158472	up	-	Nitab4.5_0000500g0210.1	Expansin-like protein IPR007112 Expansin 45, endoglucanase-like	ATEXLB1, EXPR, AT-EXPR, ATEXPR1, ATHEXP BETA 3.1, EXLB1: expansin-like B1
A_95_P025286	up	-	Nitab4.5_0000500g0210.1	Expansin-like protein IPR007112 Expansin 45, endoglucanase-like	ATEXLB1, EXPR, AT-EXPR, ATEXPR1, ATHEXP BETA 3.1, EXLB1: expansin-like B1
A_95_P225342	up	-	Nitab4.5_0000500g0210.1	Expansin-like protein IPR007112 Expansin 45, endoglucanase-like	ATEXLB1, EXPR, AT-EXPR, ATEXPR1, ATHEXP BETA 3.1, EXLB1: expansin-like B1
A_95_P163877	up	-	Nitab4.5_0005487g0010.1	Expansin-like protein IPR007112 Expansin 45, endoglucanase-like	0
A_95_P172341	-	up	Nitab4.5_0011032g0010.1	Expansin-1 IPR007112 Expansin 45, endoglucanase-like IPR007117 Pollen allergen_expansin, C-terminal	ATEXPA4, ATEXP4, ATHEXP ALPHA 1.6, EXPA4: expansin A4
A_95_P288033	-	up	Nitab4.5_0007674g0040.1	Expansin IPR007112 Expansin 45, endoglucanase-like IPR007117 Pollen allergen_expansin, C-terminal	ATEXPA4, ATEXP4, ATHEXP ALPHA 1.6, EXPA4: expansin A4
A_95_P147902	down	down	Nitab4.5_0000635g0020.1	Expansin B1 IPR007117 Pollen allergen_expansin, C-terminal	ATEXPB3, EXPB3, ATHEXP BETA 1.6: expansin B3
A_95_P304503	down	-	Nitab4.5_0002635g0060.1	Expansin 2 IPR002963 Expansin	ATEXPA1, EXP1, AT-EXP1, ATEXP1, ATHEXP ALPHA 1.2, EXPA1: expansin A1
A_95_P163782	-	down	Nitab4.5_0001473g0050.1	Blight-associated protein P12 (Fragment) IPR007112 Expansin 45, endoglucanase-like
