# Supplementary material for: Transcriptome and functional analysis revealed the intervention of brassinosteroid in regulation of cold induced early flowering in tobacco
Source: Front Plant Sci. 2023 Mar 31;14:1136884. doi: 10.3389/fpls.2023.1136884 (PMC10102362; doi:10.3389/fpls.2023.1136884)
Supplement: Supplementary file 11 [file Table_5.xlsx]

## Sheet: X12 vs X28
Supplemental table 5: GO and KEGG enrichment of differentially expressed genes in XY1 and YY85 under cold stress.
Supplemental table 5A: GO and KEGG enrichment of differentially expressed genes in XY1 under cold stress.
Category	GOID	Description	GeneRatio	BgRatio	pvalue	padj	geneID	geneName	Count
BP	GO:1901136	carbohydrate derivative catabolic process	10/1201	38/17774	0.000157747	0.0598568	Nitab4.5_0000188g0340/Nitab4.5_0003207g0080/Nitab4.5_0001581g0010/Nitab4.5_0004056g0020/Nitab4.5_0001114g0020/Nitab4.5_0001581g0080/Nitab4.5_0007206g0030/Nitab4.5_0005898g0010/Nitab4.5_0000171g0160/Nitab4.5_0010222g0030	Nitab4.5_0000188g0340/Nitab4.5_0003207g0080/Nitab4.5_0001581g0010/Nitab4.5_0004056g0020/Nitab4.5_0001114g0020/Nitab4.5_0001581g0080/Nitab4.5_0007206g0030/Nitab4.5_0005898g0010/Nitab4.5_0000171g0160/Nitab4.5_0010222g0030	10
BP	GO:0005985	sucrose metabolic process	8/1201	26/17774	0.000221089	0.0598568	Nitab4.5_0000073g0400/Nitab4.5_0000009g0480/Nitab4.5_0010823g0010/Nitab4.5_0000401g0120/Nitab4.5_0000170g0050/Nitab4.5_0002280g0010/Nitab4.5_0000374g0020/Nitab4.5_0007169g0010	Nitab4.5_0000073g0400/Nitab4.5_0000009g0480/Nitab4.5_0010823g0010/Nitab4.5_0000401g0120/Nitab4.5_0000170g0050/Nitab4.5_0002280g0010/Nitab4.5_0000374g0020/Nitab4.5_0007169g0010	8
BP	GO:0006979	response to oxidative stress	34/1201	273/17774	0.000412765	0.0598568	Nitab4.5_0000651g0040/Nitab4.5_0009648g0040/Nitab4.5_0004095g0030/Nitab4.5_0009842g0020/Nitab4.5_0015635g0010/Nitab4.5_0000580g0260/Nitab4.5_0003882g0030/Nitab4.5_0000669g0080/Nitab4.5_0001789g0020/Nitab4.5_0000780g0010/Nitab4.5_0002157g0130/Nitab4.5_0004708g0050/Nitab4.5_0009844g0030/Nitab4.5_0008525g0010/Nitab4.5_0000055g0250/Nitab4.5_0002255g0060/Nitab4.5_0008304g0020/Nitab4.5_0001137g0050/Nit…	Nitab4.5_0000651g0040/Nitab4.5_0009648g0040/Nitab4.5_0004095g0030/Nitab4.5_0009842g0020/Nitab4.5_0015635g0010/Nitab4.5_0000580g0260/Nitab4.5_0003882g0030/Nitab4.5_0000669g0080/Nitab4.5_0001789g0020/Nitab4.5_0000780g0010/Nitab4.5_0002157g0130/Nitab4.5_0004708g0050/Nitab4.5_0009844g0030/Nitab4.5_0008525g0010/Nitab4.5_0000055g0250/Nitab4.5_0002255g0060/Nitab4.5_0008304g0020/Nitab4.5_0001137g0050/Nit…	34
BP	GO:0044262	cellular carbohydrate metabolic process	33/1201	266/17774	0.000533915	0.0598568	Nitab4.5_0003295g0200/Nitab4.5_0004243g0020/Nitab4.5_0000073g0400/Nitab4.5_0001140g0180/Nitab4.5_0003594g0010/Nitab4.5_0000009g0480/Nitab4.5_0000031g0050/Nitab4.5_0000244g0350/Nitab4.5_0010823g0010/Nitab4.5_0007821g0010/Nitab4.5_0000401g0120/Nitab4.5_0000592g0220/Nitab4.5_0000170g0050/Nitab4.5_0000147g0450/Nitab4.5_0001664g0050/Nitab4.5_0002280g0010/Nitab4.5_0001675g0070/Nitab4.5_0008526g0020/Nit…	Nitab4.5_0003295g0200/Nitab4.5_0004243g0020/Nitab4.5_0000073g0400/Nitab4.5_0001140g0180/Nitab4.5_0003594g0010/Nitab4.5_0000009g0480/Nitab4.5_0000031g0050/Nitab4.5_0000244g0350/Nitab4.5_0010823g0010/Nitab4.5_0007821g0010/Nitab4.5_0000401g0120/Nitab4.5_0000592g0220/Nitab4.5_0000170g0050/Nitab4.5_0000147g0450/Nitab4.5_0001664g0050/Nitab4.5_0002280g0010/Nitab4.5_0001675g0070/Nitab4.5_0008526g0020/Nit…	33
BP	GO:0006022	aminoglycan metabolic process	7/1201	26/17774	0.00133015	0.0598568	Nitab4.5_0000188g0340/Nitab4.5_0003207g0080/Nitab4.5_0001581g0010/Nitab4.5_0004056g0020/Nitab4.5_0001581g0080/Nitab4.5_0007206g0030/Nitab4.5_0005898g0010	Nitab4.5_0000188g0340/Nitab4.5_0003207g0080/Nitab4.5_0001581g0010/Nitab4.5_0004056g0020/Nitab4.5_0001581g0080/Nitab4.5_0007206g0030/Nitab4.5_0005898g0010	7
BP	GO:0006026	aminoglycan catabolic process	7/1201	26/17774	0.00133015	0.0598568	Nitab4.5_0000188g0340/Nitab4.5_0003207g0080/Nitab4.5_0001581g0010/Nitab4.5_0004056g0020/Nitab4.5_0001581g0080/Nitab4.5_0007206g0030/Nitab4.5_0005898g0010	Nitab4.5_0000188g0340/Nitab4.5_0003207g0080/Nitab4.5_0001581g0010/Nitab4.5_0004056g0020/Nitab4.5_0001581g0080/Nitab4.5_0007206g0030/Nitab4.5_0005898g0010	7
BP	GO:0006030	chitin metabolic process	7/1201	26/17774	0.00133015	0.0598568	Nitab4.5_0000188g0340/Nitab4.5_0003207g0080/Nitab4.5_0001581g0010/Nitab4.5_0004056g0020/Nitab4.5_0001581g0080/Nitab4.5_0007206g0030/Nitab4.5_0005898g0010	Nitab4.5_0000188g0340/Nitab4.5_0003207g0080/Nitab4.5_0001581g0010/Nitab4.5_0004056g0020/Nitab4.5_0001581g0080/Nitab4.5_0007206g0030/Nitab4.5_0005898g0010	7
BP	GO:0006032	chitin catabolic process	7/1201	26/17774	0.00133015	0.0598568	Nitab4.5_0000188g0340/Nitab4.5_0003207g0080/Nitab4.5_0001581g0010/Nitab4.5_0004056g0020/Nitab4.5_0001581g0080/Nitab4.5_0007206g0030/Nitab4.5_0005898g0010	Nitab4.5_0000188g0340/Nitab4.5_0003207g0080/Nitab4.5_0001581g0010/Nitab4.5_0004056g0020/Nitab4.5_0001581g0080/Nitab4.5_0007206g0030/Nitab4.5_0005898g0010	7
BP	GO:0006040	amino sugar metabolic process	7/1201	26/17774	0.00133015	0.0598568	Nitab4.5_0000188g0340/Nitab4.5_0003207g0080/Nitab4.5_0001581g0010/Nitab4.5_0004056g0020/Nitab4.5_0001581g0080/Nitab4.5_0007206g0030/Nitab4.5_0005898g0010	Nitab4.5_0000188g0340/Nitab4.5_0003207g0080/Nitab4.5_0001581g0010/Nitab4.5_0004056g0020/Nitab4.5_0001581g0080/Nitab4.5_0007206g0030/Nitab4.5_0005898g0010	7
BP	GO:0016998	cell wall macromolecule catabolic process	7/1201	26/17774	0.00133015	0.0598568	Nitab4.5_0000188g0340/Nitab4.5_0003207g0080/Nitab4.5_0001581g0010/Nitab4.5_0004056g0020/Nitab4.5_0001581g0080/Nitab4.5_0007206g0030/Nitab4.5_0005898g0010	Nitab4.5_0000188g0340/Nitab4.5_0003207g0080/Nitab4.5_0001581g0010/Nitab4.5_0004056g0020/Nitab4.5_0001581g0080/Nitab4.5_0007206g0030/Nitab4.5_0005898g0010	7
BP	GO:0044036	cell wall macromolecule metabolic process	7/1201	26/17774	0.00133015	0.0598568	Nitab4.5_0000188g0340/Nitab4.5_0003207g0080/Nitab4.5_0001581g0010/Nitab4.5_0004056g0020/Nitab4.5_0001581g0080/Nitab4.5_0007206g0030/Nitab4.5_0005898g0010	Nitab4.5_0000188g0340/Nitab4.5_0003207g0080/Nitab4.5_0001581g0010/Nitab4.5_0004056g0020/Nitab4.5_0001581g0080/Nitab4.5_0007206g0030/Nitab4.5_0005898g0010	7
BP	GO:0046348	amino sugar catabolic process	7/1201	26/17774	0.00133015	0.0598568	Nitab4.5_0000188g0340/Nitab4.5_0003207g0080/Nitab4.5_0001581g0010/Nitab4.5_0004056g0020/Nitab4.5_0001581g0080/Nitab4.5_0007206g0030/Nitab4.5_0005898g0010	Nitab4.5_0000188g0340/Nitab4.5_0003207g0080/Nitab4.5_0001581g0010/Nitab4.5_0004056g0020/Nitab4.5_0001581g0080/Nitab4.5_0007206g0030/Nitab4.5_0005898g0010	7
BP	GO:1901071	glucosamine-containing compound metabolic process	7/1201	26/17774	0.00133015	0.0598568	Nitab4.5_0000188g0340/Nitab4.5_0003207g0080/Nitab4.5_0001581g0010/Nitab4.5_0004056g0020/Nitab4.5_0001581g0080/Nitab4.5_0007206g0030/Nitab4.5_0005898g0010	Nitab4.5_0000188g0340/Nitab4.5_0003207g0080/Nitab4.5_0001581g0010/Nitab4.5_0004056g0020/Nitab4.5_0001581g0080/Nitab4.5_0007206g0030/Nitab4.5_0005898g0010	7
BP	GO:1901072	glucosamine-containing compound catabolic process	7/1201	26/17774	0.00133015	0.0598568	Nitab4.5_0000188g0340/Nitab4.5_0003207g0080/Nitab4.5_0001581g0010/Nitab4.5_0004056g0020/Nitab4.5_0001581g0080/Nitab4.5_0007206g0030/Nitab4.5_0005898g0010	Nitab4.5_0000188g0340/Nitab4.5_0003207g0080/Nitab4.5_0001581g0010/Nitab4.5_0004056g0020/Nitab4.5_0001581g0080/Nitab4.5_0007206g0030/Nitab4.5_0005898g0010	7
BP	GO:0044723	single-organism carbohydrate metabolic process	34/1201	294/17774	0.0015281	0.0641801	Nitab4.5_0003295g0200/Nitab4.5_0004243g0020/Nitab4.5_0000073g0400/Nitab4.5_0001140g0180/Nitab4.5_0000009g0480/Nitab4.5_0000031g0050/Nitab4.5_0010823g0010/Nitab4.5_0007821g0010/Nitab4.5_0000401g0120/Nitab4.5_0000132g0310/Nitab4.5_0000170g0050/Nitab4.5_0000147g0450/Nitab4.5_0001664g0050/Nitab4.5_0002280g0010/Nitab4.5_0008526g0020/Nitab4.5_0006125g0020/Nitab4.5_0000374g0020/Nitab4.5_0007169g0010/Nit…	Nitab4.5_0003295g0200/Nitab4.5_0004243g0020/Nitab4.5_0000073g0400/Nitab4.5_0001140g0180/Nitab4.5_0000009g0480/Nitab4.5_0000031g0050/Nitab4.5_0010823g0010/Nitab4.5_0007821g0010/Nitab4.5_0000401g0120/Nitab4.5_0000132g0310/Nitab4.5_0000170g0050/Nitab4.5_0000147g0450/Nitab4.5_0001664g0050/Nitab4.5_0002280g0010/Nitab4.5_0008526g0020/Nitab4.5_0006125g0020/Nitab4.5_0000374g0020/Nitab4.5_0007169g0010/Nit…	34
BP	GO:0009309	amine biosynthetic process	6/1201	22/17774	0.00274055	0.101562	Nitab4.5_0006224g0030/Nitab4.5_0001982g0050/Nitab4.5_0000208g0050/Nitab4.5_0001965g0070/Nitab4.5_0000368g0080/Nitab4.5_0001196g0090	Nitab4.5_0006224g0030/Nitab4.5_0001982g0050/Nitab4.5_0000208g0050/Nitab4.5_0001965g0070/Nitab4.5_0000368g0080/Nitab4.5_0001196g0090	6
BP	GO:0042401	cellular biogenic amine biosynthetic process	6/1201	22/17774	0.00274055	0.101562	Nitab4.5_0006224g0030/Nitab4.5_0001982g0050/Nitab4.5_0000208g0050/Nitab4.5_0001965g0070/Nitab4.5_0000368g0080/Nitab4.5_0001196g0090	Nitab4.5_0006224g0030/Nitab4.5_0001982g0050/Nitab4.5_0000208g0050/Nitab4.5_0001965g0070/Nitab4.5_0000368g0080/Nitab4.5_0001196g0090	6
BP	GO:0005984	disaccharide metabolic process	12/1201	74/17774	0.00381183	0.133414	Nitab4.5_0000073g0400/Nitab4.5_0001140g0180/Nitab4.5_0000009g0480/Nitab4.5_0000031g0050/Nitab4.5_0010823g0010/Nitab4.5_0000401g0120/Nitab4.5_0000170g0050/Nitab4.5_0002280g0010/Nitab4.5_0000374g0020/Nitab4.5_0007169g0010/Nitab4.5_0000244g0010/Nitab4.5_0009281g0010	Nitab4.5_0000073g0400/Nitab4.5_0001140g0180/Nitab4.5_0000009g0480/Nitab4.5_0000031g0050/Nitab4.5_0010823g0010/Nitab4.5_0000401g0120/Nitab4.5_0000170g0050/Nitab4.5_0002280g0010/Nitab4.5_0000374g0020/Nitab4.5_0007169g0010/Nitab4.5_0000244g0010/Nitab4.5_0009281g0010	12
BP	GO:0006595	polyamine metabolic process	5/1201	18/17774	0.00569983	0.170995	Nitab4.5_0006224g0030/Nitab4.5_0001982g0050/Nitab4.5_0000208g0050/Nitab4.5_0001965g0070/Nitab4.5_0001196g0090	Nitab4.5_0006224g0030/Nitab4.5_0001982g0050/Nitab4.5_0000208g0050/Nitab4.5_0001965g0070/Nitab4.5_0001196g0090	5
BP	GO:0006596	polyamine biosynthetic process	5/1201	18/17774	0.00569983	0.170995	Nitab4.5_0006224g0030/Nitab4.5_0001982g0050/Nitab4.5_0000208g0050/Nitab4.5_0001965g0070/Nitab4.5_0001196g0090	Nitab4.5_0006224g0030/Nitab4.5_0001982g0050/Nitab4.5_0000208g0050/Nitab4.5_0001965g0070/Nitab4.5_0001196g0090	5
BP	GO:0097164	ammonium ion metabolic process	5/1201	18/17774	0.00569983	0.170995	Nitab4.5_0006224g0030/Nitab4.5_0001982g0050/Nitab4.5_0000208g0050/Nitab4.5_0001965g0070/Nitab4.5_0001196g0090	Nitab4.5_0006224g0030/Nitab4.5_0001982g0050/Nitab4.5_0000208g0050/Nitab4.5_0001965g0070/Nitab4.5_0001196g0090	5
BP	GO:1901565	organonitrogen compound catabolic process	12/1201	82/17774	0.00878126	0.251463	Nitab4.5_0000188g0340/Nitab4.5_0003207g0080/Nitab4.5_0001581g0010/Nitab4.5_0004056g0020/Nitab4.5_0003627g0010/Nitab4.5_0001581g0080/Nitab4.5_0007206g0030/Nitab4.5_0005898g0010/Nitab4.5_0000025g0090/Nitab4.5_0000068g0560/Nitab4.5_0003259g0080/Nitab4.5_0010222g0030	Nitab4.5_0000188g0340/Nitab4.5_0003207g0080/Nitab4.5_0001581g0010/Nitab4.5_0004056g0020/Nitab4.5_0003627g0010/Nitab4.5_0001581g0080/Nitab4.5_0007206g0030/Nitab4.5_0005898g0010/Nitab4.5_0000025g0090/Nitab4.5_0000068g0560/Nitab4.5_0003259g0080/Nitab4.5_0010222g0030	12
BP	GO:0009308	amine metabolic process	10/1201	63/17774	0.00920825	0.252226	Nitab4.5_0006224g0030/Nitab4.5_0001982g0050/Nitab4.5_0000341g0010/Nitab4.5_0000208g0050/Nitab4.5_0001965g0070/Nitab4.5_0000983g0060/Nitab4.5_0000368g0080/Nitab4.5_0001196g0090/Nitab4.5_0004153g0040/Nitab4.5_0006822g0040	Nitab4.5_0006224g0030/Nitab4.5_0001982g0050/Nitab4.5_0000341g0010/Nitab4.5_0000208g0050/Nitab4.5_0001965g0070/Nitab4.5_0000983g0060/Nitab4.5_0000368g0080/Nitab4.5_0001196g0090/Nitab4.5_0004153g0040/Nitab4.5_0006822g0040	10
BP	GO:0009311	oligosaccharide metabolic process	12/1201	84/17774	0.0105894	0.277973	Nitab4.5_0000073g0400/Nitab4.5_0001140g0180/Nitab4.5_0000009g0480/Nitab4.5_0000031g0050/Nitab4.5_0010823g0010/Nitab4.5_0000401g0120/Nitab4.5_0000170g0050/Nitab4.5_0002280g0010/Nitab4.5_0000374g0020/Nitab4.5_0007169g0010/Nitab4.5_0000244g0010/Nitab4.5_0009281g0010	Nitab4.5_0000073g0400/Nitab4.5_0001140g0180/Nitab4.5_0000009g0480/Nitab4.5_0000031g0050/Nitab4.5_0010823g0010/Nitab4.5_0000401g0120/Nitab4.5_0000170g0050/Nitab4.5_0002280g0010/Nitab4.5_0000374g0020/Nitab4.5_0007169g0010/Nitab4.5_0000244g0010/Nitab4.5_0009281g0010	12
BP	GO:0006597	spermine biosynthetic process	4/1201	16/17774	0.0196039	0.441087	Nitab4.5_0006224g0030/Nitab4.5_0001982g0050/Nitab4.5_0001965g0070/Nitab4.5_0001196g0090	Nitab4.5_0006224g0030/Nitab4.5_0001982g0050/Nitab4.5_0001965g0070/Nitab4.5_0001196g0090	4
BP	GO:0008215	spermine metabolic process	4/1201	16/17774	0.0196039	0.441087	Nitab4.5_0006224g0030/Nitab4.5_0001982g0050/Nitab4.5_0001965g0070/Nitab4.5_0001196g0090	Nitab4.5_0006224g0030/Nitab4.5_0001982g0050/Nitab4.5_0001965g0070/Nitab4.5_0001196g0090	4
BP	GO:0008216	spermidine metabolic process	4/1201	16/17774	0.0196039	0.441087	Nitab4.5_0006224g0030/Nitab4.5_0001982g0050/Nitab4.5_0001965g0070/Nitab4.5_0001196g0090	Nitab4.5_0006224g0030/Nitab4.5_0001982g0050/Nitab4.5_0001965g0070/Nitab4.5_0001196g0090	4
BP	GO:0008295	spermidine biosynthetic process	4/1201	16/17774	0.0196039	0.441087	Nitab4.5_0006224g0030/Nitab4.5_0001982g0050/Nitab4.5_0001965g0070/Nitab4.5_0001196g0090	Nitab4.5_0006224g0030/Nitab4.5_0001982g0050/Nitab4.5_0001965g0070/Nitab4.5_0001196g0090	4
BP	GO:0006576	cellular biogenic amine metabolic process	6/1201	34/17774	0.0247626	0.520016	Nitab4.5_0006224g0030/Nitab4.5_0001982g0050/Nitab4.5_0000208g0050/Nitab4.5_0001965g0070/Nitab4.5_0000368g0080/Nitab4.5_0001196g0090	Nitab4.5_0006224g0030/Nitab4.5_0001982g0050/Nitab4.5_0000208g0050/Nitab4.5_0001965g0070/Nitab4.5_0000368g0080/Nitab4.5_0001196g0090	6
BP	GO:0044106	cellular amine metabolic process	6/1201	34/17774	0.0247626	0.520016	Nitab4.5_0006224g0030/Nitab4.5_0001982g0050/Nitab4.5_0000208g0050/Nitab4.5_0001965g0070/Nitab4.5_0000368g0080/Nitab4.5_0001196g0090	Nitab4.5_0006224g0030/Nitab4.5_0001982g0050/Nitab4.5_0000208g0050/Nitab4.5_0001965g0070/Nitab4.5_0000368g0080/Nitab4.5_0001196g0090	6
BP	GO:0016579	protein deubiquitination	10/1201	75/17774	0.0289459	0.569872	Nitab4.5_0005242g0040/Nitab4.5_0006878g0040/Nitab4.5_0009476g0010/Nitab4.5_0006161g0030/Nitab4.5_0007629g0030/Nitab4.5_0000502g0070/Nitab4.5_0004478g0040/Nitab4.5_0005247g0030/Nitab4.5_0005013g0010/Nitab4.5_0001781g0040	Nitab4.5_0005242g0040/Nitab4.5_0006878g0040/Nitab4.5_0009476g0010/Nitab4.5_0006161g0030/Nitab4.5_0007629g0030/Nitab4.5_0000502g0070/Nitab4.5_0004478g0040/Nitab4.5_0005247g0030/Nitab4.5_0005013g0010/Nitab4.5_0001781g0040	10
BP	GO:0070646	protein modification by small protein removal	10/1201	75/17774	0.0289459	0.569872	Nitab4.5_0005242g0040/Nitab4.5_0006878g0040/Nitab4.5_0009476g0010/Nitab4.5_0006161g0030/Nitab4.5_0007629g0030/Nitab4.5_0000502g0070/Nitab4.5_0004478g0040/Nitab4.5_0005247g0030/Nitab4.5_0005013g0010/Nitab4.5_0001781g0040	Nitab4.5_0005242g0040/Nitab4.5_0006878g0040/Nitab4.5_0009476g0010/Nitab4.5_0006161g0030/Nitab4.5_0007629g0030/Nitab4.5_0000502g0070/Nitab4.5_0004478g0040/Nitab4.5_0005247g0030/Nitab4.5_0005013g0010/Nitab4.5_0001781g0040	10
BP	GO:0070647	protein modification by small protein conjugation or removal	21/1201	203/17774	0.0340684	0.650397	Nitab4.5_0005242g0040/Nitab4.5_0001800g0110/Nitab4.5_0006878g0040/Nitab4.5_0003930g0030/Nitab4.5_0007767g0030/Nitab4.5_0009476g0010/Nitab4.5_0002527g0080/Nitab4.5_0007666g0010/Nitab4.5_0000259g0040/Nitab4.5_0006161g0030/Nitab4.5_0007629g0030/Nitab4.5_0004078g0040/Nitab4.5_0000502g0070/Nitab4.5_0006221g0050/Nitab4.5_0009646g0020/Nitab4.5_0001139g0020/Nitab4.5_0004478g0040/Nitab4.5_0005247g0030/Nit…	Nitab4.5_0005242g0040/Nitab4.5_0001800g0110/Nitab4.5_0006878g0040/Nitab4.5_0003930g0030/Nitab4.5_0007767g0030/Nitab4.5_0009476g0010/Nitab4.5_0002527g0080/Nitab4.5_0007666g0010/Nitab4.5_0000259g0040/Nitab4.5_0006161g0030/Nitab4.5_0007629g0030/Nitab4.5_0004078g0040/Nitab4.5_0000502g0070/Nitab4.5_0006221g0050/Nitab4.5_0009646g0020/Nitab4.5_0001139g0020/Nitab4.5_0004478g0040/Nitab4.5_0005247g0030/Nit…	21
BP	GO:0022904	respiratory electron transport chain	3/1201	14/17774	0.0639912	0.988924	Nitab4.5_0003957g0010/Nitab4.5_0024895g0020/Nitab4.5_0029129g0010	Nitab4.5_0003957g0010/Nitab4.5_0024895g0020/Nitab4.5_0029129g0010	3
BP	GO:0043631	RNA polyadenylation	3/1201	14/17774	0.0639912	0.988924	Nitab4.5_0000716g0130/Nitab4.5_0000318g0150/Nitab4.5_0002150g0020	Nitab4.5_0000716g0130/Nitab4.5_0000318g0150/Nitab4.5_0002150g0020	3
BP	GO:0000160	phosphorelay signal transduction system	10/1201	87/17774	0.068305	0.988924	Nitab4.5_0010809g0020/Nitab4.5_0001318g0010/Nitab4.5_0007306g0010/Nitab4.5_0008173g0010/Nitab4.5_0000642g0280/Nitab4.5_0001248g0010/Nitab4.5_0000996g0050/Nitab4.5_0000368g0190/Nitab4.5_0000302g0110/Nitab4.5_0011481g0020	Nitab4.5_0010809g0020/Nitab4.5_0001318g0010/Nitab4.5_0007306g0010/Nitab4.5_0008173g0010/Nitab4.5_0000642g0280/Nitab4.5_0001248g0010/Nitab4.5_0000996g0050/Nitab4.5_0000368g0190/Nitab4.5_0000302g0110/Nitab4.5_0011481g0020	10
BP	GO:0006020	inositol metabolic process	3/1201	15/17774	0.0761099	0.988924	Nitab4.5_0014121g0010/Nitab4.5_0000715g0160/Nitab4.5_0005597g0020	Nitab4.5_0014121g0010/Nitab4.5_0000715g0160/Nitab4.5_0005597g0020	3
BP	GO:0071554	cell wall organization or biogenesis	21/1201	226/17774	0.0859398	0.988924	Nitab4.5_0000032g0520/Nitab4.5_0006348g0010/Nitab4.5_0000188g0340/Nitab4.5_0003207g0080/Nitab4.5_0000256g0180/Nitab4.5_0002347g0080/Nitab4.5_0001581g0010/Nitab4.5_0004056g0020/Nitab4.5_0000154g0250/Nitab4.5_0004162g0010/Nitab4.5_0000570g0310/Nitab4.5_0001581g0080/Nitab4.5_0000457g0030/Nitab4.5_0007206g0030/Nitab4.5_0005898g0010/Nitab4.5_0008369g0010/Nitab4.5_0005793g0010/Nitab4.5_0003484g0050/Nit…	Nitab4.5_0000032g0520/Nitab4.5_0006348g0010/Nitab4.5_0000188g0340/Nitab4.5_0003207g0080/Nitab4.5_0000256g0180/Nitab4.5_0002347g0080/Nitab4.5_0001581g0010/Nitab4.5_0004056g0020/Nitab4.5_0000154g0250/Nitab4.5_0004162g0010/Nitab4.5_0000570g0310/Nitab4.5_0001581g0080/Nitab4.5_0000457g0030/Nitab4.5_0007206g0030/Nitab4.5_0005898g0010/Nitab4.5_0008369g0010/Nitab4.5_0005793g0010/Nitab4.5_0003484g0050/Nit…	21
BP	GO:0006066	alcohol metabolic process	5/1201	36/17774	0.0926548	0.988924	Nitab4.5_0002415g0060/Nitab4.5_0014121g0010/Nitab4.5_0000715g0160/Nitab4.5_0005463g0060/Nitab4.5_0005597g0020	Nitab4.5_0002415g0060/Nitab4.5_0014121g0010/Nitab4.5_0000715g0160/Nitab4.5_0005463g0060/Nitab4.5_0005597g0020	5
BP	GO:0019751	polyol metabolic process	5/1201	36/17774	0.0926548	0.988924	Nitab4.5_0002415g0060/Nitab4.5_0014121g0010/Nitab4.5_0000715g0160/Nitab4.5_0005463g0060/Nitab4.5_0005597g0020	Nitab4.5_0002415g0060/Nitab4.5_0014121g0010/Nitab4.5_0000715g0160/Nitab4.5_0005463g0060/Nitab4.5_0005597g0020	5
BP	GO:0015980	energy derivation by oxidation of organic compounds	5/1201	37/17774	0.101492	0.988924	Nitab4.5_0003957g0010/Nitab4.5_0004675g0020/Nitab4.5_0000035g0130/Nitab4.5_0024895g0020/Nitab4.5_0029129g0010	Nitab4.5_0003957g0010/Nitab4.5_0004675g0020/Nitab4.5_0000035g0130/Nitab4.5_0024895g0020/Nitab4.5_0029129g0010	5
BP	GO:0045333	cellular respiration	5/1201	37/17774	0.101492	0.988924	Nitab4.5_0003957g0010/Nitab4.5_0004675g0020/Nitab4.5_0000035g0130/Nitab4.5_0024895g0020/Nitab4.5_0029129g0010	Nitab4.5_0003957g0010/Nitab4.5_0004675g0020/Nitab4.5_0000035g0130/Nitab4.5_0024895g0020/Nitab4.5_0029129g0010	5
BP	GO:0006073	cellular glucan metabolic process	16/1201	169/17774	0.107909	0.988924	Nitab4.5_0003295g0200/Nitab4.5_0004243g0020/Nitab4.5_0003594g0010/Nitab4.5_0000244g0350/Nitab4.5_0007821g0010/Nitab4.5_0000592g0220/Nitab4.5_0000147g0450/Nitab4.5_0001675g0070/Nitab4.5_0008526g0020/Nitab4.5_0000329g0220/Nitab4.5_0001675g0050/Nitab4.5_0001412g0030/Nitab4.5_0008855g0030/Nitab4.5_0002889g0040/Nitab4.5_0005793g0020/Nitab4.5_0009676g0040	Nitab4.5_0003295g0200/Nitab4.5_0004243g0020/Nitab4.5_0003594g0010/Nitab4.5_0000244g0350/Nitab4.5_0007821g0010/Nitab4.5_0000592g0220/Nitab4.5_0000147g0450/Nitab4.5_0001675g0070/Nitab4.5_0008526g0020/Nitab4.5_0000329g0220/Nitab4.5_0001675g0050/Nitab4.5_0001412g0030/Nitab4.5_0008855g0030/Nitab4.5_0002889g0040/Nitab4.5_0005793g0020/Nitab4.5_0009676g0040	16
BP	GO:0044042	glucan metabolic process	16/1201	169/17774	0.107909	0.988924	Nitab4.5_0003295g0200/Nitab4.5_0004243g0020/Nitab4.5_0003594g0010/Nitab4.5_0000244g0350/Nitab4.5_0007821g0010/Nitab4.5_0000592g0220/Nitab4.5_0000147g0450/Nitab4.5_0001675g0070/Nitab4.5_0008526g0020/Nitab4.5_0000329g0220/Nitab4.5_0001675g0050/Nitab4.5_0001412g0030/Nitab4.5_0008855g0030/Nitab4.5_0002889g0040/Nitab4.5_0005793g0020/Nitab4.5_0009676g0040	Nitab4.5_0003295g0200/Nitab4.5_0004243g0020/Nitab4.5_0003594g0010/Nitab4.5_0000244g0350/Nitab4.5_0007821g0010/Nitab4.5_0000592g0220/Nitab4.5_0000147g0450/Nitab4.5_0001675g0070/Nitab4.5_0008526g0020/Nitab4.5_0000329g0220/Nitab4.5_0001675g0050/Nitab4.5_0001412g0030/Nitab4.5_0008855g0030/Nitab4.5_0002889g0040/Nitab4.5_0005793g0020/Nitab4.5_0009676g0040	16
BP	GO:0044264	cellular polysaccharide metabolic process	16/1201	169/17774	0.107909	0.988924	Nitab4.5_0003295g0200/Nitab4.5_0004243g0020/Nitab4.5_0003594g0010/Nitab4.5_0000244g0350/Nitab4.5_0007821g0010/Nitab4.5_0000592g0220/Nitab4.5_0000147g0450/Nitab4.5_0001675g0070/Nitab4.5_0008526g0020/Nitab4.5_0000329g0220/Nitab4.5_0001675g0050/Nitab4.5_0001412g0030/Nitab4.5_0008855g0030/Nitab4.5_0002889g0040/Nitab4.5_0005793g0020/Nitab4.5_0009676g0040	Nitab4.5_0003295g0200/Nitab4.5_0004243g0020/Nitab4.5_0003594g0010/Nitab4.5_0000244g0350/Nitab4.5_0007821g0010/Nitab4.5_0000592g0220/Nitab4.5_0000147g0450/Nitab4.5_0001675g0070/Nitab4.5_0008526g0020/Nitab4.5_0000329g0220/Nitab4.5_0001675g0050/Nitab4.5_0001412g0030/Nitab4.5_0008855g0030/Nitab4.5_0002889g0040/Nitab4.5_0005793g0020/Nitab4.5_0009676g0040	16
BP	GO:0051726	regulation of cell cycle	5/1201	38/17774	0.110732	0.988924	Nitab4.5_0007060g0030/Nitab4.5_0003703g0070/Nitab4.5_0005461g0020/Nitab4.5_0010868g0010/Nitab4.5_0006749g0010	Nitab4.5_0007060g0030/Nitab4.5_0003703g0070/Nitab4.5_0005461g0020/Nitab4.5_0010868g0010/Nitab4.5_0006749g0010	5
BP	GO:0072350	tricarboxylic acid metabolic process	3/1201	19/17774	0.133144	0.988924	Nitab4.5_0004675g0020/Nitab4.5_0000368g0080/Nitab4.5_0000035g0130	Nitab4.5_0004675g0020/Nitab4.5_0000368g0080/Nitab4.5_0000035g0130	3
BP	GO:0003333	amino acid transmembrane transport	6/1201	52/17774	0.136847	0.988924	Nitab4.5_0002112g0150/Nitab4.5_0000030g0210/Nitab4.5_0001769g0180/Nitab4.5_0006837g0030/Nitab4.5_0004867g0070/Nitab4.5_0011481g0010	Nitab4.5_0002112g0150/Nitab4.5_0000030g0210/Nitab4.5_0001769g0180/Nitab4.5_0006837g0030/Nitab4.5_0004867g0070/Nitab4.5_0011481g0010	6
BP	GO:0006865	amino acid transport	6/1201	52/17774	0.136847	0.988924	Nitab4.5_0002112g0150/Nitab4.5_0000030g0210/Nitab4.5_0001769g0180/Nitab4.5_0006837g0030/Nitab4.5_0004867g0070/Nitab4.5_0011481g0010	Nitab4.5_0002112g0150/Nitab4.5_0000030g0210/Nitab4.5_0001769g0180/Nitab4.5_0006837g0030/Nitab4.5_0004867g0070/Nitab4.5_0011481g0010	6
BP	GO:1901615	organic hydroxy compound metabolic process	5/1201	41/17774	0.14074	0.988924	Nitab4.5_0002415g0060/Nitab4.5_0014121g0010/Nitab4.5_0000715g0160/Nitab4.5_0005463g0060/Nitab4.5_0005597g0020	Nitab4.5_0002415g0060/Nitab4.5_0014121g0010/Nitab4.5_0000715g0160/Nitab4.5_0005463g0060/Nitab4.5_0005597g0020	5
BP	GO:0006473	protein acetylation	2/1201	10/17774	0.143188	0.988924	Nitab4.5_0010895g0020/Nitab4.5_0000069g0570	Nitab4.5_0010895g0020/Nitab4.5_0000069g0570	2
BP	GO:0006475	internal protein amino acid acetylation	2/1201	10/17774	0.143188	0.988924	Nitab4.5_0010895g0020/Nitab4.5_0000069g0570	Nitab4.5_0010895g0020/Nitab4.5_0000069g0570	2
BP	GO:0006751	glutathione catabolic process	2/1201	10/17774	0.143188	0.988924	Nitab4.5_0000025g0090/Nitab4.5_0003259g0080	Nitab4.5_0000025g0090/Nitab4.5_0003259g0080	2
BP	GO:0006814	sodium ion transport	2/1201	10/17774	0.143188	0.988924	Nitab4.5_0003626g0040/Nitab4.5_0000143g0160	Nitab4.5_0003626g0040/Nitab4.5_0000143g0160	2
BP	GO:0016573	histone acetylation	2/1201	10/17774	0.143188	0.988924	Nitab4.5_0010895g0020/Nitab4.5_0000069g0570	Nitab4.5_0010895g0020/Nitab4.5_0000069g0570	2
BP	GO:0018393	internal peptidyl-lysine acetylation	2/1201	10/17774	0.143188	0.988924	Nitab4.5_0010895g0020/Nitab4.5_0000069g0570	Nitab4.5_0010895g0020/Nitab4.5_0000069g0570	2
BP	GO:0018394	peptidyl-lysine acetylation	2/1201	10/17774	0.143188	0.988924	Nitab4.5_0010895g0020/Nitab4.5_0000069g0570	Nitab4.5_0010895g0020/Nitab4.5_0000069g0570	2
BP	GO:0043171	peptide catabolic process	2/1201	10/17774	0.143188	0.988924	Nitab4.5_0000025g0090/Nitab4.5_0003259g0080	Nitab4.5_0000025g0090/Nitab4.5_0003259g0080	2
BP	GO:0043543	protein acylation	2/1201	10/17774	0.143188	0.988924	Nitab4.5_0010895g0020/Nitab4.5_0000069g0570	Nitab4.5_0010895g0020/Nitab4.5_0000069g0570	2
BP	GO:0098656	anion transmembrane transport	6/1201	53/17774	0.146078	0.988924	Nitab4.5_0002112g0150/Nitab4.5_0000030g0210/Nitab4.5_0001769g0180/Nitab4.5_0006837g0030/Nitab4.5_0004867g0070/Nitab4.5_0011481g0010	Nitab4.5_0002112g0150/Nitab4.5_0000030g0210/Nitab4.5_0001769g0180/Nitab4.5_0006837g0030/Nitab4.5_0004867g0070/Nitab4.5_0011481g0010	6
BP	GO:1903825	organic acid transmembrane transport	6/1201	53/17774	0.146078	0.988924	Nitab4.5_0002112g0150/Nitab4.5_0000030g0210/Nitab4.5_0001769g0180/Nitab4.5_0006837g0030/Nitab4.5_0004867g0070/Nitab4.5_0011481g0010	Nitab4.5_0002112g0150/Nitab4.5_0000030g0210/Nitab4.5_0001769g0180/Nitab4.5_0006837g0030/Nitab4.5_0004867g0070/Nitab4.5_0011481g0010	6
BP	GO:1905039	carboxylic acid transmembrane transport	6/1201	53/17774	0.146078	0.988924	Nitab4.5_0002112g0150/Nitab4.5_0000030g0210/Nitab4.5_0001769g0180/Nitab4.5_0006837g0030/Nitab4.5_0004867g0070/Nitab4.5_0011481g0010	Nitab4.5_0002112g0150/Nitab4.5_0000030g0210/Nitab4.5_0001769g0180/Nitab4.5_0006837g0030/Nitab4.5_0004867g0070/Nitab4.5_0011481g0010	6
BP	GO:0045786	negative regulation of cell cycle	3/1201	20/17774	0.149203	0.988924	Nitab4.5_0003703g0070/Nitab4.5_0005461g0020/Nitab4.5_0010868g0010	Nitab4.5_0003703g0070/Nitab4.5_0005461g0020/Nitab4.5_0010868g0010	3
BP	GO:0046486	glycerolipid metabolic process	11/1201	115/17774	0.153935	0.988924	Nitab4.5_0000143g0120/Nitab4.5_0000662g0040/Nitab4.5_0001715g0080/Nitab4.5_0000357g0120/Nitab4.5_0006694g0030/Nitab4.5_0002740g0010/Nitab4.5_0004955g0060/Nitab4.5_0001964g0040/Nitab4.5_0000775g0120/Nitab4.5_0005292g0020/Nitab4.5_0004816g0070	Nitab4.5_0000143g0120/Nitab4.5_0000662g0040/Nitab4.5_0001715g0080/Nitab4.5_0000357g0120/Nitab4.5_0006694g0030/Nitab4.5_0002740g0010/Nitab4.5_0004955g0060/Nitab4.5_0001964g0040/Nitab4.5_0000775g0120/Nitab4.5_0005292g0020/Nitab4.5_0004816g0070	11
BP	GO:0006801	superoxide metabolic process	3/1201	21/17774	0.165843	0.988924	Nitab4.5_0005167g0010/Nitab4.5_0002884g0060/Nitab4.5_0000173g0130	Nitab4.5_0005167g0010/Nitab4.5_0002884g0060/Nitab4.5_0000173g0130	3
BP	GO:0015977	carbon fixation	3/1201	21/17774	0.165843	0.988924	Nitab4.5_0004675g0020/Nitab4.5_0000035g0130/Nitab4.5_0002755g0110	Nitab4.5_0004675g0020/Nitab4.5_0000035g0130/Nitab4.5_0002755g0110	3
BP	GO:0072593	reactive oxygen species metabolic process	3/1201	21/17774	0.165843	0.988924	Nitab4.5_0005167g0010/Nitab4.5_0002884g0060/Nitab4.5_0000173g0130	Nitab4.5_0005167g0010/Nitab4.5_0002884g0060/Nitab4.5_0000173g0130	3
BP	GO:0007020	microtubule nucleation	2/1201	11/17774	0.167515	0.988924	Nitab4.5_0001308g0170/Nitab4.5_0000068g0320	Nitab4.5_0001308g0170/Nitab4.5_0000068g0320	2
BP	GO:0031109	microtubule polymerization or depolymerization	2/1201	11/17774	0.167515	0.988924	Nitab4.5_0001308g0170/Nitab4.5_0000068g0320	Nitab4.5_0001308g0170/Nitab4.5_0000068g0320	2
BP	GO:0046785	microtubule polymerization	2/1201	11/17774	0.167515	0.988924	Nitab4.5_0001308g0170/Nitab4.5_0000068g0320	Nitab4.5_0001308g0170/Nitab4.5_0000068g0320	2
BP	GO:0034637	cellular carbohydrate biosynthetic process	14/1201	157/17774	0.175619	0.988924	Nitab4.5_0003295g0200/Nitab4.5_0004243g0020/Nitab4.5_0001140g0180/Nitab4.5_0000031g0050/Nitab4.5_0007821g0010/Nitab4.5_0000147g0450/Nitab4.5_0008526g0020/Nitab4.5_0008855g0030/Nitab4.5_0000244g0010/Nitab4.5_0002889g0040/Nitab4.5_0009281g0010/Nitab4.5_0000715g0160/Nitab4.5_0009676g0040/Nitab4.5_0005597g0020	Nitab4.5_0003295g0200/Nitab4.5_0004243g0020/Nitab4.5_0001140g0180/Nitab4.5_0000031g0050/Nitab4.5_0007821g0010/Nitab4.5_0000147g0450/Nitab4.5_0008526g0020/Nitab4.5_0008855g0030/Nitab4.5_0000244g0010/Nitab4.5_0002889g0040/Nitab4.5_0009281g0010/Nitab4.5_0000715g0160/Nitab4.5_0009676g0040/Nitab4.5_0005597g0020	14
BP	GO:0019359	nicotinamide nucleotide biosynthetic process	3/1201	22/17774	0.182994	0.988924	Nitab4.5_0008037g0020/Nitab4.5_0003240g0050/Nitab4.5_0004816g0010	Nitab4.5_0008037g0020/Nitab4.5_0003240g0050/Nitab4.5_0004816g0010	3
BP	GO:0019363	pyridine nucleotide biosynthetic process	3/1201	22/17774	0.182994	0.988924	Nitab4.5_0008037g0020/Nitab4.5_0003240g0050/Nitab4.5_0004816g0010	Nitab4.5_0008037g0020/Nitab4.5_0003240g0050/Nitab4.5_0004816g0010	3
BP	GO:0009607	response to biotic stimulus	7/1201	69/17774	0.183472	0.988924	Nitab4.5_0001592g0030/Nitab4.5_0000194g0160/Nitab4.5_0022495g0010/Nitab4.5_0001238g0070/Nitab4.5_0007351g0010/Nitab4.5_0003638g0010/Nitab4.5_0000426g0200	Nitab4.5_0001592g0030/Nitab4.5_0000194g0160/Nitab4.5_0022495g0010/Nitab4.5_0001238g0070/Nitab4.5_0007351g0010/Nitab4.5_0003638g0010/Nitab4.5_0000426g0200	7
BP	GO:0000079	regulation of cyclin-dependent protein serine/threonine kinase activity	2/1201	12/17774	0.192469	0.988924	Nitab4.5_0007060g0030/Nitab4.5_0006749g0010	Nitab4.5_0007060g0030/Nitab4.5_0006749g0010	2
BP	GO:0001932	regulation of protein phosphorylation	2/1201	12/17774	0.192469	0.988924	Nitab4.5_0007060g0030/Nitab4.5_0006749g0010	Nitab4.5_0007060g0030/Nitab4.5_0006749g0010	2
BP	GO:0006825	copper ion transport	2/1201	12/17774	0.192469	0.988924	Nitab4.5_0000880g0110/Nitab4.5_0000102g0450	Nitab4.5_0000880g0110/Nitab4.5_0000102g0450	2
BP	GO:0035434	copper ion transmembrane transport	2/1201	12/17774	0.192469	0.988924	Nitab4.5_0000880g0110/Nitab4.5_0000102g0450	Nitab4.5_0000880g0110/Nitab4.5_0000102g0450	2
BP	GO:0042219	cellular modified amino acid catabolic process	2/1201	12/17774	0.192469	0.988924	Nitab4.5_0000025g0090/Nitab4.5_0003259g0080	Nitab4.5_0000025g0090/Nitab4.5_0003259g0080	2
BP	GO:0042325	regulation of phosphorylation	2/1201	12/17774	0.192469	0.988924	Nitab4.5_0007060g0030/Nitab4.5_0006749g0010	Nitab4.5_0007060g0030/Nitab4.5_0006749g0010	2
BP	GO:0043549	regulation of kinase activity	2/1201	12/17774	0.192469	0.988924	Nitab4.5_0007060g0030/Nitab4.5_0006749g0010	Nitab4.5_0007060g0030/Nitab4.5_0006749g0010	2
BP	GO:0044273	sulfur compound catabolic process	2/1201	12/17774	0.192469	0.988924	Nitab4.5_0000025g0090/Nitab4.5_0003259g0080	Nitab4.5_0000025g0090/Nitab4.5_0003259g0080	2
BP	GO:0045859	regulation of protein kinase activity	2/1201	12/17774	0.192469	0.988924	Nitab4.5_0007060g0030/Nitab4.5_0006749g0010	Nitab4.5_0007060g0030/Nitab4.5_0006749g0010	2
BP	GO:0051338	regulation of transferase activity	2/1201	12/17774	0.192469	0.988924	Nitab4.5_0007060g0030/Nitab4.5_0006749g0010	Nitab4.5_0007060g0030/Nitab4.5_0006749g0010	2
BP	GO:0071900	regulation of protein serine/threonine kinase activity	2/1201	12/17774	0.192469	0.988924	Nitab4.5_0007060g0030/Nitab4.5_0006749g0010	Nitab4.5_0007060g0030/Nitab4.5_0006749g0010	2
BP	GO:1904029	regulation of cyclin-dependent protein kinase activity	2/1201	12/17774	0.192469	0.988924	Nitab4.5_0007060g0030/Nitab4.5_0006749g0010	Nitab4.5_0007060g0030/Nitab4.5_0006749g0010	2
BP	GO:0006265	DNA topological change	3/1201	23/17774	0.200586	0.988924	Nitab4.5_0000309g0290/Nitab4.5_0006248g0050/Nitab4.5_0002918g0080	Nitab4.5_0000309g0290/Nitab4.5_0006248g0050/Nitab4.5_0002918g0080	3
BP	GO:0031123	RNA 3'-end processing	3/1201	23/17774	0.200586	0.988924	Nitab4.5_0000716g0130/Nitab4.5_0000318g0150/Nitab4.5_0000974g0090	Nitab4.5_0000716g0130/Nitab4.5_0000318g0150/Nitab4.5_0000974g0090	3
BP	GO:0048518	positive regulation of biological process	5/1201	47/17774	0.209609	0.988924	Nitab4.5_0000517g0040/Nitab4.5_0002756g0020/Nitab4.5_0001866g0070/Nitab4.5_0002874g0020/Nitab4.5_0000038g0040	Nitab4.5_0000517g0040/Nitab4.5_0002756g0020/Nitab4.5_0001866g0070/Nitab4.5_0002874g0020/Nitab4.5_0000038g0040	5
BP	GO:0046834	lipid phosphorylation	3/1201	24/17774	0.218553	0.988924	Nitab4.5_0000143g0120/Nitab4.5_0000662g0040/Nitab4.5_0006694g0030	Nitab4.5_0000143g0120/Nitab4.5_0000662g0040/Nitab4.5_0006694g0030	3
BP	GO:0046854	phosphatidylinositol phosphorylation	3/1201	24/17774	0.218553	0.988924	Nitab4.5_0000143g0120/Nitab4.5_0000662g0040/Nitab4.5_0006694g0030	Nitab4.5_0000143g0120/Nitab4.5_0000662g0040/Nitab4.5_0006694g0030	3
BP	GO:0072525	pyridine-containing compound biosynthetic process	3/1201	24/17774	0.218553	0.988924	Nitab4.5_0008037g0020/Nitab4.5_0003240g0050/Nitab4.5_0004816g0010	Nitab4.5_0008037g0020/Nitab4.5_0003240g0050/Nitab4.5_0004816g0010	3
BP	GO:0035556	intracellular signal transduction	12/1201	138/17774	0.222669	0.988924	Nitab4.5_0010809g0020/Nitab4.5_0001318g0010/Nitab4.5_0007306g0010/Nitab4.5_0008173g0010/Nitab4.5_0006028g0020/Nitab4.5_0000642g0280/Nitab4.5_0001248g0010/Nitab4.5_0000996g0050/Nitab4.5_0000368g0190/Nitab4.5_0000302g0110/Nitab4.5_0005463g0030/Nitab4.5_0011481g0020	Nitab4.5_0010809g0020/Nitab4.5_0001318g0010/Nitab4.5_0007306g0010/Nitab4.5_0008173g0010/Nitab4.5_0006028g0020/Nitab4.5_0000642g0280/Nitab4.5_0001248g0010/Nitab4.5_0000996g0050/Nitab4.5_0000368g0190/Nitab4.5_0000302g0110/Nitab4.5_0005463g0030/Nitab4.5_0011481g0020	12
BP	GO:0008272	sulfate transport	4/1201	36/17774	0.223609	0.988924	Nitab4.5_0000252g0160/Nitab4.5_0004386g0020/Nitab4.5_0000469g0210/Nitab4.5_0000729g0130	Nitab4.5_0000252g0160/Nitab4.5_0004386g0020/Nitab4.5_0000469g0210/Nitab4.5_0000729g0130	4
BP	GO:0072348	sulfur compound transport	4/1201	36/17774	0.223609	0.988924	Nitab4.5_0000252g0160/Nitab4.5_0004386g0020/Nitab4.5_0000469g0210/Nitab4.5_0000729g0130	Nitab4.5_0000252g0160/Nitab4.5_0004386g0020/Nitab4.5_0000469g0210/Nitab4.5_0000729g0130	4
BP	GO:0016567	protein ubiquitination	11/1201	126/17774	0.231663	0.988924	Nitab4.5_0001800g0110/Nitab4.5_0003930g0030/Nitab4.5_0007767g0030/Nitab4.5_0002527g0080/Nitab4.5_0007666g0010/Nitab4.5_0000259g0040/Nitab4.5_0004078g0040/Nitab4.5_0006221g0050/Nitab4.5_0009646g0020/Nitab4.5_0001139g0020/Nitab4.5_0011742g0010	Nitab4.5_0001800g0110/Nitab4.5_0003930g0030/Nitab4.5_0007767g0030/Nitab4.5_0002527g0080/Nitab4.5_0007666g0010/Nitab4.5_0000259g0040/Nitab4.5_0004078g0040/Nitab4.5_0006221g0050/Nitab4.5_0009646g0020/Nitab4.5_0001139g0020/Nitab4.5_0011742g0010	11
BP	GO:0006886	intracellular protein transport	18/1201	220/17774	0.232356	0.988924	Nitab4.5_0000992g0090/Nitab4.5_0006801g0050/Nitab4.5_0000487g0030/Nitab4.5_0001526g0120/Nitab4.5_0002715g0020/Nitab4.5_0000797g0030/Nitab4.5_0002333g0110/Nitab4.5_0014900g0010/Nitab4.5_0000971g0140/Nitab4.5_0002327g0020/Nitab4.5_0008233g0010/Nitab4.5_0000897g0020/Nitab4.5_0004172g0120/Nitab4.5_0000055g0040/Nitab4.5_0002975g0020/Nitab4.5_0005001g0010/Nitab4.5_0008902g0010/Nitab4.5_0000006g0150	Nitab4.5_0000992g0090/Nitab4.5_0006801g0050/Nitab4.5_0000487g0030/Nitab4.5_0001526g0120/Nitab4.5_0002715g0020/Nitab4.5_0000797g0030/Nitab4.5_0002333g0110/Nitab4.5_0014900g0010/Nitab4.5_0000971g0140/Nitab4.5_0002327g0020/Nitab4.5_0008233g0010/Nitab4.5_0000897g0020/Nitab4.5_0004172g0120/Nitab4.5_0000055g0040/Nitab4.5_0002975g0020/Nitab4.5_0005001g0010/Nitab4.5_0008902g0010/Nitab4.5_0000006g0150	18
BP	GO:0006091	generation of precursor metabolites and energy	15/1201	180/17774	0.235881	0.988924	Nitab4.5_0003957g0010/Nitab4.5_0004675g0020/Nitab4.5_0000132g0310/Nitab4.5_0006125g0020/Nitab4.5_0000035g0130/Nitab4.5_0002167g0040/Nitab4.5_0005870g0020/Nitab4.5_0024895g0020/Nitab4.5_0001317g0050/Nitab4.5_0000382g0110/Nitab4.5_0007859g0010/Nitab4.5_0001524g0030/Nitab4.5_0029129g0010/Nitab4.5_0003547g0050/Nitab4.5_0000902g0100	Nitab4.5_0003957g0010/Nitab4.5_0004675g0020/Nitab4.5_0000132g0310/Nitab4.5_0006125g0020/Nitab4.5_0000035g0130/Nitab4.5_0002167g0040/Nitab4.5_0005870g0020/Nitab4.5_0024895g0020/Nitab4.5_0001317g0050/Nitab4.5_0000382g0110/Nitab4.5_0007859g0010/Nitab4.5_0001524g0030/Nitab4.5_0029129g0010/Nitab4.5_0003547g0050/Nitab4.5_0000902g0100	15
BP	GO:0009073	aromatic amino acid family biosynthetic process	3/1201	25/17774	0.236831	0.988924	Nitab4.5_0021029g0010/Nitab4.5_0000786g0160/Nitab4.5_0000743g0100	Nitab4.5_0021029g0010/Nitab4.5_0000786g0160/Nitab4.5_0000743g0100	3
BP	GO:0033865	nucleoside bisphosphate metabolic process	3/1201	25/17774	0.236831	0.988924	Nitab4.5_0005081g0010/Nitab4.5_0007096g0050/Nitab4.5_0001873g0020	Nitab4.5_0005081g0010/Nitab4.5_0007096g0050/Nitab4.5_0001873g0020	3
BP	GO:0033875	ribonucleoside bisphosphate metabolic process	3/1201	25/17774	0.236831	0.988924	Nitab4.5_0005081g0010/Nitab4.5_0007096g0050/Nitab4.5_0001873g0020	Nitab4.5_0005081g0010/Nitab4.5_0007096g0050/Nitab4.5_0001873g0020	3
BP	GO:0034032	purine nucleoside bisphosphate metabolic process	3/1201	25/17774	0.236831	0.988924	Nitab4.5_0005081g0010/Nitab4.5_0007096g0050/Nitab4.5_0001873g0020	Nitab4.5_0005081g0010/Nitab4.5_0007096g0050/Nitab4.5_0001873g0020	3
BP	GO:0007623	circadian rhythm	2/1201	14/17774	0.243498	0.988924	Nitab4.5_0000517g0040/Nitab4.5_0001866g0070	Nitab4.5_0000517g0040/Nitab4.5_0001866g0070	2
BP	GO:0031124	mRNA 3'-end processing	2/1201	14/17774	0.243498	0.988924	Nitab4.5_0000716g0130/Nitab4.5_0000974g0090	Nitab4.5_0000716g0130/Nitab4.5_0000974g0090	2
BP	GO:0042752	regulation of circadian rhythm	2/1201	14/17774	0.243498	0.988924	Nitab4.5_0000517g0040/Nitab4.5_0001866g0070	Nitab4.5_0000517g0040/Nitab4.5_0001866g0070	2
BP	GO:0042753	positive regulation of circadian rhythm	2/1201	14/17774	0.243498	0.988924	Nitab4.5_0000517g0040/Nitab4.5_0001866g0070	Nitab4.5_0000517g0040/Nitab4.5_0001866g0070	2
BP	GO:0044744	protein targeting to nucleus	2/1201	14/17774	0.243498	0.988924	Nitab4.5_0002715g0020/Nitab4.5_0002333g0110	Nitab4.5_0002715g0020/Nitab4.5_0002333g0110	2
BP	GO:0048511	rhythmic process	2/1201	14/17774	0.243498	0.988924	Nitab4.5_0000517g0040/Nitab4.5_0001866g0070	Nitab4.5_0000517g0040/Nitab4.5_0001866g0070	2
BP	GO:1902593	single-organism nuclear import	2/1201	14/17774	0.243498	0.988924	Nitab4.5_0002715g0020/Nitab4.5_0002333g0110	Nitab4.5_0002715g0020/Nitab4.5_0002333g0110	2
BP	GO:0032446	protein modification by small protein conjugation	11/1201	128/17774	0.247226	0.988924	Nitab4.5_0001800g0110/Nitab4.5_0003930g0030/Nitab4.5_0007767g0030/Nitab4.5_0002527g0080/Nitab4.5_0007666g0010/Nitab4.5_0000259g0040/Nitab4.5_0004078g0040/Nitab4.5_0006221g0050/Nitab4.5_0009646g0020/Nitab4.5_0001139g0020/Nitab4.5_0011742g0010	Nitab4.5_0001800g0110/Nitab4.5_0003930g0030/Nitab4.5_0007767g0030/Nitab4.5_0002527g0080/Nitab4.5_0007666g0010/Nitab4.5_0000259g0040/Nitab4.5_0004078g0040/Nitab4.5_0006221g0050/Nitab4.5_0009646g0020/Nitab4.5_0001139g0020/Nitab4.5_0011742g0010	11
BP	GO:0005976	polysaccharide metabolic process	16/1201	196/17774	0.251657	0.988924	Nitab4.5_0003295g0200/Nitab4.5_0004243g0020/Nitab4.5_0003594g0010/Nitab4.5_0000244g0350/Nitab4.5_0007821g0010/Nitab4.5_0000592g0220/Nitab4.5_0000147g0450/Nitab4.5_0001675g0070/Nitab4.5_0008526g0020/Nitab4.5_0000329g0220/Nitab4.5_0001675g0050/Nitab4.5_0001412g0030/Nitab4.5_0008855g0030/Nitab4.5_0002889g0040/Nitab4.5_0005793g0020/Nitab4.5_0009676g0040	Nitab4.5_0003295g0200/Nitab4.5_0004243g0020/Nitab4.5_0003594g0010/Nitab4.5_0000244g0350/Nitab4.5_0007821g0010/Nitab4.5_0000592g0220/Nitab4.5_0000147g0450/Nitab4.5_0001675g0070/Nitab4.5_0008526g0020/Nitab4.5_0000329g0220/Nitab4.5_0001675g0050/Nitab4.5_0001412g0030/Nitab4.5_0008855g0030/Nitab4.5_0002889g0040/Nitab4.5_0005793g0020/Nitab4.5_0009676g0040	16
BP	GO:0009664	plant-type cell wall organization	4/1201	38/17774	0.253432	0.988924	Nitab4.5_0000032g0520/Nitab4.5_0000154g0250/Nitab4.5_0008369g0010/Nitab4.5_0002347g0030	Nitab4.5_0000032g0520/Nitab4.5_0000154g0250/Nitab4.5_0008369g0010/Nitab4.5_0002347g0030	4
BP	GO:0042546	cell wall biogenesis	4/1201	38/17774	0.253432	0.988924	Nitab4.5_0000256g0180/Nitab4.5_0000154g0250/Nitab4.5_0008369g0010/Nitab4.5_0002347g0030	Nitab4.5_0000256g0180/Nitab4.5_0000154g0250/Nitab4.5_0008369g0010/Nitab4.5_0002347g0030	4
BP	GO:0071669	plant-type cell wall organization or biogenesis	4/1201	38/17774	0.253432	0.988924	Nitab4.5_0000032g0520/Nitab4.5_0000154g0250/Nitab4.5_0008369g0010/Nitab4.5_0002347g0030	Nitab4.5_0000032g0520/Nitab4.5_0000154g0250/Nitab4.5_0008369g0010/Nitab4.5_0002347g0030	4
BP	GO:0006820	anion transport	15/1201	184/17774	0.262233	0.988924	Nitab4.5_0000252g0160/Nitab4.5_0002112g0150/Nitab4.5_0004386g0020/Nitab4.5_0000469g0210/Nitab4.5_0000030g0210/Nitab4.5_0003120g0020/Nitab4.5_0001769g0180/Nitab4.5_0000514g0160/Nitab4.5_0000729g0130/Nitab4.5_0006837g0030/Nitab4.5_0004867g0070/Nitab4.5_0011481g0010/Nitab4.5_0000077g0010/Nitab4.5_0002686g0010/Nitab4.5_0010367g0030	Nitab4.5_0000252g0160/Nitab4.5_0002112g0150/Nitab4.5_0004386g0020/Nitab4.5_0000469g0210/Nitab4.5_0000030g0210/Nitab4.5_0003120g0020/Nitab4.5_0001769g0180/Nitab4.5_0000514g0160/Nitab4.5_0000729g0130/Nitab4.5_0006837g0030/Nitab4.5_0004867g0070/Nitab4.5_0011481g0010/Nitab4.5_0000077g0010/Nitab4.5_0002686g0010/Nitab4.5_0010367g0030	15
BP	GO:0065009	regulation of molecular function	4/1201	39/17774	0.26864	0.988924	Nitab4.5_0007060g0030/Nitab4.5_0004579g0020/Nitab4.5_0001160g0050/Nitab4.5_0006749g0010	Nitab4.5_0007060g0030/Nitab4.5_0004579g0020/Nitab4.5_0001160g0050/Nitab4.5_0006749g0010	4
BP	GO:0071705	nitrogen compound transport	30/1201	393/17774	0.268822	0.988924	Nitab4.5_0000992g0090/Nitab4.5_0006801g0050/Nitab4.5_0002112g0150/Nitab4.5_0000385g0070/Nitab4.5_0000487g0030/Nitab4.5_0001526g0120/Nitab4.5_0002715g0020/Nitab4.5_0000797g0030/Nitab4.5_0002333g0110/Nitab4.5_0000030g0210/Nitab4.5_0014900g0010/Nitab4.5_0001769g0180/Nitab4.5_0000971g0140/Nitab4.5_0002327g0020/Nitab4.5_0008233g0010/Nitab4.5_0000897g0020/Nitab4.5_0004172g0120/Nitab4.5_0000055g0040/Nit…	Nitab4.5_0000992g0090/Nitab4.5_0006801g0050/Nitab4.5_0002112g0150/Nitab4.5_0000385g0070/Nitab4.5_0000487g0030/Nitab4.5_0001526g0120/Nitab4.5_0002715g0020/Nitab4.5_0000797g0030/Nitab4.5_0002333g0110/Nitab4.5_0000030g0210/Nitab4.5_0014900g0010/Nitab4.5_0001769g0180/Nitab4.5_0000971g0140/Nitab4.5_0002327g0020/Nitab4.5_0008233g0010/Nitab4.5_0000897g0020/Nitab4.5_0004172g0120/Nitab4.5_0000055g0040/Nit…	30
BP	GO:0006099	tricarboxylic acid cycle	2/1201	15/17774	0.26925	0.988924	Nitab4.5_0004675g0020/Nitab4.5_0000035g0130	Nitab4.5_0004675g0020/Nitab4.5_0000035g0130	2
BP	GO:0006101	citrate metabolic process	2/1201	15/17774	0.26925	0.988924	Nitab4.5_0004675g0020/Nitab4.5_0000035g0130	Nitab4.5_0004675g0020/Nitab4.5_0000035g0130	2
BP	GO:0006606	protein import into nucleus	2/1201	15/17774	0.26925	0.988924	Nitab4.5_0002715g0020/Nitab4.5_0002333g0110	Nitab4.5_0002715g0020/Nitab4.5_0002333g0110	2
BP	GO:0015936	coenzyme A metabolic process	2/1201	15/17774	0.26925	0.988924	Nitab4.5_0007096g0050/Nitab4.5_0001873g0020	Nitab4.5_0007096g0050/Nitab4.5_0001873g0020	2
BP	GO:0032957	inositol trisphosphate metabolic process	2/1201	15/17774	0.26925	0.988924	Nitab4.5_0002415g0060/Nitab4.5_0005463g0060	Nitab4.5_0002415g0060/Nitab4.5_0005463g0060	2
BP	GO:0034504	protein localization to nucleus	2/1201	15/17774	0.26925	0.988924	Nitab4.5_0002715g0020/Nitab4.5_0002333g0110	Nitab4.5_0002715g0020/Nitab4.5_0002333g0110	2
BP	GO:0051170	nuclear import	2/1201	15/17774	0.26925	0.988924	Nitab4.5_0002715g0020/Nitab4.5_0002333g0110	Nitab4.5_0002715g0020/Nitab4.5_0002333g0110	2
BP	GO:0046907	intracellular transport	20/1201	254/17774	0.27045	0.988924	Nitab4.5_0000992g0090/Nitab4.5_0006801g0050/Nitab4.5_0000487g0030/Nitab4.5_0001526g0120/Nitab4.5_0002715g0020/Nitab4.5_0000839g0090/Nitab4.5_0000797g0030/Nitab4.5_0002333g0110/Nitab4.5_0002444g0030/Nitab4.5_0014900g0010/Nitab4.5_0000971g0140/Nitab4.5_0002327g0020/Nitab4.5_0008233g0010/Nitab4.5_0000897g0020/Nitab4.5_0004172g0120/Nitab4.5_0000055g0040/Nitab4.5_0002975g0020/Nitab4.5_0005001g0010/Nit…	Nitab4.5_0000992g0090/Nitab4.5_0006801g0050/Nitab4.5_0000487g0030/Nitab4.5_0001526g0120/Nitab4.5_0002715g0020/Nitab4.5_0000839g0090/Nitab4.5_0000797g0030/Nitab4.5_0002333g0110/Nitab4.5_0002444g0030/Nitab4.5_0014900g0010/Nitab4.5_0000971g0140/Nitab4.5_0002327g0020/Nitab4.5_0008233g0010/Nitab4.5_0000897g0020/Nitab4.5_0004172g0120/Nitab4.5_0000055g0040/Nitab4.5_0002975g0020/Nitab4.5_0005001g0010/Nit…	20
BP	GO:0051649	establishment of localization in cell	20/1201	254/17774	0.27045	0.988924	Nitab4.5_0000992g0090/Nitab4.5_0006801g0050/Nitab4.5_0000487g0030/Nitab4.5_0001526g0120/Nitab4.5_0002715g0020/Nitab4.5_0000839g0090/Nitab4.5_0000797g0030/Nitab4.5_0002333g0110/Nitab4.5_0002444g0030/Nitab4.5_0014900g0010/Nitab4.5_0000971g0140/Nitab4.5_0002327g0020/Nitab4.5_0008233g0010/Nitab4.5_0000897g0020/Nitab4.5_0004172g0120/Nitab4.5_0000055g0040/Nitab4.5_0002975g0020/Nitab4.5_0005001g0010/Nit…	Nitab4.5_0000992g0090/Nitab4.5_0006801g0050/Nitab4.5_0000487g0030/Nitab4.5_0001526g0120/Nitab4.5_0002715g0020/Nitab4.5_0000839g0090/Nitab4.5_0000797g0030/Nitab4.5_0002333g0110/Nitab4.5_0002444g0030/Nitab4.5_0014900g0010/Nitab4.5_0000971g0140/Nitab4.5_0002327g0020/Nitab4.5_0008233g0010/Nitab4.5_0000897g0020/Nitab4.5_0004172g0120/Nitab4.5_0000055g0040/Nitab4.5_0002975g0020/Nitab4.5_0005001g0010/Nit…	20
BP	GO:0046488	phosphatidylinositol metabolic process	8/1201	91/17774	0.272097	0.988924	Nitab4.5_0000143g0120/Nitab4.5_0000662g0040/Nitab4.5_0000357g0120/Nitab4.5_0006694g0030/Nitab4.5_0004955g0060/Nitab4.5_0000775g0120/Nitab4.5_0005292g0020/Nitab4.5_0004816g0070	Nitab4.5_0000143g0120/Nitab4.5_0000662g0040/Nitab4.5_0000357g0120/Nitab4.5_0006694g0030/Nitab4.5_0004955g0060/Nitab4.5_0000775g0120/Nitab4.5_0005292g0020/Nitab4.5_0004816g0070	8
BP	GO:0051258	protein polymerization	3/1201	27/17774	0.274073	0.988924	Nitab4.5_0001308g0170/Nitab4.5_0000068g0320/Nitab4.5_0002874g0020	Nitab4.5_0001308g0170/Nitab4.5_0000068g0320/Nitab4.5_0002874g0020	3
BP	GO:0097435	supramolecular fiber organization	3/1201	27/17774	0.274073	0.988924	Nitab4.5_0001308g0170/Nitab4.5_0000068g0320/Nitab4.5_0002874g0020	Nitab4.5_0001308g0170/Nitab4.5_0000068g0320/Nitab4.5_0002874g0020	3
BP	GO:1902589	single-organism organelle organization	4/1201	40/17774	0.284004	0.988924	Nitab4.5_0003703g0070/Nitab4.5_0001308g0170/Nitab4.5_0000068g0320/Nitab4.5_0002874g0020	Nitab4.5_0003703g0070/Nitab4.5_0001308g0170/Nitab4.5_0000068g0320/Nitab4.5_0002874g0020	4
BP	GO:0000041	transition metal ion transport	2/1201	16/17774	0.294979	0.988924	Nitab4.5_0000880g0110/Nitab4.5_0000102g0450	Nitab4.5_0000880g0110/Nitab4.5_0000102g0450	2
BP	GO:1902580	single-organism cellular localization	2/1201	16/17774	0.294979	0.988924	Nitab4.5_0002715g0020/Nitab4.5_0002333g0110	Nitab4.5_0002715g0020/Nitab4.5_0002333g0110	2
BP	GO:1902582	single-organism intracellular transport	2/1201	16/17774	0.294979	0.988924	Nitab4.5_0002715g0020/Nitab4.5_0002333g0110	Nitab4.5_0002715g0020/Nitab4.5_0002333g0110	2
BP	GO:0015711	organic anion transport	8/1201	94/17774	0.302007	0.988924	Nitab4.5_0002112g0150/Nitab4.5_0000030g0210/Nitab4.5_0001769g0180/Nitab4.5_0006837g0030/Nitab4.5_0004867g0070/Nitab4.5_0011481g0010/Nitab4.5_0000077g0010/Nitab4.5_0002686g0010	Nitab4.5_0002112g0150/Nitab4.5_0000030g0210/Nitab4.5_0001769g0180/Nitab4.5_0006837g0030/Nitab4.5_0004867g0070/Nitab4.5_0011481g0010/Nitab4.5_0000077g0010/Nitab4.5_0002686g0010	8
BP	GO:0015849	organic acid transport	8/1201	94/17774	0.302007	0.988924	Nitab4.5_0002112g0150/Nitab4.5_0000030g0210/Nitab4.5_0001769g0180/Nitab4.5_0006837g0030/Nitab4.5_0004867g0070/Nitab4.5_0011481g0010/Nitab4.5_0000077g0010/Nitab4.5_0002686g0010	Nitab4.5_0002112g0150/Nitab4.5_0000030g0210/Nitab4.5_0001769g0180/Nitab4.5_0006837g0030/Nitab4.5_0004867g0070/Nitab4.5_0011481g0010/Nitab4.5_0000077g0010/Nitab4.5_0002686g0010	8
BP	GO:0046942	carboxylic acid transport	8/1201	94/17774	0.302007	0.988924	Nitab4.5_0002112g0150/Nitab4.5_0000030g0210/Nitab4.5_0001769g0180/Nitab4.5_0006837g0030/Nitab4.5_0004867g0070/Nitab4.5_0011481g0010/Nitab4.5_0000077g0010/Nitab4.5_0002686g0010	Nitab4.5_0002112g0150/Nitab4.5_0000030g0210/Nitab4.5_0001769g0180/Nitab4.5_0006837g0030/Nitab4.5_0004867g0070/Nitab4.5_0011481g0010/Nitab4.5_0000077g0010/Nitab4.5_0002686g0010	8
BP	GO:0016051	carbohydrate biosynthetic process	14/1201	177/17774	0.309709	0.988924	Nitab4.5_0003295g0200/Nitab4.5_0004243g0020/Nitab4.5_0001140g0180/Nitab4.5_0000031g0050/Nitab4.5_0007821g0010/Nitab4.5_0000147g0450/Nitab4.5_0008526g0020/Nitab4.5_0008855g0030/Nitab4.5_0000244g0010/Nitab4.5_0002889g0040/Nitab4.5_0009281g0010/Nitab4.5_0000715g0160/Nitab4.5_0009676g0040/Nitab4.5_0005597g0020	Nitab4.5_0003295g0200/Nitab4.5_0004243g0020/Nitab4.5_0001140g0180/Nitab4.5_0000031g0050/Nitab4.5_0007821g0010/Nitab4.5_0000147g0450/Nitab4.5_0008526g0020/Nitab4.5_0008855g0030/Nitab4.5_0000244g0010/Nitab4.5_0002889g0040/Nitab4.5_0009281g0010/Nitab4.5_0000715g0160/Nitab4.5_0009676g0040/Nitab4.5_0005597g0020	14
BP	GO:0030258	lipid modification	4/1201	42/17774	0.315074	0.988924	Nitab4.5_0000143g0120/Nitab4.5_0000662g0040/Nitab4.5_0001062g0110/Nitab4.5_0006694g0030	Nitab4.5_0000143g0120/Nitab4.5_0000662g0040/Nitab4.5_0001062g0110/Nitab4.5_0006694g0030	4
BP	GO:0030243	cellulose metabolic process	7/1201	82/17774	0.317539	0.988924	Nitab4.5_0003295g0200/Nitab4.5_0007821g0010/Nitab4.5_0000147g0450/Nitab4.5_0008526g0020/Nitab4.5_0008855g0030/Nitab4.5_0002889g0040/Nitab4.5_0009676g0040	Nitab4.5_0003295g0200/Nitab4.5_0007821g0010/Nitab4.5_0000147g0450/Nitab4.5_0008526g0020/Nitab4.5_0008855g0030/Nitab4.5_0002889g0040/Nitab4.5_0009676g0040	7
BP	GO:0030244	cellulose biosynthetic process	7/1201	82/17774	0.317539	0.988924	Nitab4.5_0003295g0200/Nitab4.5_0007821g0010/Nitab4.5_0000147g0450/Nitab4.5_0008526g0020/Nitab4.5_0008855g0030/Nitab4.5_0002889g0040/Nitab4.5_0009676g0040	Nitab4.5_0003295g0200/Nitab4.5_0007821g0010/Nitab4.5_0000147g0450/Nitab4.5_0008526g0020/Nitab4.5_0008855g0030/Nitab4.5_0002889g0040/Nitab4.5_0009676g0040	7
BP	GO:0034613	cellular protein localization	19/1201	248/17774	0.318316	0.988924	Nitab4.5_0000992g0090/Nitab4.5_0006801g0050/Nitab4.5_0000487g0030/Nitab4.5_0001526g0120/Nitab4.5_0002715g0020/Nitab4.5_0000797g0030/Nitab4.5_0002333g0110/Nitab4.5_0014900g0010/Nitab4.5_0000971g0140/Nitab4.5_0002327g0020/Nitab4.5_0007229g0020/Nitab4.5_0008233g0010/Nitab4.5_0000897g0020/Nitab4.5_0004172g0120/Nitab4.5_0000055g0040/Nitab4.5_0002975g0020/Nitab4.5_0005001g0010/Nitab4.5_0008902g0010/Nit…	Nitab4.5_0000992g0090/Nitab4.5_0006801g0050/Nitab4.5_0000487g0030/Nitab4.5_0001526g0120/Nitab4.5_0002715g0020/Nitab4.5_0000797g0030/Nitab4.5_0002333g0110/Nitab4.5_0014900g0010/Nitab4.5_0000971g0140/Nitab4.5_0002327g0020/Nitab4.5_0007229g0020/Nitab4.5_0008233g0010/Nitab4.5_0000897g0020/Nitab4.5_0004172g0120/Nitab4.5_0000055g0040/Nitab4.5_0002975g0020/Nitab4.5_0005001g0010/Nitab4.5_0008902g0010/Nit…	19
BP	GO:0070727	cellular macromolecule localization	19/1201	248/17774	0.318316	0.988924	Nitab4.5_0000992g0090/Nitab4.5_0006801g0050/Nitab4.5_0000487g0030/Nitab4.5_0001526g0120/Nitab4.5_0002715g0020/Nitab4.5_0000797g0030/Nitab4.5_0002333g0110/Nitab4.5_0014900g0010/Nitab4.5_0000971g0140/Nitab4.5_0002327g0020/Nitab4.5_0007229g0020/Nitab4.5_0008233g0010/Nitab4.5_0000897g0020/Nitab4.5_0004172g0120/Nitab4.5_0000055g0040/Nitab4.5_0002975g0020/Nitab4.5_0005001g0010/Nitab4.5_0008902g0010/Nit…	Nitab4.5_0000992g0090/Nitab4.5_0006801g0050/Nitab4.5_0000487g0030/Nitab4.5_0001526g0120/Nitab4.5_0002715g0020/Nitab4.5_0000797g0030/Nitab4.5_0002333g0110/Nitab4.5_0014900g0010/Nitab4.5_0000971g0140/Nitab4.5_0002327g0020/Nitab4.5_0007229g0020/Nitab4.5_0008233g0010/Nitab4.5_0000897g0020/Nitab4.5_0004172g0120/Nitab4.5_0000055g0040/Nitab4.5_0002975g0020/Nitab4.5_0005001g0010/Nitab4.5_0008902g0010/Nit…	19
BP	GO:0009119	ribonucleoside metabolic process	2/1201	17/17774	0.320569	0.988924	Nitab4.5_0005081g0010/Nitab4.5_0010222g0030	Nitab4.5_0005081g0010/Nitab4.5_0010222g0030	2
BP	GO:0016485	protein processing	2/1201	17/17774	0.320569	0.988924	Nitab4.5_0004579g0020/Nitab4.5_0011135g0020	Nitab4.5_0004579g0020/Nitab4.5_0011135g0020	2
BP	GO:0051604	protein maturation	2/1201	17/17774	0.320569	0.988924	Nitab4.5_0004579g0020/Nitab4.5_0011135g0020	Nitab4.5_0004579g0020/Nitab4.5_0011135g0020	2
BP	GO:0007186	G-protein-coupled receptor signaling pathway	3/1201	30/17774	0.330806	0.988924	Nitab4.5_0000301g0090/Nitab4.5_0001014g0120/Nitab4.5_0001576g0080	Nitab4.5_0000301g0090/Nitab4.5_0001014g0120/Nitab4.5_0001576g0080	3
BP	GO:0016458	gene silencing	3/1201	30/17774	0.330806	0.988924	Nitab4.5_0011032g0020/Nitab4.5_0000272g0130/Nitab4.5_0000218g0100	Nitab4.5_0011032g0020/Nitab4.5_0000272g0130/Nitab4.5_0000218g0100	3
BP	GO:0031047	gene silencing by RNA	3/1201	30/17774	0.330806	0.988924	Nitab4.5_0011032g0020/Nitab4.5_0000272g0130/Nitab4.5_0000218g0100	Nitab4.5_0011032g0020/Nitab4.5_0000272g0130/Nitab4.5_0000218g0100	3
BP	GO:0006650	glycerophospholipid metabolic process	8/1201	97/17774	0.3326	0.988924	Nitab4.5_0000143g0120/Nitab4.5_0000662g0040/Nitab4.5_0000357g0120/Nitab4.5_0006694g0030/Nitab4.5_0004955g0060/Nitab4.5_0000775g0120/Nitab4.5_0005292g0020/Nitab4.5_0004816g0070	Nitab4.5_0000143g0120/Nitab4.5_0000662g0040/Nitab4.5_0000357g0120/Nitab4.5_0006694g0030/Nitab4.5_0004955g0060/Nitab4.5_0000775g0120/Nitab4.5_0005292g0020/Nitab4.5_0004816g0070	8
BP	GO:0022900	electron transport chain	5/1201	57/17774	0.341	0.988924	Nitab4.5_0003957g0010/Nitab4.5_0002167g0040/Nitab4.5_0024895g0020/Nitab4.5_0007859g0010/Nitab4.5_0029129g0010	Nitab4.5_0003957g0010/Nitab4.5_0002167g0040/Nitab4.5_0024895g0020/Nitab4.5_0007859g0010/Nitab4.5_0029129g0010	5
BP	GO:0006914	autophagy	2/1201	18/17774	0.345924	0.988924	Nitab4.5_0006744g0010/Nitab4.5_0001036g0120	Nitab4.5_0006744g0010/Nitab4.5_0001036g0120	2
BP	GO:0005992	trehalose biosynthetic process	4/1201	44/17774	0.346409	0.988924	Nitab4.5_0001140g0180/Nitab4.5_0000031g0050/Nitab4.5_0000244g0010/Nitab4.5_0009281g0010	Nitab4.5_0001140g0180/Nitab4.5_0000031g0050/Nitab4.5_0000244g0010/Nitab4.5_0009281g0010	4
BP	GO:0016049	cell growth	3/1201	31/17774	0.349746	0.988924	Nitab4.5_0000154g0250/Nitab4.5_0008369g0010/Nitab4.5_0002347g0030	Nitab4.5_0000154g0250/Nitab4.5_0008369g0010/Nitab4.5_0002347g0030	3
BP	GO:0040007	growth	3/1201	31/17774	0.349746	0.988924	Nitab4.5_0000154g0250/Nitab4.5_0008369g0010/Nitab4.5_0002347g0030	Nitab4.5_0000154g0250/Nitab4.5_0008369g0010/Nitab4.5_0002347g0030	3
BP	GO:0000413	protein peptidyl-prolyl isomerization	5/1201	58/17774	0.354669	0.988924	Nitab4.5_0000310g0240/Nitab4.5_0000517g0050/Nitab4.5_0001771g0120/Nitab4.5_0000151g0180/Nitab4.5_0009317g0010	Nitab4.5_0000310g0240/Nitab4.5_0000517g0050/Nitab4.5_0001771g0120/Nitab4.5_0000151g0180/Nitab4.5_0009317g0010	5
BP	GO:0018208	peptidyl-proline modification	5/1201	58/17774	0.354669	0.988924	Nitab4.5_0000310g0240/Nitab4.5_0000517g0050/Nitab4.5_0001771g0120/Nitab4.5_0000151g0180/Nitab4.5_0009317g0010	Nitab4.5_0000310g0240/Nitab4.5_0000517g0050/Nitab4.5_0001771g0120/Nitab4.5_0000151g0180/Nitab4.5_0009317g0010	5
BP	GO:0009108	coenzyme biosynthetic process	6/1201	72/17774	0.359391	0.988924	Nitab4.5_0001130g0110/Nitab4.5_0002115g0020/Nitab4.5_0008037g0020/Nitab4.5_0003240g0050/Nitab4.5_0001873g0020/Nitab4.5_0004816g0010	Nitab4.5_0001130g0110/Nitab4.5_0002115g0020/Nitab4.5_0008037g0020/Nitab4.5_0003240g0050/Nitab4.5_0001873g0020/Nitab4.5_0004816g0010	6
BP	GO:0051641	cellular localization	21/1201	283/17774	0.360018	0.988924	Nitab4.5_0000992g0090/Nitab4.5_0006801g0050/Nitab4.5_0000487g0030/Nitab4.5_0001526g0120/Nitab4.5_0002715g0020/Nitab4.5_0000839g0090/Nitab4.5_0000797g0030/Nitab4.5_0002333g0110/Nitab4.5_0002444g0030/Nitab4.5_0014900g0010/Nitab4.5_0000971g0140/Nitab4.5_0002327g0020/Nitab4.5_0007229g0020/Nitab4.5_0008233g0010/Nitab4.5_0000897g0020/Nitab4.5_0004172g0120/Nitab4.5_0000055g0040/Nitab4.5_0002975g0020/Nit…	Nitab4.5_0000992g0090/Nitab4.5_0006801g0050/Nitab4.5_0000487g0030/Nitab4.5_0001526g0120/Nitab4.5_0002715g0020/Nitab4.5_0000839g0090/Nitab4.5_0000797g0030/Nitab4.5_0002333g0110/Nitab4.5_0002444g0030/Nitab4.5_0014900g0010/Nitab4.5_0000971g0140/Nitab4.5_0002327g0020/Nitab4.5_0007229g0020/Nitab4.5_0008233g0010/Nitab4.5_0000897g0020/Nitab4.5_0004172g0120/Nitab4.5_0000055g0040/Nitab4.5_0002975g0020/Nit…	21
BP	GO:0006414	translational elongation	3/1201	32/17774	0.368625	0.988924	Nitab4.5_0002756g0020/Nitab4.5_0002431g0020/Nitab4.5_0001797g0010	Nitab4.5_0002756g0020/Nitab4.5_0002431g0020/Nitab4.5_0001797g0010	3
BP	GO:0009832	plant-type cell wall biogenesis	3/1201	32/17774	0.368625	0.988924	Nitab4.5_0000154g0250/Nitab4.5_0008369g0010/Nitab4.5_0002347g0030	Nitab4.5_0000154g0250/Nitab4.5_0008369g0010/Nitab4.5_0002347g0030	3
BP	GO:0010215	cellulose microfibril organization	3/1201	32/17774	0.368625	0.988924	Nitab4.5_0000154g0250/Nitab4.5_0008369g0010/Nitab4.5_0002347g0030	Nitab4.5_0000154g0250/Nitab4.5_0008369g0010/Nitab4.5_0002347g0030	3
BP	GO:0030198	extracellular matrix organization	3/1201	32/17774	0.368625	0.988924	Nitab4.5_0000154g0250/Nitab4.5_0008369g0010/Nitab4.5_0002347g0030	Nitab4.5_0000154g0250/Nitab4.5_0008369g0010/Nitab4.5_0002347g0030	3
BP	GO:0043062	extracellular structure organization	3/1201	32/17774	0.368625	0.988924	Nitab4.5_0000154g0250/Nitab4.5_0008369g0010/Nitab4.5_0002347g0030	Nitab4.5_0000154g0250/Nitab4.5_0008369g0010/Nitab4.5_0002347g0030	3
BP	GO:0070726	cell wall assembly	3/1201	32/17774	0.368625	0.988924	Nitab4.5_0000154g0250/Nitab4.5_0008369g0010/Nitab4.5_0002347g0030	Nitab4.5_0000154g0250/Nitab4.5_0008369g0010/Nitab4.5_0002347g0030	3
BP	GO:0071668	plant-type cell wall assembly	3/1201	32/17774	0.368625	0.988924	Nitab4.5_0000154g0250/Nitab4.5_0008369g0010/Nitab4.5_0002347g0030	Nitab4.5_0000154g0250/Nitab4.5_0008369g0010/Nitab4.5_0002347g0030	3
BP	GO:0000226	microtubule cytoskeleton organization	2/1201	19/17774	0.370957	0.988924	Nitab4.5_0001308g0170/Nitab4.5_0000068g0320	Nitab4.5_0001308g0170/Nitab4.5_0000068g0320	2
BP	GO:0043647	inositol phosphate metabolic process	2/1201	19/17774	0.370957	0.988924	Nitab4.5_0002415g0060/Nitab4.5_0005463g0060	Nitab4.5_0002415g0060/Nitab4.5_0005463g0060	2
BP	GO:0006974	cellular response to DNA damage stimulus	15/1201	201/17774	0.383405	0.988924	Nitab4.5_0007776g0010/Nitab4.5_0008597g0010/Nitab4.5_0002247g0080/Nitab4.5_0001143g0010/Nitab4.5_0000110g0310/Nitab4.5_0005461g0020/Nitab4.5_0009028g0030/Nitab4.5_0001709g0090/Nitab4.5_0002737g0020/Nitab4.5_0004176g0010/Nitab4.5_0010868g0010/Nitab4.5_0002568g0040/Nitab4.5_0001041g0180/Nitab4.5_0004386g0010/Nitab4.5_0001922g0010	Nitab4.5_0007776g0010/Nitab4.5_0008597g0010/Nitab4.5_0002247g0080/Nitab4.5_0001143g0010/Nitab4.5_0000110g0310/Nitab4.5_0005461g0020/Nitab4.5_0009028g0030/Nitab4.5_0001709g0090/Nitab4.5_0002737g0020/Nitab4.5_0004176g0010/Nitab4.5_0010868g0010/Nitab4.5_0002568g0040/Nitab4.5_0001041g0180/Nitab4.5_0004386g0010/Nitab4.5_0001922g0010	15
BP	GO:0033554	cellular response to stress	15/1201	202/17774	0.39082	0.988924	Nitab4.5_0007776g0010/Nitab4.5_0008597g0010/Nitab4.5_0002247g0080/Nitab4.5_0001143g0010/Nitab4.5_0000110g0310/Nitab4.5_0005461g0020/Nitab4.5_0009028g0030/Nitab4.5_0001709g0090/Nitab4.5_0002737g0020/Nitab4.5_0004176g0010/Nitab4.5_0010868g0010/Nitab4.5_0002568g0040/Nitab4.5_0001041g0180/Nitab4.5_0004386g0010/Nitab4.5_0001922g0010	Nitab4.5_0007776g0010/Nitab4.5_0008597g0010/Nitab4.5_0002247g0080/Nitab4.5_0001143g0010/Nitab4.5_0000110g0310/Nitab4.5_0005461g0020/Nitab4.5_0009028g0030/Nitab4.5_0001709g0090/Nitab4.5_0002737g0020/Nitab4.5_0004176g0010/Nitab4.5_0010868g0010/Nitab4.5_0002568g0040/Nitab4.5_0001041g0180/Nitab4.5_0004386g0010/Nitab4.5_0001922g0010	15
BP	GO:0006644	phospholipid metabolic process	10/1201	131/17774	0.392208	0.988924	Nitab4.5_0000143g0120/Nitab4.5_0000662g0040/Nitab4.5_0000357g0120/Nitab4.5_0006694g0030/Nitab4.5_0004955g0060/Nitab4.5_0000775g0120/Nitab4.5_0005292g0020/Nitab4.5_0000715g0160/Nitab4.5_0004816g0070/Nitab4.5_0005597g0020	Nitab4.5_0000143g0120/Nitab4.5_0000662g0040/Nitab4.5_0000357g0120/Nitab4.5_0006694g0030/Nitab4.5_0004955g0060/Nitab4.5_0000775g0120/Nitab4.5_0005292g0020/Nitab4.5_0000715g0160/Nitab4.5_0004816g0070/Nitab4.5_0005597g0020	10
BP	GO:0019362	pyridine nucleotide metabolic process	9/1201	117/17774	0.393697	0.988924	Nitab4.5_0000132g0310/Nitab4.5_0008037g0020/Nitab4.5_0006125g0020/Nitab4.5_0003240g0050/Nitab4.5_0001317g0050/Nitab4.5_0004816g0010/Nitab4.5_0001524g0030/Nitab4.5_0003547g0050/Nitab4.5_0000902g0100	Nitab4.5_0000132g0310/Nitab4.5_0008037g0020/Nitab4.5_0006125g0020/Nitab4.5_0003240g0050/Nitab4.5_0001317g0050/Nitab4.5_0004816g0010/Nitab4.5_0001524g0030/Nitab4.5_0003547g0050/Nitab4.5_0000902g0100	9
BP	GO:0046496	nicotinamide nucleotide metabolic process	9/1201	117/17774	0.393697	0.988924	Nitab4.5_0000132g0310/Nitab4.5_0008037g0020/Nitab4.5_0006125g0020/Nitab4.5_0003240g0050/Nitab4.5_0001317g0050/Nitab4.5_0004816g0010/Nitab4.5_0001524g0030/Nitab4.5_0003547g0050/Nitab4.5_0000902g0100	Nitab4.5_0000132g0310/Nitab4.5_0008037g0020/Nitab4.5_0006125g0020/Nitab4.5_0003240g0050/Nitab4.5_0001317g0050/Nitab4.5_0004816g0010/Nitab4.5_0001524g0030/Nitab4.5_0003547g0050/Nitab4.5_0000902g0100	9
BP	GO:0006081	cellular aldehyde metabolic process	2/1201	20/17774	0.395596	0.988924	Nitab4.5_0001664g0050/Nitab4.5_0003680g0030	Nitab4.5_0001664g0050/Nitab4.5_0003680g0030	2
BP	GO:0006913	nucleocytoplasmic transport	2/1201	20/17774	0.395596	0.988924	Nitab4.5_0002715g0020/Nitab4.5_0002333g0110	Nitab4.5_0002715g0020/Nitab4.5_0002333g0110	2
BP	GO:0051130	positive regulation of cellular component organization	2/1201	20/17774	0.395596	0.988924	Nitab4.5_0002756g0020/Nitab4.5_0002874g0020	Nitab4.5_0002756g0020/Nitab4.5_0002874g0020	2
BP	GO:0051169	nuclear transport	2/1201	20/17774	0.395596	0.988924	Nitab4.5_0002715g0020/Nitab4.5_0002333g0110	Nitab4.5_0002715g0020/Nitab4.5_0002333g0110	2
BP	GO:0007010	cytoskeleton organization	5/1201	61/17774	0.395733	0.988924	Nitab4.5_0001308g0170/Nitab4.5_0000364g0090/Nitab4.5_0000068g0320/Nitab4.5_0002874g0020/Nitab4.5_0003307g0070	Nitab4.5_0001308g0170/Nitab4.5_0000364g0090/Nitab4.5_0000068g0320/Nitab4.5_0002874g0020/Nitab4.5_0003307g0070	5
BP	GO:0015698	inorganic anion transport	6/1201	75/17774	0.396286	0.988924	Nitab4.5_0000252g0160/Nitab4.5_0004386g0020/Nitab4.5_0000469g0210/Nitab4.5_0003120g0020/Nitab4.5_0000729g0130/Nitab4.5_0010367g0030	Nitab4.5_0000252g0160/Nitab4.5_0004386g0020/Nitab4.5_0000469g0210/Nitab4.5_0003120g0020/Nitab4.5_0000729g0130/Nitab4.5_0010367g0030	6
BP	GO:0032268	regulation of cellular protein metabolic process	3/1201	34/17774	0.406043	0.988924	Nitab4.5_0002756g0020/Nitab4.5_0007060g0030/Nitab4.5_0006749g0010	Nitab4.5_0002756g0020/Nitab4.5_0007060g0030/Nitab4.5_0006749g0010	3
BP	GO:0050790	regulation of catalytic activity	3/1201	34/17774	0.406043	0.988924	Nitab4.5_0007060g0030/Nitab4.5_0004579g0020/Nitab4.5_0006749g0010	Nitab4.5_0007060g0030/Nitab4.5_0004579g0020/Nitab4.5_0006749g0010	3
BP	GO:0051128	regulation of cellular component organization	3/1201	34/17774	0.406043	0.988924	Nitab4.5_0002756g0020/Nitab4.5_0003703g0070/Nitab4.5_0002874g0020	Nitab4.5_0002756g0020/Nitab4.5_0003703g0070/Nitab4.5_0002874g0020	3
BP	GO:0005991	trehalose metabolic process	4/1201	48/17774	0.409018	0.988924	Nitab4.5_0001140g0180/Nitab4.5_0000031g0050/Nitab4.5_0000244g0010/Nitab4.5_0009281g0010	Nitab4.5_0001140g0180/Nitab4.5_0000031g0050/Nitab4.5_0000244g0010/Nitab4.5_0009281g0010	4
BP	GO:0046351	disaccharide biosynthetic process	4/1201	48/17774	0.409018	0.988924	Nitab4.5_0001140g0180/Nitab4.5_0000031g0050/Nitab4.5_0000244g0010/Nitab4.5_0009281g0010	Nitab4.5_0001140g0180/Nitab4.5_0000031g0050/Nitab4.5_0000244g0010/Nitab4.5_0009281g0010	4
BP	GO:0072524	pyridine-containing compound metabolic process	9/1201	119/17774	0.413295	0.988924	Nitab4.5_0000132g0310/Nitab4.5_0008037g0020/Nitab4.5_0006125g0020/Nitab4.5_0003240g0050/Nitab4.5_0001317g0050/Nitab4.5_0004816g0010/Nitab4.5_0001524g0030/Nitab4.5_0003547g0050/Nitab4.5_0000902g0100	Nitab4.5_0000132g0310/Nitab4.5_0008037g0020/Nitab4.5_0006125g0020/Nitab4.5_0003240g0050/Nitab4.5_0001317g0050/Nitab4.5_0004816g0010/Nitab4.5_0001524g0030/Nitab4.5_0003547g0050/Nitab4.5_0000902g0100	9
BP	GO:0000271	polysaccharide biosynthetic process	8/1201	105/17774	0.415881	0.988924	Nitab4.5_0003295g0200/Nitab4.5_0004243g0020/Nitab4.5_0007821g0010/Nitab4.5_0000147g0450/Nitab4.5_0008526g0020/Nitab4.5_0008855g0030/Nitab4.5_0002889g0040/Nitab4.5_0009676g0040	Nitab4.5_0003295g0200/Nitab4.5_0004243g0020/Nitab4.5_0007821g0010/Nitab4.5_0000147g0450/Nitab4.5_0008526g0020/Nitab4.5_0008855g0030/Nitab4.5_0002889g0040/Nitab4.5_0009676g0040	8
BP	GO:0009250	glucan biosynthetic process	8/1201	105/17774	0.415881	0.988924	Nitab4.5_0003295g0200/Nitab4.5_0004243g0020/Nitab4.5_0007821g0010/Nitab4.5_0000147g0450/Nitab4.5_0008526g0020/Nitab4.5_0008855g0030/Nitab4.5_0002889g0040/Nitab4.5_0009676g0040	Nitab4.5_0003295g0200/Nitab4.5_0004243g0020/Nitab4.5_0007821g0010/Nitab4.5_0000147g0450/Nitab4.5_0008526g0020/Nitab4.5_0008855g0030/Nitab4.5_0002889g0040/Nitab4.5_0009676g0040	8
BP	GO:0033692	cellular polysaccharide biosynthetic process	8/1201	105/17774	0.415881	0.988924	Nitab4.5_0003295g0200/Nitab4.5_0004243g0020/Nitab4.5_0007821g0010/Nitab4.5_0000147g0450/Nitab4.5_0008526g0020/Nitab4.5_0008855g0030/Nitab4.5_0002889g0040/Nitab4.5_0009676g0040	Nitab4.5_0003295g0200/Nitab4.5_0004243g0020/Nitab4.5_0007821g0010/Nitab4.5_0000147g0450/Nitab4.5_0008526g0020/Nitab4.5_0008855g0030/Nitab4.5_0002889g0040/Nitab4.5_0009676g0040	8
BP	GO:0051273	beta-glucan metabolic process	8/1201	105/17774	0.415881	0.988924	Nitab4.5_0003295g0200/Nitab4.5_0004243g0020/Nitab4.5_0007821g0010/Nitab4.5_0000147g0450/Nitab4.5_0008526g0020/Nitab4.5_0008855g0030/Nitab4.5_0002889g0040/Nitab4.5_0009676g0040	Nitab4.5_0003295g0200/Nitab4.5_0004243g0020/Nitab4.5_0007821g0010/Nitab4.5_0000147g0450/Nitab4.5_0008526g0020/Nitab4.5_0008855g0030/Nitab4.5_0002889g0040/Nitab4.5_0009676g0040	8
BP	GO:0051274	beta-glucan biosynthetic process	8/1201	105/17774	0.415881	0.988924	Nitab4.5_0003295g0200/Nitab4.5_0004243g0020/Nitab4.5_0007821g0010/Nitab4.5_0000147g0450/Nitab4.5_0008526g0020/Nitab4.5_0008855g0030/Nitab4.5_0002889g0040/Nitab4.5_0009676g0040	Nitab4.5_0003295g0200/Nitab4.5_0004243g0020/Nitab4.5_0007821g0010/Nitab4.5_0000147g0450/Nitab4.5_0008526g0020/Nitab4.5_0008855g0030/Nitab4.5_0002889g0040/Nitab4.5_0009676g0040	8
BP	GO:0044724	single-organism carbohydrate catabolic process	7/1201	91/17774	0.418424	0.988924	Nitab4.5_0000132g0310/Nitab4.5_0006125g0020/Nitab4.5_0014121g0010/Nitab4.5_0001317g0050/Nitab4.5_0001524g0030/Nitab4.5_0003547g0050/Nitab4.5_0000902g0100	Nitab4.5_0000132g0310/Nitab4.5_0006125g0020/Nitab4.5_0014121g0010/Nitab4.5_0001317g0050/Nitab4.5_0001524g0030/Nitab4.5_0003547g0050/Nitab4.5_0000902g0100	7
BP	GO:0006904	vesicle docking involved in exocytosis	2/1201	21/17774	0.419781	0.988924	Nitab4.5_0000116g0470/Nitab4.5_0000096g0310	Nitab4.5_0000116g0470/Nitab4.5_0000096g0310	2
BP	GO:0010035	response to inorganic substance	2/1201	21/17774	0.419781	0.988924	Nitab4.5_0001945g0050/Nitab4.5_0000588g0250	Nitab4.5_0001945g0050/Nitab4.5_0000588g0250	2
BP	GO:0015696	ammonium transport	2/1201	21/17774	0.419781	0.988924	Nitab4.5_0000385g0070/Nitab4.5_0001561g0040	Nitab4.5_0000385g0070/Nitab4.5_0001561g0040	2
BP	GO:0006733	oxidoreduction coenzyme metabolic process	9/1201	120/17774	0.423092	0.988924	Nitab4.5_0000132g0310/Nitab4.5_0008037g0020/Nitab4.5_0006125g0020/Nitab4.5_0003240g0050/Nitab4.5_0001317g0050/Nitab4.5_0004816g0010/Nitab4.5_0001524g0030/Nitab4.5_0003547g0050/Nitab4.5_0000902g0100	Nitab4.5_0000132g0310/Nitab4.5_0008037g0020/Nitab4.5_0006125g0020/Nitab4.5_0003240g0050/Nitab4.5_0001317g0050/Nitab4.5_0004816g0010/Nitab4.5_0001524g0030/Nitab4.5_0003547g0050/Nitab4.5_0000902g0100	9
BP	GO:0006284	base-excision repair	3/1201	35/17774	0.42451	0.988924	Nitab4.5_0000110g0310/Nitab4.5_0009028g0030/Nitab4.5_0002568g0040	Nitab4.5_0000110g0310/Nitab4.5_0009028g0030/Nitab4.5_0002568g0040	3
BP	GO:0051188	cofactor biosynthetic process	9/1201	121/17774	0.432881	0.988924	Nitab4.5_0001130g0110/Nitab4.5_0002115g0020/Nitab4.5_0008037g0020/Nitab4.5_0003240g0050/Nitab4.5_0000075g0030/Nitab4.5_0001873g0020/Nitab4.5_0000025g0580/Nitab4.5_0004816g0010/Nitab4.5_0013295g0010	Nitab4.5_0001130g0110/Nitab4.5_0002115g0020/Nitab4.5_0008037g0020/Nitab4.5_0003240g0050/Nitab4.5_0000075g0030/Nitab4.5_0001873g0020/Nitab4.5_0000025g0580/Nitab4.5_0004816g0010/Nitab4.5_0013295g0010	9
BP	GO:0019637	organophosphate metabolic process	33/1201	471/17774	0.44021	0.988924	Nitab4.5_0000143g0120/Nitab4.5_0001152g0650/Nitab4.5_0000662g0040/Nitab4.5_0002129g0130/Nitab4.5_0005081g0010/Nitab4.5_0001114g0020/Nitab4.5_0002415g0060/Nitab4.5_0000132g0310/Nitab4.5_0000357g0120/Nitab4.5_0007096g0050/Nitab4.5_0006694g0030/Nitab4.5_0008037g0020/Nitab4.5_0006125g0020/Nitab4.5_0007876g0020/Nitab4.5_0004955g0060/Nitab4.5_0003240g0050/Nitab4.5_0000079g0230/Nitab4.5_0000775g0120/Nit…	Nitab4.5_0000143g0120/Nitab4.5_0001152g0650/Nitab4.5_0000662g0040/Nitab4.5_0002129g0130/Nitab4.5_0005081g0010/Nitab4.5_0001114g0020/Nitab4.5_0002415g0060/Nitab4.5_0000132g0310/Nitab4.5_0000357g0120/Nitab4.5_0007096g0050/Nitab4.5_0006694g0030/Nitab4.5_0008037g0020/Nitab4.5_0006125g0020/Nitab4.5_0007876g0020/Nitab4.5_0004955g0060/Nitab4.5_0003240g0050/Nitab4.5_0000079g0230/Nitab4.5_0000775g0120/Nit…	33
BP	GO:0048523	negative regulation of cellular process	3/1201	36/17774	0.442774	0.988924	Nitab4.5_0003703g0070/Nitab4.5_0005461g0020/Nitab4.5_0010868g0010	Nitab4.5_0003703g0070/Nitab4.5_0005461g0020/Nitab4.5_0010868g0010	3
BP	GO:0006749	glutathione metabolic process	2/1201	22/17774	0.443459	0.988924	Nitab4.5_0000025g0090/Nitab4.5_0003259g0080	Nitab4.5_0000025g0090/Nitab4.5_0003259g0080	2
BP	GO:0017038	protein import	2/1201	22/17774	0.443459	0.988924	Nitab4.5_0002715g0020/Nitab4.5_0002333g0110	Nitab4.5_0002715g0020/Nitab4.5_0002333g0110	2
BP	GO:0019220	regulation of phosphate metabolic process	2/1201	22/17774	0.443459	0.988924	Nitab4.5_0007060g0030/Nitab4.5_0006749g0010	Nitab4.5_0007060g0030/Nitab4.5_0006749g0010	2
BP	GO:0031399	regulation of protein modification process	2/1201	22/17774	0.443459	0.988924	Nitab4.5_0007060g0030/Nitab4.5_0006749g0010	Nitab4.5_0007060g0030/Nitab4.5_0006749g0010	2
BP	GO:0033043	regulation of organelle organization	2/1201	22/17774	0.443459	0.988924	Nitab4.5_0003703g0070/Nitab4.5_0002874g0020	Nitab4.5_0003703g0070/Nitab4.5_0002874g0020	2
BP	GO:0051174	regulation of phosphorus metabolic process	2/1201	22/17774	0.443459	0.988924	Nitab4.5_0007060g0030/Nitab4.5_0006749g0010	Nitab4.5_0007060g0030/Nitab4.5_0006749g0010	2
BP	GO:0051235	maintenance of location	2/1201	22/17774	0.443459	0.988924	Nitab4.5_0007229g0020/Nitab4.5_0004191g0010	Nitab4.5_0007229g0020/Nitab4.5_0004191g0010	2
BP	GO:0048519	negative regulation of biological process	6/1201	80/17774	0.457408	0.988924	Nitab4.5_0011032g0020/Nitab4.5_0003703g0070/Nitab4.5_0000272g0130/Nitab4.5_0005461g0020/Nitab4.5_0000218g0100/Nitab4.5_0010868g0010	Nitab4.5_0011032g0020/Nitab4.5_0003703g0070/Nitab4.5_0000272g0130/Nitab4.5_0005461g0020/Nitab4.5_0000218g0100/Nitab4.5_0010868g0010	6
BP	GO:0006457	protein folding	12/1201	168/17774	0.464266	0.988924	Nitab4.5_0000003g0030/Nitab4.5_0000310g0240/Nitab4.5_0000152g0350/Nitab4.5_0004359g0040/Nitab4.5_0003032g0010/Nitab4.5_0011161g0010/Nitab4.5_0000517g0050/Nitab4.5_0001771g0120/Nitab4.5_0002450g0140/Nitab4.5_0000151g0180/Nitab4.5_0007368g0020/Nitab4.5_0009317g0010	Nitab4.5_0000003g0030/Nitab4.5_0000310g0240/Nitab4.5_0000152g0350/Nitab4.5_0004359g0040/Nitab4.5_0003032g0010/Nitab4.5_0011161g0010/Nitab4.5_0000517g0050/Nitab4.5_0001771g0120/Nitab4.5_0002450g0140/Nitab4.5_0000151g0180/Nitab4.5_0007368g0020/Nitab4.5_0009317g0010	12
BP	GO:0006771	riboflavin metabolic process	2/1201	23/17774	0.46659	0.988924	Nitab4.5_0000610g0240/Nitab4.5_0001091g0070	Nitab4.5_0000610g0240/Nitab4.5_0001091g0070	2
BP	GO:0009060	aerobic respiration	2/1201	23/17774	0.46659	0.988924	Nitab4.5_0004675g0020/Nitab4.5_0000035g0130	Nitab4.5_0004675g0020/Nitab4.5_0000035g0130	2
BP	GO:0009231	riboflavin biosynthetic process	2/1201	23/17774	0.46659	0.988924	Nitab4.5_0000610g0240/Nitab4.5_0001091g0070	Nitab4.5_0000610g0240/Nitab4.5_0001091g0070	2
BP	GO:0042726	flavin-containing compound metabolic process	2/1201	23/17774	0.46659	0.988924	Nitab4.5_0000610g0240/Nitab4.5_0001091g0070	Nitab4.5_0000610g0240/Nitab4.5_0001091g0070	2
BP	GO:0042727	flavin-containing compound biosynthetic process	2/1201	23/17774	0.46659	0.988924	Nitab4.5_0000610g0240/Nitab4.5_0001091g0070	Nitab4.5_0000610g0240/Nitab4.5_0001091g0070	2
BP	GO:0006732	coenzyme metabolic process	13/1201	183/17774	0.467366	0.988924	Nitab4.5_0001130g0110/Nitab4.5_0002115g0020/Nitab4.5_0000132g0310/Nitab4.5_0007096g0050/Nitab4.5_0008037g0020/Nitab4.5_0006125g0020/Nitab4.5_0003240g0050/Nitab4.5_0001873g0020/Nitab4.5_0001317g0050/Nitab4.5_0004816g0010/Nitab4.5_0001524g0030/Nitab4.5_0003547g0050/Nitab4.5_0000902g0100	Nitab4.5_0001130g0110/Nitab4.5_0002115g0020/Nitab4.5_0000132g0310/Nitab4.5_0007096g0050/Nitab4.5_0008037g0020/Nitab4.5_0006125g0020/Nitab4.5_0003240g0050/Nitab4.5_0001873g0020/Nitab4.5_0001317g0050/Nitab4.5_0004816g0010/Nitab4.5_0001524g0030/Nitab4.5_0003547g0050/Nitab4.5_0000902g0100	13
BP	GO:0006928	movement of cell or subcellular component	9/1201	125/17774	0.471831	0.988924	Nitab4.5_0000570g0160/Nitab4.5_0000309g0250/Nitab4.5_0009189g0030/Nitab4.5_0000208g0230/Nitab4.5_0002238g0070/Nitab4.5_0000009g0240/Nitab4.5_0001659g0160/Nitab4.5_0013184g0030/Nitab4.5_0001615g0170	Nitab4.5_0000570g0160/Nitab4.5_0000309g0250/Nitab4.5_0009189g0030/Nitab4.5_0000208g0230/Nitab4.5_0002238g0070/Nitab4.5_0000009g0240/Nitab4.5_0001659g0160/Nitab4.5_0013184g0030/Nitab4.5_0001615g0170	9
BP	GO:0007018	microtubule-based movement	9/1201	125/17774	0.471831	0.988924	Nitab4.5_0000570g0160/Nitab4.5_0000309g0250/Nitab4.5_0009189g0030/Nitab4.5_0000208g0230/Nitab4.5_0002238g0070/Nitab4.5_0000009g0240/Nitab4.5_0001659g0160/Nitab4.5_0013184g0030/Nitab4.5_0001615g0170	Nitab4.5_0000570g0160/Nitab4.5_0000309g0250/Nitab4.5_0009189g0030/Nitab4.5_0000208g0230/Nitab4.5_0002238g0070/Nitab4.5_0000009g0240/Nitab4.5_0001659g0160/Nitab4.5_0013184g0030/Nitab4.5_0001615g0170	9
BP	GO:0051246	regulation of protein metabolic process	3/1201	38/17774	0.478581	0.988924	Nitab4.5_0002756g0020/Nitab4.5_0007060g0030/Nitab4.5_0006749g0010	Nitab4.5_0002756g0020/Nitab4.5_0007060g0030/Nitab4.5_0006749g0010	3
BP	GO:0006418	tRNA aminoacylation for protein translation	9/1201	126/17774	0.48149	0.988924	Nitab4.5_0010734g0030/Nitab4.5_0000094g0100/Nitab4.5_0002322g0120/Nitab4.5_0007570g0010/Nitab4.5_0008025g0020/Nitab4.5_0001198g0100/Nitab4.5_0006195g0050/Nitab4.5_0004867g0070/Nitab4.5_0003389g0050	Nitab4.5_0010734g0030/Nitab4.5_0000094g0100/Nitab4.5_0002322g0120/Nitab4.5_0007570g0010/Nitab4.5_0008025g0020/Nitab4.5_0001198g0100/Nitab4.5_0006195g0050/Nitab4.5_0004867g0070/Nitab4.5_0003389g0050	9
BP	GO:0044255	cellular lipid metabolic process	23/1201	332/17774	0.481869	0.988924	Nitab4.5_0003094g0030/Nitab4.5_0000143g0120/Nitab4.5_0002071g0040/Nitab4.5_0001108g0030/Nitab4.5_0000662g0040/Nitab4.5_0001062g0110/Nitab4.5_0001715g0080/Nitab4.5_0000357g0120/Nitab4.5_0006694g0030/Nitab4.5_0002740g0010/Nitab4.5_0007596g0020/Nitab4.5_0004955g0060/Nitab4.5_0001964g0040/Nitab4.5_0007474g0020/Nitab4.5_0000775g0120/Nitab4.5_0008063g0020/Nitab4.5_0002228g0030/Nitab4.5_0001362g0020/Nit…	Nitab4.5_0003094g0030/Nitab4.5_0000143g0120/Nitab4.5_0002071g0040/Nitab4.5_0001108g0030/Nitab4.5_0000662g0040/Nitab4.5_0001062g0110/Nitab4.5_0001715g0080/Nitab4.5_0000357g0120/Nitab4.5_0006694g0030/Nitab4.5_0002740g0010/Nitab4.5_0007596g0020/Nitab4.5_0004955g0060/Nitab4.5_0001964g0040/Nitab4.5_0007474g0020/Nitab4.5_0000775g0120/Nitab4.5_0008063g0020/Nitab4.5_0002228g0030/Nitab4.5_0001362g0020/Nit…	23
BP	GO:0019684	photosynthesis, light reaction	4/1201	53/17774	0.485288	0.988924	Nitab4.5_0003957g0010/Nitab4.5_0005870g0020/Nitab4.5_0000382g0110/Nitab4.5_0007859g0010	Nitab4.5_0003957g0010/Nitab4.5_0005870g0020/Nitab4.5_0000382g0110/Nitab4.5_0007859g0010	4
BP	GO:0072527	pyrimidine-containing compound metabolic process	2/1201	24/17774	0.489139	0.988924	Nitab4.5_0002828g0060/Nitab4.5_0010222g0030	Nitab4.5_0002828g0060/Nitab4.5_0010222g0030	2
BP	GO:0019318	hexose metabolic process	3/1201	39/17774	0.496076	0.988924	Nitab4.5_0002825g0060/Nitab4.5_0000001g0100/Nitab4.5_0001701g0110	Nitab4.5_0002825g0060/Nitab4.5_0000001g0100/Nitab4.5_0001701g0110	3
BP	GO:0006520	cellular amino acid metabolic process	22/1201	320/17774	0.498455	0.988924	Nitab4.5_0002654g0030/Nitab4.5_0003627g0010/Nitab4.5_0009048g0020/Nitab4.5_0004426g0050/Nitab4.5_0010734g0030/Nitab4.5_0000428g0190/Nitab4.5_0000094g0100/Nitab4.5_0002322g0120/Nitab4.5_0007570g0010/Nitab4.5_0021029g0010/Nitab4.5_0000786g0160/Nitab4.5_0007061g0020/Nitab4.5_0000743g0100/Nitab4.5_0008025g0020/Nitab4.5_0001198g0100/Nitab4.5_0000316g0210/Nitab4.5_0006195g0050/Nitab4.5_0004867g0070/Nit…	Nitab4.5_0002654g0030/Nitab4.5_0003627g0010/Nitab4.5_0009048g0020/Nitab4.5_0004426g0050/Nitab4.5_0010734g0030/Nitab4.5_0000428g0190/Nitab4.5_0000094g0100/Nitab4.5_0002322g0120/Nitab4.5_0007570g0010/Nitab4.5_0021029g0010/Nitab4.5_0000786g0160/Nitab4.5_0007061g0020/Nitab4.5_0000743g0100/Nitab4.5_0008025g0020/Nitab4.5_0001198g0100/Nitab4.5_0000316g0210/Nitab4.5_0006195g0050/Nitab4.5_0004867g0070/Nit…	22
BP	GO:0009117	nucleotide metabolic process	20/1201	291/17774	0.502132	0.988924	Nitab4.5_0001152g0650/Nitab4.5_0002129g0130/Nitab4.5_0005081g0010/Nitab4.5_0001114g0020/Nitab4.5_0000132g0310/Nitab4.5_0007096g0050/Nitab4.5_0008037g0020/Nitab4.5_0006125g0020/Nitab4.5_0007876g0020/Nitab4.5_0003240g0050/Nitab4.5_0000079g0230/Nitab4.5_0006806g0110/Nitab4.5_0002828g0060/Nitab4.5_0001873g0020/Nitab4.5_0001317g0050/Nitab4.5_0000859g0030/Nitab4.5_0004816g0010/Nitab4.5_0001524g0030/Nit…	Nitab4.5_0001152g0650/Nitab4.5_0002129g0130/Nitab4.5_0005081g0010/Nitab4.5_0001114g0020/Nitab4.5_0000132g0310/Nitab4.5_0007096g0050/Nitab4.5_0008037g0020/Nitab4.5_0006125g0020/Nitab4.5_0007876g0020/Nitab4.5_0003240g0050/Nitab4.5_0000079g0230/Nitab4.5_0006806g0110/Nitab4.5_0002828g0060/Nitab4.5_0001873g0020/Nitab4.5_0001317g0050/Nitab4.5_0000859g0030/Nitab4.5_0004816g0010/Nitab4.5_0001524g0030/Nit…	20
BP	GO:0044712	single-organism catabolic process	10/1201	143/17774	0.502517	0.988924	Nitab4.5_0003627g0010/Nitab4.5_0001114g0020/Nitab4.5_0000132g0310/Nitab4.5_0006125g0020/Nitab4.5_0014121g0010/Nitab4.5_0001317g0050/Nitab4.5_0010222g0030/Nitab4.5_0001524g0030/Nitab4.5_0003547g0050/Nitab4.5_0000902g0100	Nitab4.5_0003627g0010/Nitab4.5_0001114g0020/Nitab4.5_0000132g0310/Nitab4.5_0006125g0020/Nitab4.5_0014121g0010/Nitab4.5_0001317g0050/Nitab4.5_0010222g0030/Nitab4.5_0001524g0030/Nitab4.5_0003547g0050/Nitab4.5_0000902g0100	10
BP	GO:0006449	regulation of translational termination	1/1201	10/17774	0.503316	0.988924	Nitab4.5_0002756g0020	Nitab4.5_0002756g0020	1
BP	GO:0010638	positive regulation of organelle organization	1/1201	10/17774	0.503316	0.988924	Nitab4.5_0002874g0020	Nitab4.5_0002874g0020	1
BP	GO:0010639	negative regulation of organelle organization	1/1201	10/17774	0.503316	0.988924	Nitab4.5_0003703g0070	Nitab4.5_0003703g0070	1
BP	GO:0015969	guanosine tetraphosphate metabolic process	1/1201	10/17774	0.503316	0.988924	Nitab4.5_0005081g0010	Nitab4.5_0005081g0010	1
BP	GO:0030838	positive regulation of actin filament polymerization	1/1201	10/17774	0.503316	0.988924	Nitab4.5_0002874g0020	Nitab4.5_0002874g0020	1
BP	GO:0031334	positive regulation of protein complex assembly	1/1201	10/17774	0.503316	0.988924	Nitab4.5_0002874g0020	Nitab4.5_0002874g0020	1
BP	GO:0032270	positive regulation of cellular protein metabolic process	1/1201	10/17774	0.503316	0.988924	Nitab4.5_0002756g0020	Nitab4.5_0002756g0020	1
BP	GO:0032273	positive regulation of protein polymerization	1/1201	10/17774	0.503316	0.988924	Nitab4.5_0002874g0020	Nitab4.5_0002874g0020	1
BP	GO:0034035	purine ribonucleoside bisphosphate metabolic process	1/1201	10/17774	0.503316	0.988924	Nitab4.5_0005081g0010	Nitab4.5_0005081g0010	1
BP	GO:0034250	positive regulation of cellular amide metabolic process	1/1201	10/17774	0.503316	0.988924	Nitab4.5_0002756g0020	Nitab4.5_0002756g0020	1
BP	GO:0034314	Arp2/3 complex-mediated actin nucleation	1/1201	10/17774	0.503316	0.988924	Nitab4.5_0002874g0020	Nitab4.5_0002874g0020	1
BP	GO:0043207	response to external biotic stimulus	1/1201	10/17774	0.503316	0.988924	Nitab4.5_0001592g0030	Nitab4.5_0001592g0030	1
BP	GO:0043243	positive regulation of protein complex disassembly	1/1201	10/17774	0.503316	0.988924	Nitab4.5_0002756g0020	Nitab4.5_0002756g0020	1
BP	GO:0044089	positive regulation of cellular component biogenesis	1/1201	10/17774	0.503316	0.988924	Nitab4.5_0002874g0020	Nitab4.5_0002874g0020	1
BP	GO:0045010	actin nucleation	1/1201	10/17774	0.503316	0.988924	Nitab4.5_0002874g0020	Nitab4.5_0002874g0020	1
BP	GO:0045727	positive regulation of translation	1/1201	10/17774	0.503316	0.988924	Nitab4.5_0002756g0020	Nitab4.5_0002756g0020	1
BP	GO:0045901	positive regulation of translational elongation	1/1201	10/17774	0.503316	0.988924	Nitab4.5_0002756g0020	Nitab4.5_0002756g0020	1
BP	GO:0045905	positive regulation of translational termination	1/1201	10/17774	0.503316	0.988924	Nitab4.5_0002756g0020	Nitab4.5_0002756g0020	1
BP	GO:0051129	negative regulation of cellular component organization	1/1201	10/17774	0.503316	0.988924	Nitab4.5_0003703g0070	Nitab4.5_0003703g0070	1
BP	GO:0051247	positive regulation of protein metabolic process	1/1201	10/17774	0.503316	0.988924	Nitab4.5_0002756g0020	Nitab4.5_0002756g0020	1
BP	GO:0051495	positive regulation of cytoskeleton organization	1/1201	10/17774	0.503316	0.988924	Nitab4.5_0002874g0020	Nitab4.5_0002874g0020	1
BP	GO:0051707	response to other organism	1/1201	10/17774	0.503316	0.988924	Nitab4.5_0001592g0030	Nitab4.5_0001592g0030	1
BP	GO:0098542	defense response to other organism	1/1201	10/17774	0.503316	0.988924	Nitab4.5_0001592g0030	Nitab4.5_0001592g0030	1
BP	GO:1902905	positive regulation of supramolecular fiber organization	1/1201	10/17774	0.503316	0.988924	Nitab4.5_0002874g0020	Nitab4.5_0002874g0020	1
BP	GO:0006415	translational termination	2/1201	25/17774	0.511079	0.988924	Nitab4.5_0002756g0020/Nitab4.5_0004137g0010	Nitab4.5_0002756g0020/Nitab4.5_0004137g0010	2
BP	GO:0022406	membrane docking	2/1201	25/17774	0.511079	0.988924	Nitab4.5_0000116g0470/Nitab4.5_0000096g0310	Nitab4.5_0000116g0470/Nitab4.5_0000096g0310	2
BP	GO:0048278	vesicle docking	2/1201	25/17774	0.511079	0.988924	Nitab4.5_0000116g0470/Nitab4.5_0000096g0310	Nitab4.5_0000116g0470/Nitab4.5_0000096g0310	2
BP	GO:0000375	RNA splicing, via transesterification reactions	3/1201	40/17774	0.513271	0.988924	Nitab4.5_0006465g0020/Nitab4.5_0002816g0030/Nitab4.5_0009973g0020	Nitab4.5_0006465g0020/Nitab4.5_0002816g0030/Nitab4.5_0009973g0020	3
BP	GO:0000377	RNA splicing, via transesterification reactions with bulged adenosine as nucleophile	3/1201	40/17774	0.513271	0.988924	Nitab4.5_0006465g0020/Nitab4.5_0002816g0030/Nitab4.5_0009973g0020	Nitab4.5_0006465g0020/Nitab4.5_0002816g0030/Nitab4.5_0009973g0020	3
BP	GO:0000398	mRNA splicing, via spliceosome	3/1201	40/17774	0.513271	0.988924	Nitab4.5_0006465g0020/Nitab4.5_0002816g0030/Nitab4.5_0009973g0020	Nitab4.5_0006465g0020/Nitab4.5_0002816g0030/Nitab4.5_0009973g0020	3
BP	GO:0044248	cellular catabolic process	23/1201	339/17774	0.523311	0.988924	Nitab4.5_0000188g0340/Nitab4.5_0003207g0080/Nitab4.5_0001581g0010/Nitab4.5_0004056g0020/Nitab4.5_0003627g0010/Nitab4.5_0005702g0020/Nitab4.5_0001114g0020/Nitab4.5_0006744g0010/Nitab4.5_0001581g0080/Nitab4.5_0007206g0030/Nitab4.5_0005898g0010/Nitab4.5_0002206g0070/Nitab4.5_0006749g0020/Nitab4.5_0005266g0070/Nitab4.5_0000025g0090/Nitab4.5_0001535g0020/Nitab4.5_0014121g0010/Nitab4.5_0000068g0560/Nit…	Nitab4.5_0000188g0340/Nitab4.5_0003207g0080/Nitab4.5_0001581g0010/Nitab4.5_0004056g0020/Nitab4.5_0003627g0010/Nitab4.5_0005702g0020/Nitab4.5_0001114g0020/Nitab4.5_0006744g0010/Nitab4.5_0001581g0080/Nitab4.5_0007206g0030/Nitab4.5_0005898g0010/Nitab4.5_0002206g0070/Nitab4.5_0006749g0020/Nitab4.5_0005266g0070/Nitab4.5_0000025g0090/Nitab4.5_0001535g0020/Nitab4.5_0014121g0010/Nitab4.5_0000068g0560/Nit…	23
BP	GO:0006096	glycolytic process	6/1201	86/17774	0.528529	0.988924	Nitab4.5_0000132g0310/Nitab4.5_0006125g0020/Nitab4.5_0001317g0050/Nitab4.5_0001524g0030/Nitab4.5_0003547g0050/Nitab4.5_0000902g0100	Nitab4.5_0000132g0310/Nitab4.5_0006125g0020/Nitab4.5_0001317g0050/Nitab4.5_0001524g0030/Nitab4.5_0003547g0050/Nitab4.5_0000902g0100	6
BP	GO:0006165	nucleoside diphosphate phosphorylation	6/1201	86/17774	0.528529	0.988924	Nitab4.5_0000132g0310/Nitab4.5_0006125g0020/Nitab4.5_0001317g0050/Nitab4.5_0001524g0030/Nitab4.5_0003547g0050/Nitab4.5_0000902g0100	Nitab4.5_0000132g0310/Nitab4.5_0006125g0020/Nitab4.5_0001317g0050/Nitab4.5_0001524g0030/Nitab4.5_0003547g0050/Nitab4.5_0000902g0100	6
BP	GO:0006757	ATP generation from ADP	6/1201	86/17774	0.528529	0.988924	Nitab4.5_0000132g0310/Nitab4.5_0006125g0020/Nitab4.5_0001317g0050/Nitab4.5_0001524g0030/Nitab4.5_0003547g0050/Nitab4.5_0000902g0100	Nitab4.5_0000132g0310/Nitab4.5_0006125g0020/Nitab4.5_0001317g0050/Nitab4.5_0001524g0030/Nitab4.5_0003547g0050/Nitab4.5_0000902g0100	6
BP	GO:0009132	nucleoside diphosphate metabolic process	6/1201	86/17774	0.528529	0.988924	Nitab4.5_0000132g0310/Nitab4.5_0006125g0020/Nitab4.5_0001317g0050/Nitab4.5_0001524g0030/Nitab4.5_0003547g0050/Nitab4.5_0000902g0100	Nitab4.5_0000132g0310/Nitab4.5_0006125g0020/Nitab4.5_0001317g0050/Nitab4.5_0001524g0030/Nitab4.5_0003547g0050/Nitab4.5_0000902g0100	6
BP	GO:0009135	purine nucleoside diphosphate metabolic process	6/1201	86/17774	0.528529	0.988924	Nitab4.5_0000132g0310/Nitab4.5_0006125g0020/Nitab4.5_0001317g0050/Nitab4.5_0001524g0030/Nitab4.5_0003547g0050/Nitab4.5_0000902g0100	Nitab4.5_0000132g0310/Nitab4.5_0006125g0020/Nitab4.5_0001317g0050/Nitab4.5_0001524g0030/Nitab4.5_0003547g0050/Nitab4.5_0000902g0100	6
BP	GO:0009179	purine ribonucleoside diphosphate metabolic process	6/1201	86/17774	0.528529	0.988924	Nitab4.5_0000132g0310/Nitab4.5_0006125g0020/Nitab4.5_0001317g0050/Nitab4.5_0001524g0030/Nitab4.5_0003547g0050/Nitab4.5_0000902g0100	Nitab4.5_0000132g0310/Nitab4.5_0006125g0020/Nitab4.5_0001317g0050/Nitab4.5_0001524g0030/Nitab4.5_0003547g0050/Nitab4.5_0000902g0100	6
BP	GO:0009185	ribonucleoside diphosphate metabolic process	6/1201	86/17774	0.528529	0.988924	Nitab4.5_0000132g0310/Nitab4.5_0006125g0020/Nitab4.5_0001317g0050/Nitab4.5_0001524g0030/Nitab4.5_0003547g0050/Nitab4.5_0000902g0100	Nitab4.5_0000132g0310/Nitab4.5_0006125g0020/Nitab4.5_0001317g0050/Nitab4.5_0001524g0030/Nitab4.5_0003547g0050/Nitab4.5_0000902g0100	6
BP	GO:0046031	ADP metabolic process	6/1201	86/17774	0.528529	0.988924	Nitab4.5_0000132g0310/Nitab4.5_0006125g0020/Nitab4.5_0001317g0050/Nitab4.5_0001524g0030/Nitab4.5_0003547g0050/Nitab4.5_0000902g0100	Nitab4.5_0000132g0310/Nitab4.5_0006125g0020/Nitab4.5_0001317g0050/Nitab4.5_0001524g0030/Nitab4.5_0003547g0050/Nitab4.5_0000902g0100	6
BP	GO:0046939	nucleotide phosphorylation	6/1201	86/17774	0.528529	0.988924	Nitab4.5_0000132g0310/Nitab4.5_0006125g0020/Nitab4.5_0001317g0050/Nitab4.5_0001524g0030/Nitab4.5_0003547g0050/Nitab4.5_0000902g0100	Nitab4.5_0000132g0310/Nitab4.5_0006125g0020/Nitab4.5_0001317g0050/Nitab4.5_0001524g0030/Nitab4.5_0003547g0050/Nitab4.5_0000902g0100	6
BP	GO:0071804	cellular potassium ion transport	4/1201	56/17774	0.529107	0.988924	Nitab4.5_0000109g0540/Nitab4.5_0001196g0060/Nitab4.5_0003896g0010/Nitab4.5_0004751g0010	Nitab4.5_0000109g0540/Nitab4.5_0001196g0060/Nitab4.5_0003896g0010/Nitab4.5_0004751g0010	4
BP	GO:0071805	potassium ion transmembrane transport	4/1201	56/17774	0.529107	0.988924	Nitab4.5_0000109g0540/Nitab4.5_0001196g0060/Nitab4.5_0003896g0010/Nitab4.5_0004751g0010	Nitab4.5_0000109g0540/Nitab4.5_0001196g0060/Nitab4.5_0003896g0010/Nitab4.5_0004751g0010	4
BP	GO:0007017	microtubule-based process	11/1201	161/17774	0.529758	0.988924	Nitab4.5_0000570g0160/Nitab4.5_0000309g0250/Nitab4.5_0009189g0030/Nitab4.5_0001308g0170/Nitab4.5_0000208g0230/Nitab4.5_0000068g0320/Nitab4.5_0002238g0070/Nitab4.5_0000009g0240/Nitab4.5_0001659g0160/Nitab4.5_0013184g0030/Nitab4.5_0001615g0170	Nitab4.5_0000570g0160/Nitab4.5_0000309g0250/Nitab4.5_0009189g0030/Nitab4.5_0001308g0170/Nitab4.5_0000208g0230/Nitab4.5_0000068g0320/Nitab4.5_0002238g0070/Nitab4.5_0000009g0240/Nitab4.5_0001659g0160/Nitab4.5_0013184g0030/Nitab4.5_0001615g0170	11
BP	GO:0006720	isoprenoid metabolic process	3/1201	41/17774	0.530149	0.988924	Nitab4.5_0002071g0040/Nitab4.5_0002228g0030/Nitab4.5_0000402g0040	Nitab4.5_0002071g0040/Nitab4.5_0002228g0030/Nitab4.5_0000402g0040	3
BP	GO:0008299	isoprenoid biosynthetic process	3/1201	41/17774	0.530149	0.988924	Nitab4.5_0002071g0040/Nitab4.5_0002228g0030/Nitab4.5_0000402g0040	Nitab4.5_0002071g0040/Nitab4.5_0002228g0030/Nitab4.5_0000402g0040	3
BP	GO:0051186	cofactor metabolic process	17/1201	251/17774	0.53232	0.988924	Nitab4.5_0001130g0110/Nitab4.5_0002115g0020/Nitab4.5_0000132g0310/Nitab4.5_0007096g0050/Nitab4.5_0008037g0020/Nitab4.5_0006125g0020/Nitab4.5_0003240g0050/Nitab4.5_0000075g0030/Nitab4.5_0000068g0560/Nitab4.5_0001873g0020/Nitab4.5_0001317g0050/Nitab4.5_0000025g0580/Nitab4.5_0004816g0010/Nitab4.5_0001524g0030/Nitab4.5_0013295g0010/Nitab4.5_0003547g0050/Nitab4.5_0000902g0100	Nitab4.5_0001130g0110/Nitab4.5_0002115g0020/Nitab4.5_0000132g0310/Nitab4.5_0007096g0050/Nitab4.5_0008037g0020/Nitab4.5_0006125g0020/Nitab4.5_0003240g0050/Nitab4.5_0000075g0030/Nitab4.5_0000068g0560/Nitab4.5_0001873g0020/Nitab4.5_0001317g0050/Nitab4.5_0000025g0580/Nitab4.5_0004816g0010/Nitab4.5_0001524g0030/Nitab4.5_0013295g0010/Nitab4.5_0003547g0050/Nitab4.5_0000902g0100	17
BP	GO:0006888	ER to Golgi vesicle-mediated transport	2/1201	26/17774	0.532389	0.988924	Nitab4.5_0000971g0140/Nitab4.5_0008902g0010	Nitab4.5_0000971g0140/Nitab4.5_0008902g0010	2
BP	GO:0010876	lipid localization	2/1201	26/17774	0.532389	0.988924	Nitab4.5_0000818g0240/Nitab4.5_0004191g0010	Nitab4.5_0000818g0240/Nitab4.5_0004191g0010	2
BP	GO:0016226	iron-sulfur cluster assembly	2/1201	26/17774	0.532389	0.988924	Nitab4.5_0000025g0580/Nitab4.5_0013295g0010	Nitab4.5_0000025g0580/Nitab4.5_0013295g0010	2
BP	GO:0031163	metallo-sulfur cluster assembly	2/1201	26/17774	0.532389	0.988924	Nitab4.5_0000025g0580/Nitab4.5_0013295g0010	Nitab4.5_0000025g0580/Nitab4.5_0013295g0010	2
BP	GO:0046434	organophosphate catabolic process	2/1201	26/17774	0.532389	0.988924	Nitab4.5_0001114g0020/Nitab4.5_0000171g0160	Nitab4.5_0001114g0020/Nitab4.5_0000171g0160	2
BP	GO:0071702	organic substance transport	29/1201	430/17774	0.532448	0.988924	Nitab4.5_0000992g0090/Nitab4.5_0006801g0050/Nitab4.5_0002112g0150/Nitab4.5_0000487g0030/Nitab4.5_0001526g0120/Nitab4.5_0002715g0020/Nitab4.5_0000797g0030/Nitab4.5_0002333g0110/Nitab4.5_0000030g0210/Nitab4.5_0014900g0010/Nitab4.5_0001769g0180/Nitab4.5_0000818g0240/Nitab4.5_0000971g0140/Nitab4.5_0002327g0020/Nitab4.5_0008233g0010/Nitab4.5_0000897g0020/Nitab4.5_0004172g0120/Nitab4.5_0000055g0040/Nit…	Nitab4.5_0000992g0090/Nitab4.5_0006801g0050/Nitab4.5_0002112g0150/Nitab4.5_0000487g0030/Nitab4.5_0001526g0120/Nitab4.5_0002715g0020/Nitab4.5_0000797g0030/Nitab4.5_0002333g0110/Nitab4.5_0000030g0210/Nitab4.5_0014900g0010/Nitab4.5_0001769g0180/Nitab4.5_0000818g0240/Nitab4.5_0000971g0140/Nitab4.5_0002327g0020/Nitab4.5_0008233g0010/Nitab4.5_0000897g0020/Nitab4.5_0004172g0120/Nitab4.5_0000055g0040/Nit…	29
BP	GO:0006383	transcription from RNA polymerase III promoter	1/1201	11/17774	0.536896	0.988924	Nitab4.5_0003647g0070	Nitab4.5_0003647g0070	1
BP	GO:0006528	asparagine metabolic process	1/1201	11/17774	0.536896	0.988924	Nitab4.5_0007061g0020	Nitab4.5_0007061g0020	1
BP	GO:0006529	asparagine biosynthetic process	1/1201	11/17774	0.536896	0.988924	Nitab4.5_0007061g0020	Nitab4.5_0007061g0020	1
BP	GO:0019310	inositol catabolic process	1/1201	11/17774	0.536896	0.988924	Nitab4.5_0014121g0010	Nitab4.5_0014121g0010	1
BP	GO:0030259	lipid glycosylation	1/1201	11/17774	0.536896	0.988924	Nitab4.5_0001062g0110	Nitab4.5_0001062g0110	1
BP	GO:0042558	pteridine-containing compound metabolic process	1/1201	11/17774	0.536896	0.988924	Nitab4.5_0001130g0110	Nitab4.5_0001130g0110	1
BP	GO:0044275	cellular carbohydrate catabolic process	1/1201	11/17774	0.536896	0.988924	Nitab4.5_0014121g0010	Nitab4.5_0014121g0010	1
BP	GO:1901606	alpha-amino acid catabolic process	1/1201	11/17774	0.536896	0.988924	Nitab4.5_0003627g0010	Nitab4.5_0003627g0010	1
BP	GO:0045017	glycerolipid biosynthetic process	4/1201	57/17774	0.543304	0.988924	Nitab4.5_0001715g0080/Nitab4.5_0002740g0010/Nitab4.5_0001964g0040/Nitab4.5_0000775g0120	Nitab4.5_0001715g0080/Nitab4.5_0002740g0010/Nitab4.5_0001964g0040/Nitab4.5_0000775g0120	4
BP	GO:0009072	aromatic amino acid family metabolic process	3/1201	42/17774	0.546693	0.988924	Nitab4.5_0021029g0010/Nitab4.5_0000786g0160/Nitab4.5_0000743g0100	Nitab4.5_0021029g0010/Nitab4.5_0000786g0160/Nitab4.5_0000743g0100	3
BP	GO:0006855	drug transmembrane transport	9/1201	133/17774	0.547667	0.988924	Nitab4.5_0000007g0150/Nitab4.5_0000007g0170/Nitab4.5_0000884g0030/Nitab4.5_0000377g0130/Nitab4.5_0000634g0220/Nitab4.5_0004597g0070/Nitab4.5_0000244g0200/Nitab4.5_0001718g0010/Nitab4.5_0009206g0010	Nitab4.5_0000007g0150/Nitab4.5_0000007g0170/Nitab4.5_0000884g0030/Nitab4.5_0000377g0130/Nitab4.5_0000634g0220/Nitab4.5_0004597g0070/Nitab4.5_0000244g0200/Nitab4.5_0001718g0010/Nitab4.5_0009206g0010	9
BP	GO:0015893	drug transport	9/1201	133/17774	0.547667	0.988924	Nitab4.5_0000007g0150/Nitab4.5_0000007g0170/Nitab4.5_0000884g0030/Nitab4.5_0000377g0130/Nitab4.5_0000634g0220/Nitab4.5_0004597g0070/Nitab4.5_0000244g0200/Nitab4.5_0001718g0010/Nitab4.5_0009206g0010	Nitab4.5_0000007g0150/Nitab4.5_0000007g0170/Nitab4.5_0000884g0030/Nitab4.5_0000377g0130/Nitab4.5_0000634g0220/Nitab4.5_0004597g0070/Nitab4.5_0000244g0200/Nitab4.5_0001718g0010/Nitab4.5_0009206g0010	9
BP	GO:0042493	response to drug	9/1201	133/17774	0.547667	0.988924	Nitab4.5_0000007g0150/Nitab4.5_0000007g0170/Nitab4.5_0000884g0030/Nitab4.5_0000377g0130/Nitab4.5_0000634g0220/Nitab4.5_0004597g0070/Nitab4.5_0000244g0200/Nitab4.5_0001718g0010/Nitab4.5_0009206g0010	Nitab4.5_0000007g0150/Nitab4.5_0000007g0170/Nitab4.5_0000884g0030/Nitab4.5_0000377g0130/Nitab4.5_0000634g0220/Nitab4.5_0004597g0070/Nitab4.5_0000244g0200/Nitab4.5_0001718g0010/Nitab4.5_0009206g0010	9
BP	GO:0006090	pyruvate metabolic process	6/1201	88/17774	0.551392	0.988924	Nitab4.5_0000132g0310/Nitab4.5_0006125g0020/Nitab4.5_0001317g0050/Nitab4.5_0001524g0030/Nitab4.5_0003547g0050/Nitab4.5_0000902g0100	Nitab4.5_0000132g0310/Nitab4.5_0006125g0020/Nitab4.5_0001317g0050/Nitab4.5_0001524g0030/Nitab4.5_0003547g0050/Nitab4.5_0000902g0100	6
BP	GO:0006753	nucleoside phosphate metabolic process	20/1201	299/17774	0.552335	0.988924	Nitab4.5_0001152g0650/Nitab4.5_0002129g0130/Nitab4.5_0005081g0010/Nitab4.5_0001114g0020/Nitab4.5_0000132g0310/Nitab4.5_0007096g0050/Nitab4.5_0008037g0020/Nitab4.5_0006125g0020/Nitab4.5_0007876g0020/Nitab4.5_0003240g0050/Nitab4.5_0000079g0230/Nitab4.5_0006806g0110/Nitab4.5_0002828g0060/Nitab4.5_0001873g0020/Nitab4.5_0001317g0050/Nitab4.5_0000859g0030/Nitab4.5_0004816g0010/Nitab4.5_0001524g0030/Nit…	Nitab4.5_0001152g0650/Nitab4.5_0002129g0130/Nitab4.5_0005081g0010/Nitab4.5_0001114g0020/Nitab4.5_0000132g0310/Nitab4.5_0007096g0050/Nitab4.5_0008037g0020/Nitab4.5_0006125g0020/Nitab4.5_0007876g0020/Nitab4.5_0003240g0050/Nitab4.5_0000079g0230/Nitab4.5_0006806g0110/Nitab4.5_0002828g0060/Nitab4.5_0001873g0020/Nitab4.5_0001317g0050/Nitab4.5_0000859g0030/Nitab4.5_0004816g0010/Nitab4.5_0001524g0030/Nit…	20
BP	GO:0008610	lipid biosynthetic process	19/1201	284/17774	0.552365	0.988924	Nitab4.5_0003094g0030/Nitab4.5_0002071g0040/Nitab4.5_0013609g0010/Nitab4.5_0001108g0030/Nitab4.5_0002635g0010/Nitab4.5_0001715g0080/Nitab4.5_0004402g0020/Nitab4.5_0004917g0060/Nitab4.5_0002740g0010/Nitab4.5_0007596g0020/Nitab4.5_0006281g0010/Nitab4.5_0001964g0040/Nitab4.5_0002269g0030/Nitab4.5_0000775g0120/Nitab4.5_0002228g0030/Nitab4.5_0001362g0020/Nitab4.5_0000715g0160/Nitab4.5_0000402g0040/Nit…	Nitab4.5_0003094g0030/Nitab4.5_0002071g0040/Nitab4.5_0013609g0010/Nitab4.5_0001108g0030/Nitab4.5_0002635g0010/Nitab4.5_0001715g0080/Nitab4.5_0004402g0020/Nitab4.5_0004917g0060/Nitab4.5_0002740g0010/Nitab4.5_0007596g0020/Nitab4.5_0006281g0010/Nitab4.5_0001964g0040/Nitab4.5_0002269g0030/Nitab4.5_0000775g0120/Nitab4.5_0002228g0030/Nitab4.5_0001362g0020/Nitab4.5_0000715g0160/Nitab4.5_0000402g0040/Nit…	19
BP	GO:0006281	DNA repair	13/1201	194/17774	0.553691	0.988924	Nitab4.5_0007776g0010/Nitab4.5_0008597g0010/Nitab4.5_0002247g0080/Nitab4.5_0001143g0010/Nitab4.5_0000110g0310/Nitab4.5_0009028g0030/Nitab4.5_0001709g0090/Nitab4.5_0002737g0020/Nitab4.5_0004176g0010/Nitab4.5_0002568g0040/Nitab4.5_0001041g0180/Nitab4.5_0004386g0010/Nitab4.5_0001922g0010	Nitab4.5_0007776g0010/Nitab4.5_0008597g0010/Nitab4.5_0002247g0080/Nitab4.5_0001143g0010/Nitab4.5_0000110g0310/Nitab4.5_0009028g0030/Nitab4.5_0001709g0090/Nitab4.5_0002737g0020/Nitab4.5_0004176g0010/Nitab4.5_0002568g0040/Nitab4.5_0001041g0180/Nitab4.5_0004386g0010/Nitab4.5_0001922g0010	13
BP	GO:0045229	external encapsulating structure organization	13/1201	194/17774	0.553691	0.988924	Nitab4.5_0000032g0520/Nitab4.5_0006348g0010/Nitab4.5_0002347g0080/Nitab4.5_0000154g0250/Nitab4.5_0004162g0010/Nitab4.5_0000570g0310/Nitab4.5_0000457g0030/Nitab4.5_0008369g0010/Nitab4.5_0005793g0010/Nitab4.5_0003484g0050/Nitab4.5_0000055g0020/Nitab4.5_0001147g0010/Nitab4.5_0002347g0030	Nitab4.5_0000032g0520/Nitab4.5_0006348g0010/Nitab4.5_0002347g0080/Nitab4.5_0000154g0250/Nitab4.5_0004162g0010/Nitab4.5_0000570g0310/Nitab4.5_0000457g0030/Nitab4.5_0008369g0010/Nitab4.5_0005793g0010/Nitab4.5_0003484g0050/Nitab4.5_0000055g0020/Nitab4.5_0001147g0010/Nitab4.5_0002347g0030	13
BP	GO:0071555	cell wall organization	13/1201	194/17774	0.553691	0.988924	Nitab4.5_0000032g0520/Nitab4.5_0006348g0010/Nitab4.5_0002347g0080/Nitab4.5_0000154g0250/Nitab4.5_0004162g0010/Nitab4.5_0000570g0310/Nitab4.5_0000457g0030/Nitab4.5_0008369g0010/Nitab4.5_0005793g0010/Nitab4.5_0003484g0050/Nitab4.5_0000055g0020/Nitab4.5_0001147g0010/Nitab4.5_0002347g0030	Nitab4.5_0000032g0520/Nitab4.5_0006348g0010/Nitab4.5_0002347g0080/Nitab4.5_0000154g0250/Nitab4.5_0004162g0010/Nitab4.5_0000570g0310/Nitab4.5_0000457g0030/Nitab4.5_0008369g0010/Nitab4.5_0005793g0010/Nitab4.5_0003484g0050/Nitab4.5_0000055g0020/Nitab4.5_0001147g0010/Nitab4.5_0002347g0030	13
BP	GO:0009312	oligosaccharide biosynthetic process	4/1201	58/17774	0.557277	0.988924	Nitab4.5_0001140g0180/Nitab4.5_0000031g0050/Nitab4.5_0000244g0010/Nitab4.5_0009281g0010	Nitab4.5_0001140g0180/Nitab4.5_0000031g0050/Nitab4.5_0000244g0010/Nitab4.5_0009281g0010	4
BP	GO:0008652	cellular amino acid biosynthetic process	8/1201	119/17774	0.558284	0.988924	Nitab4.5_0004426g0050/Nitab4.5_0000428g0190/Nitab4.5_0021029g0010/Nitab4.5_0000786g0160/Nitab4.5_0007061g0020/Nitab4.5_0000743g0100/Nitab4.5_0001560g0020/Nitab4.5_0003691g0040	Nitab4.5_0004426g0050/Nitab4.5_0000428g0190/Nitab4.5_0021029g0010/Nitab4.5_0000786g0160/Nitab4.5_0007061g0020/Nitab4.5_0000743g0100/Nitab4.5_0001560g0020/Nitab4.5_0003691g0040	8
BP	GO:0030001	metal ion transport	19/1201	285/17774	0.558692	0.988924	Nitab4.5_0007257g0020/Nitab4.5_0000461g0190/Nitab4.5_0002040g0090/Nitab4.5_0000170g0410/Nitab4.5_0000106g0440/Nitab4.5_0000214g0130/Nitab4.5_0005167g0010/Nitab4.5_0000518g0070/Nitab4.5_0015736g0010/Nitab4.5_0000880g0110/Nitab4.5_0000102g0450/Nitab4.5_0002862g0020/Nitab4.5_0000109g0540/Nitab4.5_0001291g0070/Nitab4.5_0003626g0040/Nitab4.5_0000143g0160/Nitab4.5_0001196g0060/Nitab4.5_0003896g0010/Nit…	Nitab4.5_0007257g0020/Nitab4.5_0000461g0190/Nitab4.5_0002040g0090/Nitab4.5_0000170g0410/Nitab4.5_0000106g0440/Nitab4.5_0000214g0130/Nitab4.5_0005167g0010/Nitab4.5_0000518g0070/Nitab4.5_0015736g0010/Nitab4.5_0000880g0110/Nitab4.5_0000102g0450/Nitab4.5_0002862g0020/Nitab4.5_0000109g0540/Nitab4.5_0001291g0070/Nitab4.5_0003626g0040/Nitab4.5_0000143g0160/Nitab4.5_0001196g0060/Nitab4.5_0003896g0010/Nit…	19
BP	GO:0007049	cell cycle	5/1201	74/17774	0.566061	0.988924	Nitab4.5_0007060g0030/Nitab4.5_0003703g0070/Nitab4.5_0005461g0020/Nitab4.5_0010868g0010/Nitab4.5_0006749g0010	Nitab4.5_0007060g0030/Nitab4.5_0003703g0070/Nitab4.5_0005461g0020/Nitab4.5_0010868g0010/Nitab4.5_0006749g0010	5
BP	GO:0000070	mitotic sister chromatid segregation	1/1201	12/17774	0.568208	0.988924	Nitab4.5_0003703g0070	Nitab4.5_0003703g0070	1
BP	GO:0000819	sister chromatid segregation	1/1201	12/17774	0.568208	0.988924	Nitab4.5_0003703g0070	Nitab4.5_0003703g0070	1
BP	GO:0006417	regulation of translation	1/1201	12/17774	0.568208	0.988924	Nitab4.5_0002756g0020	Nitab4.5_0002756g0020	1
BP	GO:0006448	regulation of translational elongation	1/1201	12/17774	0.568208	0.988924	Nitab4.5_0002756g0020	Nitab4.5_0002756g0020	1
BP	GO:0006787	porphyrin-containing compound catabolic process	1/1201	12/17774	0.568208	0.988924	Nitab4.5_0000068g0560	Nitab4.5_0000068g0560	1
BP	GO:0007067	mitotic nuclear division	1/1201	12/17774	0.568208	0.988924	Nitab4.5_0003703g0070	Nitab4.5_0003703g0070	1
BP	GO:0009086	methionine biosynthetic process	1/1201	12/17774	0.568208	0.988924	Nitab4.5_0000428g0190	Nitab4.5_0000428g0190	1
BP	GO:0009415	response to water	1/1201	12/17774	0.568208	0.988924	Nitab4.5_0000588g0250	Nitab4.5_0000588g0250	1
BP	GO:0010608	posttranscriptional regulation of gene expression	1/1201	12/17774	0.568208	0.988924	Nitab4.5_0002756g0020	Nitab4.5_0002756g0020	1
BP	GO:0015689	molybdate ion transport	1/1201	12/17774	0.568208	0.988924	Nitab4.5_0010367g0030	Nitab4.5_0010367g0030	1
BP	GO:0022618	ribonucleoprotein complex assembly	1/1201	12/17774	0.568208	0.988924	Nitab4.5_0002816g0030	Nitab4.5_0002816g0030	1
BP	GO:0033015	tetrapyrrole catabolic process	1/1201	12/17774	0.568208	0.988924	Nitab4.5_0000068g0560	Nitab4.5_0000068g0560	1
BP	GO:0034248	regulation of cellular amide metabolic process	1/1201	12/17774	0.568208	0.988924	Nitab4.5_0002756g0020	Nitab4.5_0002756g0020	1
BP	GO:0042168	heme metabolic process	1/1201	12/17774	0.568208	0.988924	Nitab4.5_0000068g0560	Nitab4.5_0000068g0560	1
BP	GO:0051187	cofactor catabolic process	1/1201	12/17774	0.568208	0.988924	Nitab4.5_0000068g0560	Nitab4.5_0000068g0560	1
BP	GO:0071826	ribonucleoprotein complex subunit organization	1/1201	12/17774	0.568208	0.988924	Nitab4.5_0002816g0030	Nitab4.5_0002816g0030	1
BP	GO:0018193	peptidyl-amino acid modification	7/1201	105/17774	0.57045	0.988924	Nitab4.5_0010895g0020/Nitab4.5_0000310g0240/Nitab4.5_0000069g0570/Nitab4.5_0000517g0050/Nitab4.5_0001771g0120/Nitab4.5_0000151g0180/Nitab4.5_0009317g0010	Nitab4.5_0010895g0020/Nitab4.5_0000310g0240/Nitab4.5_0000069g0570/Nitab4.5_0000517g0050/Nitab4.5_0001771g0120/Nitab4.5_0000151g0180/Nitab4.5_0009317g0010	7
BP	GO:0006813	potassium ion transport	4/1201	59/17774	0.571016	0.988924	Nitab4.5_0000109g0540/Nitab4.5_0001196g0060/Nitab4.5_0003896g0010/Nitab4.5_0004751g0010	Nitab4.5_0000109g0540/Nitab4.5_0001196g0060/Nitab4.5_0003896g0010/Nitab4.5_0004751g0010	4
BP	GO:0043241	protein complex disassembly	2/1201	28/17774	0.573064	0.988924	Nitab4.5_0002756g0020/Nitab4.5_0004137g0010	Nitab4.5_0002756g0020/Nitab4.5_0004137g0010	2
BP	GO:0006778	porphyrin-containing compound metabolic process	2/1201	29/17774	0.592414	0.988924	Nitab4.5_0000075g0030/Nitab4.5_0000068g0560	Nitab4.5_0000075g0030/Nitab4.5_0000068g0560	2
BP	GO:0006835	dicarboxylic acid transport	2/1201	29/17774	0.592414	0.988924	Nitab4.5_0000077g0010/Nitab4.5_0002686g0010	Nitab4.5_0000077g0010/Nitab4.5_0002686g0010	2
BP	GO:0015740	C4-dicarboxylate transport	2/1201	29/17774	0.592414	0.988924	Nitab4.5_0000077g0010/Nitab4.5_0002686g0010	Nitab4.5_0000077g0010/Nitab4.5_0002686g0010	2
BP	GO:0015743	malate transport	2/1201	29/17774	0.592414	0.988924	Nitab4.5_0000077g0010/Nitab4.5_0002686g0010	Nitab4.5_0000077g0010/Nitab4.5_0002686g0010	2
BP	GO:0015979	photosynthesis	12/1201	184/17774	0.593262	0.988924	Nitab4.5_0000040g0080/Nitab4.5_0000445g0090/Nitab4.5_0003957g0010/Nitab4.5_0004095g0010/Nitab4.5_0002435g0010/Nitab4.5_0005870g0020/Nitab4.5_0000019g0250/Nitab4.5_0000382g0110/Nitab4.5_0007859g0010/Nitab4.5_0001152g0400/Nitab4.5_0000024g0130/Nitab4.5_0001946g0030	Nitab4.5_0000040g0080/Nitab4.5_0000445g0090/Nitab4.5_0003957g0010/Nitab4.5_0004095g0010/Nitab4.5_0002435g0010/Nitab4.5_0005870g0020/Nitab4.5_0000019g0250/Nitab4.5_0000382g0110/Nitab4.5_0007859g0010/Nitab4.5_0001152g0400/Nitab4.5_0000024g0130/Nitab4.5_0001946g0030	12
BP	GO:0005996	monosaccharide metabolic process	3/1201	45/17774	0.594204	0.988924	Nitab4.5_0002825g0060/Nitab4.5_0000001g0100/Nitab4.5_0001701g0110	Nitab4.5_0002825g0060/Nitab4.5_0000001g0100/Nitab4.5_0001701g0110	3
BP	GO:0015031	protein transport	20/1201	306/17774	0.594891	0.988924	Nitab4.5_0000992g0090/Nitab4.5_0006801g0050/Nitab4.5_0000487g0030/Nitab4.5_0001526g0120/Nitab4.5_0002715g0020/Nitab4.5_0000797g0030/Nitab4.5_0002333g0110/Nitab4.5_0014900g0010/Nitab4.5_0000971g0140/Nitab4.5_0002327g0020/Nitab4.5_0008233g0010/Nitab4.5_0000897g0020/Nitab4.5_0004172g0120/Nitab4.5_0000055g0040/Nitab4.5_0003446g0030/Nitab4.5_0009672g0040/Nitab4.5_0002975g0020/Nitab4.5_0005001g0010/Nit…	Nitab4.5_0000992g0090/Nitab4.5_0006801g0050/Nitab4.5_0000487g0030/Nitab4.5_0001526g0120/Nitab4.5_0002715g0020/Nitab4.5_0000797g0030/Nitab4.5_0002333g0110/Nitab4.5_0014900g0010/Nitab4.5_0000971g0140/Nitab4.5_0002327g0020/Nitab4.5_0008233g0010/Nitab4.5_0000897g0020/Nitab4.5_0004172g0120/Nitab4.5_0000055g0040/Nitab4.5_0003446g0030/Nitab4.5_0009672g0040/Nitab4.5_0002975g0020/Nitab4.5_0005001g0010/Nit…	20
BP	GO:0015833	peptide transport	20/1201	306/17774	0.594891	0.988924	Nitab4.5_0000992g0090/Nitab4.5_0006801g0050/Nitab4.5_0000487g0030/Nitab4.5_0001526g0120/Nitab4.5_0002715g0020/Nitab4.5_0000797g0030/Nitab4.5_0002333g0110/Nitab4.5_0014900g0010/Nitab4.5_0000971g0140/Nitab4.5_0002327g0020/Nitab4.5_0008233g0010/Nitab4.5_0000897g0020/Nitab4.5_0004172g0120/Nitab4.5_0000055g0040/Nitab4.5_0003446g0030/Nitab4.5_0009672g0040/Nitab4.5_0002975g0020/Nitab4.5_0005001g0010/Nit…	Nitab4.5_0000992g0090/Nitab4.5_0006801g0050/Nitab4.5_0000487g0030/Nitab4.5_0001526g0120/Nitab4.5_0002715g0020/Nitab4.5_0000797g0030/Nitab4.5_0002333g0110/Nitab4.5_0014900g0010/Nitab4.5_0000971g0140/Nitab4.5_0002327g0020/Nitab4.5_0008233g0010/Nitab4.5_0000897g0020/Nitab4.5_0004172g0120/Nitab4.5_0000055g0040/Nitab4.5_0003446g0030/Nitab4.5_0009672g0040/Nitab4.5_0002975g0020/Nitab4.5_0005001g0010/Nit…	20
BP	GO:0042886	amide transport	20/1201	306/17774	0.594891	0.988924	Nitab4.5_0000992g0090/Nitab4.5_0006801g0050/Nitab4.5_0000487g0030/Nitab4.5_0001526g0120/Nitab4.5_0002715g0020/Nitab4.5_0000797g0030/Nitab4.5_0002333g0110/Nitab4.5_0014900g0010/Nitab4.5_0000971g0140/Nitab4.5_0002327g0020/Nitab4.5_0008233g0010/Nitab4.5_0000897g0020/Nitab4.5_0004172g0120/Nitab4.5_0000055g0040/Nitab4.5_0003446g0030/Nitab4.5_0009672g0040/Nitab4.5_0002975g0020/Nitab4.5_0005001g0010/Nit…	Nitab4.5_0000992g0090/Nitab4.5_0006801g0050/Nitab4.5_0000487g0030/Nitab4.5_0001526g0120/Nitab4.5_0002715g0020/Nitab4.5_0000797g0030/Nitab4.5_0002333g0110/Nitab4.5_0014900g0010/Nitab4.5_0000971g0140/Nitab4.5_0002327g0020/Nitab4.5_0008233g0010/Nitab4.5_0000897g0020/Nitab4.5_0004172g0120/Nitab4.5_0000055g0040/Nitab4.5_0003446g0030/Nitab4.5_0009672g0040/Nitab4.5_0002975g0020/Nitab4.5_0005001g0010/Nit…	20
BP	GO:0001510	RNA methylation	1/1201	13/17774	0.597404	0.988924	Nitab4.5_0001647g0010	Nitab4.5_0001647g0010	1
BP	GO:0009063	cellular amino acid catabolic process	1/1201	13/17774	0.597404	0.988924	Nitab4.5_0003627g0010	Nitab4.5_0003627g0010	1
BP	GO:0009791	post-embryonic development	1/1201	13/17774	0.597404	0.988924	Nitab4.5_0000038g0040	Nitab4.5_0000038g0040	1
BP	GO:0043038	amino acid activation	9/1201	139/17774	0.601611	0.988924	Nitab4.5_0010734g0030/Nitab4.5_0000094g0100/Nitab4.5_0002322g0120/Nitab4.5_0007570g0010/Nitab4.5_0008025g0020/Nitab4.5_0001198g0100/Nitab4.5_0006195g0050/Nitab4.5_0004867g0070/Nitab4.5_0003389g0050	Nitab4.5_0010734g0030/Nitab4.5_0000094g0100/Nitab4.5_0002322g0120/Nitab4.5_0007570g0010/Nitab4.5_0008025g0020/Nitab4.5_0001198g0100/Nitab4.5_0006195g0050/Nitab4.5_0004867g0070/Nitab4.5_0003389g0050	9
BP	GO:0043039	tRNA aminoacylation	9/1201	139/17774	0.601611	0.988924	Nitab4.5_0010734g0030/Nitab4.5_0000094g0100/Nitab4.5_0002322g0120/Nitab4.5_0007570g0010/Nitab4.5_0008025g0020/Nitab4.5_0001198g0100/Nitab4.5_0006195g0050/Nitab4.5_0004867g0070/Nitab4.5_0003389g0050	Nitab4.5_0010734g0030/Nitab4.5_0000094g0100/Nitab4.5_0002322g0120/Nitab4.5_0007570g0010/Nitab4.5_0008025g0020/Nitab4.5_0001198g0100/Nitab4.5_0006195g0050/Nitab4.5_0004867g0070/Nitab4.5_0003389g0050	9
BP	GO:0032787	monocarboxylic acid metabolic process	14/1201	217/17774	0.610697	0.988924	Nitab4.5_0003094g0030/Nitab4.5_0001108g0030/Nitab4.5_0000132g0310/Nitab4.5_0001664g0050/Nitab4.5_0006125g0020/Nitab4.5_0007596g0020/Nitab4.5_0007061g0020/Nitab4.5_0007474g0020/Nitab4.5_0008063g0020/Nitab4.5_0003680g0030/Nitab4.5_0001317g0050/Nitab4.5_0001524g0030/Nitab4.5_0003547g0050/Nitab4.5_0000902g0100	Nitab4.5_0003094g0030/Nitab4.5_0001108g0030/Nitab4.5_0000132g0310/Nitab4.5_0001664g0050/Nitab4.5_0006125g0020/Nitab4.5_0007596g0020/Nitab4.5_0007061g0020/Nitab4.5_0007474g0020/Nitab4.5_0008063g0020/Nitab4.5_0003680g0030/Nitab4.5_0001317g0050/Nitab4.5_0001524g0030/Nitab4.5_0003547g0050/Nitab4.5_0000902g0100	14
BP	GO:1901135	carbohydrate derivative metabolic process	32/1201	491/17774	0.611403	0.988924	Nitab4.5_0000188g0340/Nitab4.5_0003207g0080/Nitab4.5_0001581g0010/Nitab4.5_0004056g0020/Nitab4.5_0003683g0050/Nitab4.5_0001152g0650/Nitab4.5_0001213g0060/Nitab4.5_0002129g0130/Nitab4.5_0005081g0010/Nitab4.5_0001114g0020/Nitab4.5_0001581g0080/Nitab4.5_0007206g0030/Nitab4.5_0000132g0310/Nitab4.5_0007096g0050/Nitab4.5_0005898g0010/Nitab4.5_0006125g0020/Nitab4.5_0007876g0020/Nitab4.5_0000079g0230/Nit…	Nitab4.5_0000188g0340/Nitab4.5_0003207g0080/Nitab4.5_0001581g0010/Nitab4.5_0004056g0020/Nitab4.5_0003683g0050/Nitab4.5_0001152g0650/Nitab4.5_0001213g0060/Nitab4.5_0002129g0130/Nitab4.5_0005081g0010/Nitab4.5_0001114g0020/Nitab4.5_0001581g0080/Nitab4.5_0007206g0030/Nitab4.5_0000132g0310/Nitab4.5_0007096g0050/Nitab4.5_0005898g0010/Nitab4.5_0006125g0020/Nitab4.5_0007876g0020/Nitab4.5_0000079g0230/Nit…	32
BP	GO:0009150	purine ribonucleotide metabolic process	15/1201	234/17774	0.62195	0.988924	Nitab4.5_0001152g0650/Nitab4.5_0002129g0130/Nitab4.5_0005081g0010/Nitab4.5_0000132g0310/Nitab4.5_0007096g0050/Nitab4.5_0006125g0020/Nitab4.5_0007876g0020/Nitab4.5_0000079g0230/Nitab4.5_0006806g0110/Nitab4.5_0001873g0020/Nitab4.5_0001317g0050/Nitab4.5_0000859g0030/Nitab4.5_0001524g0030/Nitab4.5_0003547g0050/Nitab4.5_0000902g0100	Nitab4.5_0001152g0650/Nitab4.5_0002129g0130/Nitab4.5_0005081g0010/Nitab4.5_0000132g0310/Nitab4.5_0007096g0050/Nitab4.5_0006125g0020/Nitab4.5_0007876g0020/Nitab4.5_0000079g0230/Nitab4.5_0006806g0110/Nitab4.5_0001873g0020/Nitab4.5_0001317g0050/Nitab4.5_0000859g0030/Nitab4.5_0001524g0030/Nitab4.5_0003547g0050/Nitab4.5_0000902g0100	15
BP	GO:0009259	ribonucleotide metabolic process	15/1201	234/17774	0.62195	0.988924	Nitab4.5_0001152g0650/Nitab4.5_0002129g0130/Nitab4.5_0005081g0010/Nitab4.5_0000132g0310/Nitab4.5_0007096g0050/Nitab4.5_0006125g0020/Nitab4.5_0007876g0020/Nitab4.5_0000079g0230/Nitab4.5_0006806g0110/Nitab4.5_0001873g0020/Nitab4.5_0001317g0050/Nitab4.5_0000859g0030/Nitab4.5_0001524g0030/Nitab4.5_0003547g0050/Nitab4.5_0000902g0100	Nitab4.5_0001152g0650/Nitab4.5_0002129g0130/Nitab4.5_0005081g0010/Nitab4.5_0000132g0310/Nitab4.5_0007096g0050/Nitab4.5_0006125g0020/Nitab4.5_0007876g0020/Nitab4.5_0000079g0230/Nitab4.5_0006806g0110/Nitab4.5_0001873g0020/Nitab4.5_0001317g0050/Nitab4.5_0000859g0030/Nitab4.5_0001524g0030/Nitab4.5_0003547g0050/Nitab4.5_0000902g0100	15
BP	GO:0006470	protein dephosphorylation	1/1201	14/17774	0.624628	0.988924	Nitab4.5_0029014g0010	Nitab4.5_0029014g0010	1
BP	GO:0006721	terpenoid metabolic process	1/1201	14/17774	0.624628	0.988924	Nitab4.5_0000402g0040	Nitab4.5_0000402g0040	1
BP	GO:0016114	terpenoid biosynthetic process	1/1201	14/17774	0.624628	0.988924	Nitab4.5_0000402g0040	Nitab4.5_0000402g0040	1
BP	GO:0042278	purine nucleoside metabolic process	1/1201	14/17774	0.624628	0.988924	Nitab4.5_0005081g0010	Nitab4.5_0005081g0010	1
BP	GO:0046128	purine ribonucleoside metabolic process	1/1201	14/17774	0.624628	0.988924	Nitab4.5_0005081g0010	Nitab4.5_0005081g0010	1
BP	GO:1901068	guanosine-containing compound metabolic process	1/1201	14/17774	0.624628	0.988924	Nitab4.5_0005081g0010	Nitab4.5_0005081g0010	1
BP	GO:1903047	mitotic cell cycle process	1/1201	14/17774	0.624628	0.988924	Nitab4.5_0003703g0070	Nitab4.5_0003703g0070	1
BP	GO:0009067	aspartate family amino acid biosynthetic process	2/1201	31/17774	0.629124	0.988924	Nitab4.5_0000428g0190/Nitab4.5_0007061g0020	Nitab4.5_0000428g0190/Nitab4.5_0007061g0020	2
BP	GO:0022411	cellular component disassembly	2/1201	31/17774	0.629124	0.988924	Nitab4.5_0002756g0020/Nitab4.5_0004137g0010	Nitab4.5_0002756g0020/Nitab4.5_0004137g0010	2
BP	GO:0032984	macromolecular complex disassembly	2/1201	31/17774	0.629124	0.988924	Nitab4.5_0002756g0020/Nitab4.5_0004137g0010	Nitab4.5_0002756g0020/Nitab4.5_0004137g0010	2
BP	GO:0043624	cellular protein complex disassembly	2/1201	31/17774	0.629124	0.988924	Nitab4.5_0002756g0020/Nitab4.5_0004137g0010	Nitab4.5_0002756g0020/Nitab4.5_0004137g0010	2
BP	GO:0048522	positive regulation of cellular process	2/1201	31/17774	0.629124	0.988924	Nitab4.5_0002756g0020/Nitab4.5_0002874g0020	Nitab4.5_0002756g0020/Nitab4.5_0002874g0020	2
BP	GO:0033036	macromolecule localization	23/1201	360/17774	0.641254	0.988924	Nitab4.5_0000992g0090/Nitab4.5_0006801g0050/Nitab4.5_0000487g0030/Nitab4.5_0001526g0120/Nitab4.5_0002715g0020/Nitab4.5_0000797g0030/Nitab4.5_0002333g0110/Nitab4.5_0014900g0010/Nitab4.5_0000818g0240/Nitab4.5_0000971g0140/Nitab4.5_0002327g0020/Nitab4.5_0007229g0020/Nitab4.5_0008233g0010/Nitab4.5_0000897g0020/Nitab4.5_0004172g0120/Nitab4.5_0000055g0040/Nitab4.5_0004191g0010/Nitab4.5_0003446g0030/Nit…	Nitab4.5_0000992g0090/Nitab4.5_0006801g0050/Nitab4.5_0000487g0030/Nitab4.5_0001526g0120/Nitab4.5_0002715g0020/Nitab4.5_0000797g0030/Nitab4.5_0002333g0110/Nitab4.5_0014900g0010/Nitab4.5_0000818g0240/Nitab4.5_0000971g0140/Nitab4.5_0002327g0020/Nitab4.5_0007229g0020/Nitab4.5_0008233g0010/Nitab4.5_0000897g0020/Nitab4.5_0004172g0120/Nitab4.5_0000055g0040/Nitab4.5_0004191g0010/Nitab4.5_0003446g0030/Nit…	23
BP	GO:0006298	mismatch repair	2/1201	32/17774	0.646491	0.988924	Nitab4.5_0007776g0010/Nitab4.5_0001041g0180	Nitab4.5_0007776g0010/Nitab4.5_0001041g0180	2
BP	GO:0006556	S-adenosylmethionine biosynthetic process	1/1201	15/17774	0.650012	0.988924	Nitab4.5_0002115g0020	Nitab4.5_0002115g0020	1
BP	GO:0046164	alcohol catabolic process	1/1201	15/17774	0.650012	0.988924	Nitab4.5_0014121g0010	Nitab4.5_0014121g0010	1
BP	GO:0046174	polyol catabolic process	1/1201	15/17774	0.650012	0.988924	Nitab4.5_0014121g0010	Nitab4.5_0014121g0010	1
BP	GO:0046500	S-adenosylmethionine metabolic process	1/1201	15/17774	0.650012	0.988924	Nitab4.5_0002115g0020	Nitab4.5_0002115g0020	1
BP	GO:1901292	nucleoside phosphate catabolic process	1/1201	15/17774	0.650012	0.988924	Nitab4.5_0001114g0020	Nitab4.5_0001114g0020	1
BP	GO:1901616	organic hydroxy compound catabolic process	1/1201	15/17774	0.650012	0.988924	Nitab4.5_0014121g0010	Nitab4.5_0014121g0010	1
BP	GO:0033013	tetrapyrrole metabolic process	3/1201	49/17774	0.6523	0.988924	Nitab4.5_0000075g0030/Nitab4.5_0001080g0030/Nitab4.5_0000068g0560	Nitab4.5_0000075g0030/Nitab4.5_0001080g0030/Nitab4.5_0000068g0560	3
BP	GO:0045184	establishment of protein localization	20/1201	318/17774	0.663651	0.988924	Nitab4.5_0000992g0090/Nitab4.5_0006801g0050/Nitab4.5_0000487g0030/Nitab4.5_0001526g0120/Nitab4.5_0002715g0020/Nitab4.5_0000797g0030/Nitab4.5_0002333g0110/Nitab4.5_0014900g0010/Nitab4.5_0000971g0140/Nitab4.5_0002327g0020/Nitab4.5_0008233g0010/Nitab4.5_0000897g0020/Nitab4.5_0004172g0120/Nitab4.5_0000055g0040/Nitab4.5_0003446g0030/Nitab4.5_0009672g0040/Nitab4.5_0002975g0020/Nitab4.5_0005001g0010/Nit…	Nitab4.5_0000992g0090/Nitab4.5_0006801g0050/Nitab4.5_0000487g0030/Nitab4.5_0001526g0120/Nitab4.5_0002715g0020/Nitab4.5_0000797g0030/Nitab4.5_0002333g0110/Nitab4.5_0014900g0010/Nitab4.5_0000971g0140/Nitab4.5_0002327g0020/Nitab4.5_0008233g0010/Nitab4.5_0000897g0020/Nitab4.5_0004172g0120/Nitab4.5_0000055g0040/Nitab4.5_0003446g0030/Nitab4.5_0009672g0040/Nitab4.5_0002975g0020/Nitab4.5_0005001g0010/Nit…	20
BP	GO:0010629	negative regulation of gene expression	3/1201	50/17774	0.665857	0.988924	Nitab4.5_0011032g0020/Nitab4.5_0000272g0130/Nitab4.5_0000218g0100	Nitab4.5_0011032g0020/Nitab4.5_0000272g0130/Nitab4.5_0000218g0100	3
BP	GO:0008104	protein localization	21/1201	334/17774	0.666589	0.988924	Nitab4.5_0000992g0090/Nitab4.5_0006801g0050/Nitab4.5_0000487g0030/Nitab4.5_0001526g0120/Nitab4.5_0002715g0020/Nitab4.5_0000797g0030/Nitab4.5_0002333g0110/Nitab4.5_0014900g0010/Nitab4.5_0000971g0140/Nitab4.5_0002327g0020/Nitab4.5_0007229g0020/Nitab4.5_0008233g0010/Nitab4.5_0000897g0020/Nitab4.5_0004172g0120/Nitab4.5_0000055g0040/Nitab4.5_0003446g0030/Nitab4.5_0009672g0040/Nitab4.5_0002975g0020/Nit…	Nitab4.5_0000992g0090/Nitab4.5_0006801g0050/Nitab4.5_0000487g0030/Nitab4.5_0001526g0120/Nitab4.5_0002715g0020/Nitab4.5_0000797g0030/Nitab4.5_0002333g0110/Nitab4.5_0014900g0010/Nitab4.5_0000971g0140/Nitab4.5_0002327g0020/Nitab4.5_0007229g0020/Nitab4.5_0008233g0010/Nitab4.5_0000897g0020/Nitab4.5_0004172g0120/Nitab4.5_0000055g0040/Nitab4.5_0003446g0030/Nitab4.5_0009672g0040/Nitab4.5_0002975g0020/Nit…	21
BP	GO:0006163	purine nucleotide metabolic process	15/1201	242/17774	0.673254	0.988924	Nitab4.5_0001152g0650/Nitab4.5_0002129g0130/Nitab4.5_0005081g0010/Nitab4.5_0000132g0310/Nitab4.5_0007096g0050/Nitab4.5_0006125g0020/Nitab4.5_0007876g0020/Nitab4.5_0000079g0230/Nitab4.5_0006806g0110/Nitab4.5_0001873g0020/Nitab4.5_0001317g0050/Nitab4.5_0000859g0030/Nitab4.5_0001524g0030/Nitab4.5_0003547g0050/Nitab4.5_0000902g0100	Nitab4.5_0001152g0650/Nitab4.5_0002129g0130/Nitab4.5_0005081g0010/Nitab4.5_0000132g0310/Nitab4.5_0007096g0050/Nitab4.5_0006125g0020/Nitab4.5_0007876g0020/Nitab4.5_0000079g0230/Nitab4.5_0006806g0110/Nitab4.5_0001873g0020/Nitab4.5_0001317g0050/Nitab4.5_0000859g0030/Nitab4.5_0001524g0030/Nitab4.5_0003547g0050/Nitab4.5_0000902g0100	15
BP	GO:0000105	histidine biosynthetic process	1/1201	16/17774	0.673681	0.988924	Nitab4.5_0001560g0020	Nitab4.5_0001560g0020	1
BP	GO:0006547	histidine metabolic process	1/1201	16/17774	0.673681	0.988924	Nitab4.5_0001560g0020	Nitab4.5_0001560g0020	1
BP	GO:0006621	protein retention in ER lumen	1/1201	16/17774	0.673681	0.988924	Nitab4.5_0007229g0020	Nitab4.5_0007229g0020	1
BP	GO:0007015	actin filament organization	1/1201	16/17774	0.673681	0.988924	Nitab4.5_0002874g0020	Nitab4.5_0002874g0020	1
BP	GO:0007265	Ras protein signal transduction	1/1201	16/17774	0.673681	0.988924	Nitab4.5_0006028g0020	Nitab4.5_0006028g0020	1
BP	GO:0008064	regulation of actin polymerization or depolymerization	1/1201	16/17774	0.673681	0.988924	Nitab4.5_0002874g0020	Nitab4.5_0002874g0020	1
BP	GO:0008154	actin polymerization or depolymerization	1/1201	16/17774	0.673681	0.988924	Nitab4.5_0002874g0020	Nitab4.5_0002874g0020	1
BP	GO:0009690	cytokinin metabolic process	1/1201	16/17774	0.673681	0.988924	Nitab4.5_0000341g0010	Nitab4.5_0000341g0010	1
BP	GO:0010817	regulation of hormone levels	1/1201	16/17774	0.673681	0.988924	Nitab4.5_0000341g0010	Nitab4.5_0000341g0010	1
BP	GO:0016197	endosomal transport	1/1201	16/17774	0.673681	0.988924	Nitab4.5_0002444g0030	Nitab4.5_0002444g0030	1
BP	GO:0016482	cytosolic transport	1/1201	16/17774	0.673681	0.988924	Nitab4.5_0002444g0030	Nitab4.5_0002444g0030	1
BP	GO:0030029	actin filament-based process	1/1201	16/17774	0.673681	0.988924	Nitab4.5_0002874g0020	Nitab4.5_0002874g0020	1
BP	GO:0030036	actin cytoskeleton organization	1/1201	16/17774	0.673681	0.988924	Nitab4.5_0002874g0020	Nitab4.5_0002874g0020	1
BP	GO:0030041	actin filament polymerization	1/1201	16/17774	0.673681	0.988924	Nitab4.5_0002874g0020	Nitab4.5_0002874g0020	1
BP	GO:0030832	regulation of actin filament length	1/1201	16/17774	0.673681	0.988924	Nitab4.5_0002874g0020	Nitab4.5_0002874g0020	1
BP	GO:0030833	regulation of actin filament polymerization	1/1201	16/17774	0.673681	0.988924	Nitab4.5_0002874g0020	Nitab4.5_0002874g0020	1
BP	GO:0032011	ARF protein signal transduction	1/1201	16/17774	0.673681	0.988924	Nitab4.5_0006028g0020	Nitab4.5_0006028g0020	1
BP	GO:0032012	regulation of ARF protein signal transduction	1/1201	16/17774	0.673681	0.988924	Nitab4.5_0006028g0020	Nitab4.5_0006028g0020	1
BP	GO:0032271	regulation of protein polymerization	1/1201	16/17774	0.673681	0.988924	Nitab4.5_0002874g0020	Nitab4.5_0002874g0020	1
BP	GO:0032507	maintenance of protein location in cell	1/1201	16/17774	0.673681	0.988924	Nitab4.5_0007229g0020	Nitab4.5_0007229g0020	1
BP	GO:0032535	regulation of cellular component size	1/1201	16/17774	0.673681	0.988924	Nitab4.5_0002874g0020	Nitab4.5_0002874g0020	1
BP	GO:0032956	regulation of actin cytoskeleton organization	1/1201	16/17774	0.673681	0.988924	Nitab4.5_0002874g0020	Nitab4.5_0002874g0020	1
BP	GO:0032970	regulation of actin filament-based process	1/1201	16/17774	0.673681	0.988924	Nitab4.5_0002874g0020	Nitab4.5_0002874g0020	1
BP	GO:0034754	cellular hormone metabolic process	1/1201	16/17774	0.673681	0.988924	Nitab4.5_0000341g0010	Nitab4.5_0000341g0010	1
BP	GO:0035437	maintenance of protein localization in endoplasmic reticulum	1/1201	16/17774	0.673681	0.988924	Nitab4.5_0007229g0020	Nitab4.5_0007229g0020	1
BP	GO:0042147	retrograde transport, endosome to Golgi	1/1201	16/17774	0.673681	0.988924	Nitab4.5_0002444g0030	Nitab4.5_0002444g0030	1
BP	GO:0042445	hormone metabolic process	1/1201	16/17774	0.673681	0.988924	Nitab4.5_0000341g0010	Nitab4.5_0000341g0010	1
BP	GO:0043244	regulation of protein complex disassembly	1/1201	16/17774	0.673681	0.988924	Nitab4.5_0002756g0020	Nitab4.5_0002756g0020	1
BP	GO:0043254	regulation of protein complex assembly	1/1201	16/17774	0.673681	0.988924	Nitab4.5_0002874g0020	Nitab4.5_0002874g0020	1
BP	GO:0045185	maintenance of protein location	1/1201	16/17774	0.673681	0.988924	Nitab4.5_0007229g0020	Nitab4.5_0007229g0020	1
BP	GO:0046578	regulation of Ras protein signal transduction	1/1201	16/17774	0.673681	0.988924	Nitab4.5_0006028g0020	Nitab4.5_0006028g0020	1
BP	GO:0051056	regulation of small GTPase mediated signal transduction	1/1201	16/17774	0.673681	0.988924	Nitab4.5_0006028g0020	Nitab4.5_0006028g0020	1
BP	GO:0051220	cytoplasmic sequestering of protein	1/1201	16/17774	0.673681	0.988924	Nitab4.5_0007229g0020	Nitab4.5_0007229g0020	1
BP	GO:0051493	regulation of cytoskeleton organization	1/1201	16/17774	0.673681	0.988924	Nitab4.5_0002874g0020	Nitab4.5_0002874g0020	1
BP	GO:0051651	maintenance of location in cell	1/1201	16/17774	0.673681	0.988924	Nitab4.5_0007229g0020	Nitab4.5_0007229g0020	1
BP	GO:0052803	imidazole-containing compound metabolic process	1/1201	16/17774	0.673681	0.988924	Nitab4.5_0001560g0020	Nitab4.5_0001560g0020	1
BP	GO:0072595	maintenance of protein localization in organelle	1/1201	16/17774	0.673681	0.988924	Nitab4.5_0007229g0020	Nitab4.5_0007229g0020	1
BP	GO:0090066	regulation of anatomical structure size	1/1201	16/17774	0.673681	0.988924	Nitab4.5_0002874g0020	Nitab4.5_0002874g0020	1
BP	GO:1902531	regulation of intracellular signal transduction	1/1201	16/17774	0.673681	0.988924	Nitab4.5_0006028g0020	Nitab4.5_0006028g0020	1
BP	GO:1902903	regulation of supramolecular fiber organization	1/1201	16/17774	0.673681	0.988924	Nitab4.5_0002874g0020	Nitab4.5_0002874g0020	1
BP	GO:0046034	ATP metabolic process	12/1201	196/17774	0.680017	0.988924	Nitab4.5_0001152g0650/Nitab4.5_0002129g0130/Nitab4.5_0000132g0310/Nitab4.5_0006125g0020/Nitab4.5_0007876g0020/Nitab4.5_0000079g0230/Nitab4.5_0006806g0110/Nitab4.5_0001317g0050/Nitab4.5_0000859g0030/Nitab4.5_0001524g0030/Nitab4.5_0003547g0050/Nitab4.5_0000902g0100	Nitab4.5_0001152g0650/Nitab4.5_0002129g0130/Nitab4.5_0000132g0310/Nitab4.5_0006125g0020/Nitab4.5_0007876g0020/Nitab4.5_0000079g0230/Nitab4.5_0006806g0110/Nitab4.5_0001317g0050/Nitab4.5_0000859g0030/Nitab4.5_0001524g0030/Nitab4.5_0003547g0050/Nitab4.5_0000902g0100	12
BP	GO:0009056	catabolic process	30/1201	478/17774	0.690836	0.988924	Nitab4.5_0000188g0340/Nitab4.5_0003207g0080/Nitab4.5_0001581g0010/Nitab4.5_0004056g0020/Nitab4.5_0003627g0010/Nitab4.5_0005702g0020/Nitab4.5_0001114g0020/Nitab4.5_0006744g0010/Nitab4.5_0001581g0080/Nitab4.5_0007206g0030/Nitab4.5_0000132g0310/Nitab4.5_0005898g0010/Nitab4.5_0006125g0020/Nitab4.5_0002206g0070/Nitab4.5_0006749g0020/Nitab4.5_0005266g0070/Nitab4.5_0000025g0090/Nitab4.5_0001535g0020/Nit…	Nitab4.5_0000188g0340/Nitab4.5_0003207g0080/Nitab4.5_0001581g0010/Nitab4.5_0004056g0020/Nitab4.5_0003627g0010/Nitab4.5_0005702g0020/Nitab4.5_0001114g0020/Nitab4.5_0006744g0010/Nitab4.5_0001581g0080/Nitab4.5_0007206g0030/Nitab4.5_0000132g0310/Nitab4.5_0005898g0010/Nitab4.5_0006125g0020/Nitab4.5_0002206g0070/Nitab4.5_0006749g0020/Nitab4.5_0005266g0070/Nitab4.5_0000025g0090/Nitab4.5_0001535g0020/Nit…	30
BP	GO:0009165	nucleotide biosynthetic process	9/1201	150/17774	0.691438	0.988924	Nitab4.5_0002129g0130/Nitab4.5_0008037g0020/Nitab4.5_0007876g0020/Nitab4.5_0003240g0050/Nitab4.5_0006806g0110/Nitab4.5_0002828g0060/Nitab4.5_0001873g0020/Nitab4.5_0000859g0030/Nitab4.5_0004816g0010	Nitab4.5_0002129g0130/Nitab4.5_0008037g0020/Nitab4.5_0007876g0020/Nitab4.5_0003240g0050/Nitab4.5_0006806g0110/Nitab4.5_0002828g0060/Nitab4.5_0001873g0020/Nitab4.5_0000859g0030/Nitab4.5_0004816g0010	9
BP	GO:1901293	nucleoside phosphate biosynthetic process	9/1201	150/17774	0.691438	0.988924	Nitab4.5_0002129g0130/Nitab4.5_0008037g0020/Nitab4.5_0007876g0020/Nitab4.5_0003240g0050/Nitab4.5_0006806g0110/Nitab4.5_0002828g0060/Nitab4.5_0001873g0020/Nitab4.5_0000859g0030/Nitab4.5_0004816g0010	Nitab4.5_0002129g0130/Nitab4.5_0008037g0020/Nitab4.5_0007876g0020/Nitab4.5_0003240g0050/Nitab4.5_0006806g0110/Nitab4.5_0002828g0060/Nitab4.5_0001873g0020/Nitab4.5_0000859g0030/Nitab4.5_0004816g0010	9
BP	GO:0055086	nucleobase-containing small molecule metabolic process	21/1201	339/17774	0.692644	0.988924	Nitab4.5_0001152g0650/Nitab4.5_0002129g0130/Nitab4.5_0005081g0010/Nitab4.5_0001114g0020/Nitab4.5_0000132g0310/Nitab4.5_0007096g0050/Nitab4.5_0008037g0020/Nitab4.5_0006125g0020/Nitab4.5_0007876g0020/Nitab4.5_0003240g0050/Nitab4.5_0000079g0230/Nitab4.5_0006806g0110/Nitab4.5_0002828g0060/Nitab4.5_0001873g0020/Nitab4.5_0001317g0050/Nitab4.5_0000859g0030/Nitab4.5_0010222g0030/Nitab4.5_0004816g0010/Nit…	Nitab4.5_0001152g0650/Nitab4.5_0002129g0130/Nitab4.5_0005081g0010/Nitab4.5_0001114g0020/Nitab4.5_0000132g0310/Nitab4.5_0007096g0050/Nitab4.5_0008037g0020/Nitab4.5_0006125g0020/Nitab4.5_0007876g0020/Nitab4.5_0003240g0050/Nitab4.5_0000079g0230/Nitab4.5_0006806g0110/Nitab4.5_0002828g0060/Nitab4.5_0001873g0020/Nitab4.5_0001317g0050/Nitab4.5_0000859g0030/Nitab4.5_0010222g0030/Nitab4.5_0004816g0010/Nit…	21
BP	GO:0044283	small molecule biosynthetic process	16/1201	261/17774	0.69323	0.988924	Nitab4.5_0003094g0030/Nitab4.5_0001108g0030/Nitab4.5_0004426g0050/Nitab4.5_0000368g0080/Nitab4.5_0000428g0190/Nitab4.5_0007596g0020/Nitab4.5_0021029g0010/Nitab4.5_0000786g0160/Nitab4.5_0007061g0020/Nitab4.5_0000743g0100/Nitab4.5_0000610g0240/Nitab4.5_0000715g0160/Nitab4.5_0001091g0070/Nitab4.5_0001560g0020/Nitab4.5_0005597g0020/Nitab4.5_0003691g0040	Nitab4.5_0003094g0030/Nitab4.5_0001108g0030/Nitab4.5_0004426g0050/Nitab4.5_0000368g0080/Nitab4.5_0000428g0190/Nitab4.5_0007596g0020/Nitab4.5_0021029g0010/Nitab4.5_0000786g0160/Nitab4.5_0007061g0020/Nitab4.5_0000743g0100/Nitab4.5_0000610g0240/Nitab4.5_0000715g0160/Nitab4.5_0001091g0070/Nitab4.5_0001560g0020/Nitab4.5_0005597g0020/Nitab4.5_0003691g0040	16
BP	GO:0009144	purine nucleoside triphosphate metabolic process	12/1201	198/17774	0.693376	0.988924	Nitab4.5_0001152g0650/Nitab4.5_0002129g0130/Nitab4.5_0000132g0310/Nitab4.5_0006125g0020/Nitab4.5_0007876g0020/Nitab4.5_0000079g0230/Nitab4.5_0006806g0110/Nitab4.5_0001317g0050/Nitab4.5_0000859g0030/Nitab4.5_0001524g0030/Nitab4.5_0003547g0050/Nitab4.5_0000902g0100	Nitab4.5_0001152g0650/Nitab4.5_0002129g0130/Nitab4.5_0000132g0310/Nitab4.5_0006125g0020/Nitab4.5_0007876g0020/Nitab4.5_0000079g0230/Nitab4.5_0006806g0110/Nitab4.5_0001317g0050/Nitab4.5_0000859g0030/Nitab4.5_0001524g0030/Nitab4.5_0003547g0050/Nitab4.5_0000902g0100	12
BP	GO:0009199	ribonucleoside triphosphate metabolic process	12/1201	198/17774	0.693376	0.988924	Nitab4.5_0001152g0650/Nitab4.5_0002129g0130/Nitab4.5_0000132g0310/Nitab4.5_0006125g0020/Nitab4.5_0007876g0020/Nitab4.5_0000079g0230/Nitab4.5_0006806g0110/Nitab4.5_0001317g0050/Nitab4.5_0000859g0030/Nitab4.5_0001524g0030/Nitab4.5_0003547g0050/Nitab4.5_0000902g0100	Nitab4.5_0001152g0650/Nitab4.5_0002129g0130/Nitab4.5_0000132g0310/Nitab4.5_0006125g0020/Nitab4.5_0007876g0020/Nitab4.5_0000079g0230/Nitab4.5_0006806g0110/Nitab4.5_0001317g0050/Nitab4.5_0000859g0030/Nitab4.5_0001524g0030/Nitab4.5_0003547g0050/Nitab4.5_0000902g0100	12
BP	GO:0009205	purine ribonucleoside triphosphate metabolic process	12/1201	198/17774	0.693376	0.988924	Nitab4.5_0001152g0650/Nitab4.5_0002129g0130/Nitab4.5_0000132g0310/Nitab4.5_0006125g0020/Nitab4.5_0007876g0020/Nitab4.5_0000079g0230/Nitab4.5_0006806g0110/Nitab4.5_0001317g0050/Nitab4.5_0000859g0030/Nitab4.5_0001524g0030/Nitab4.5_0003547g0050/Nitab4.5_0000902g0100	Nitab4.5_0001152g0650/Nitab4.5_0002129g0130/Nitab4.5_0000132g0310/Nitab4.5_0006125g0020/Nitab4.5_0007876g0020/Nitab4.5_0000079g0230/Nitab4.5_0006806g0110/Nitab4.5_0001317g0050/Nitab4.5_0000859g0030/Nitab4.5_0001524g0030/Nitab4.5_0003547g0050/Nitab4.5_0000902g0100	12
BP	GO:0006260	DNA replication	6/1201	102/17774	0.694755	0.988924	Nitab4.5_0000383g0070/Nitab4.5_0004918g0050/Nitab4.5_0004300g0260/Nitab4.5_0003924g0060/Nitab4.5_0002577g0050/Nitab4.5_0011075g0010	Nitab4.5_0000383g0070/Nitab4.5_0004918g0050/Nitab4.5_0004300g0260/Nitab4.5_0003924g0060/Nitab4.5_0002577g0050/Nitab4.5_0011075g0010	6
BP	GO:0001101	response to acid chemical	1/1201	17/17774	0.69575	0.988924	Nitab4.5_0000588g0250	Nitab4.5_0000588g0250	1
BP	GO:0006779	porphyrin-containing compound biosynthetic process	1/1201	17/17774	0.69575	0.988924	Nitab4.5_0000075g0030	Nitab4.5_0000075g0030	1
BP	GO:0009891	positive regulation of biosynthetic process	1/1201	17/17774	0.69575	0.988924	Nitab4.5_0002756g0020	Nitab4.5_0002756g0020	1
BP	GO:0010557	positive regulation of macromolecule biosynthetic process	1/1201	17/17774	0.69575	0.988924	Nitab4.5_0002756g0020	Nitab4.5_0002756g0020	1
BP	GO:0010604	positive regulation of macromolecule metabolic process	1/1201	17/17774	0.69575	0.988924	Nitab4.5_0002756g0020	Nitab4.5_0002756g0020	1
BP	GO:0010628	positive regulation of gene expression	1/1201	17/17774	0.69575	0.988924	Nitab4.5_0002756g0020	Nitab4.5_0002756g0020	1
BP	GO:0031328	positive regulation of cellular biosynthetic process	1/1201	17/17774	0.69575	0.988924	Nitab4.5_0002756g0020	Nitab4.5_0002756g0020	1
BP	GO:0051173	positive regulation of nitrogen compound metabolic process	1/1201	17/17774	0.69575	0.988924	Nitab4.5_0002756g0020	Nitab4.5_0002756g0020	1
BP	GO:0098813	nuclear chromosome segregation	1/1201	17/17774	0.69575	0.988924	Nitab4.5_0003703g0070	Nitab4.5_0003703g0070	1
BP	GO:1901700	response to oxygen-containing compound	1/1201	17/17774	0.69575	0.988924	Nitab4.5_0000588g0250	Nitab4.5_0000588g0250	1
BP	GO:0008380	RNA splicing	3/1201	53/17774	0.704192	0.988924	Nitab4.5_0006465g0020/Nitab4.5_0002816g0030/Nitab4.5_0009973g0020	Nitab4.5_0006465g0020/Nitab4.5_0002816g0030/Nitab4.5_0009973g0020	3
BP	GO:0071103	DNA conformation change	5/1201	87/17774	0.708165	0.988924	Nitab4.5_0000309g0290/Nitab4.5_0006248g0050/Nitab4.5_0002918g0080/Nitab4.5_0009992g0020/Nitab4.5_0002040g0020	Nitab4.5_0000309g0290/Nitab4.5_0006248g0050/Nitab4.5_0002918g0080/Nitab4.5_0009992g0020/Nitab4.5_0002040g0020	5
BP	GO:0019693	ribose phosphate metabolic process	15/1201	248/17774	0.709061	0.988924	Nitab4.5_0001152g0650/Nitab4.5_0002129g0130/Nitab4.5_0005081g0010/Nitab4.5_0000132g0310/Nitab4.5_0007096g0050/Nitab4.5_0006125g0020/Nitab4.5_0007876g0020/Nitab4.5_0000079g0230/Nitab4.5_0006806g0110/Nitab4.5_0001873g0020/Nitab4.5_0001317g0050/Nitab4.5_0000859g0030/Nitab4.5_0001524g0030/Nitab4.5_0003547g0050/Nitab4.5_0000902g0100	Nitab4.5_0001152g0650/Nitab4.5_0002129g0130/Nitab4.5_0005081g0010/Nitab4.5_0000132g0310/Nitab4.5_0007096g0050/Nitab4.5_0006125g0020/Nitab4.5_0007876g0020/Nitab4.5_0000079g0230/Nitab4.5_0006806g0110/Nitab4.5_0001873g0020/Nitab4.5_0001317g0050/Nitab4.5_0000859g0030/Nitab4.5_0001524g0030/Nitab4.5_0003547g0050/Nitab4.5_0000902g0100	15
BP	GO:0006766	vitamin metabolic process	2/1201	36/17774	0.70954	0.988924	Nitab4.5_0000610g0240/Nitab4.5_0001091g0070	Nitab4.5_0000610g0240/Nitab4.5_0001091g0070	2
BP	GO:0006767	water-soluble vitamin metabolic process	2/1201	36/17774	0.70954	0.988924	Nitab4.5_0000610g0240/Nitab4.5_0001091g0070	Nitab4.5_0000610g0240/Nitab4.5_0001091g0070	2
BP	GO:0009110	vitamin biosynthetic process	2/1201	36/17774	0.70954	0.988924	Nitab4.5_0000610g0240/Nitab4.5_0001091g0070	Nitab4.5_0000610g0240/Nitab4.5_0001091g0070	2
BP	GO:0018205	peptidyl-lysine modification	2/1201	36/17774	0.70954	0.988924	Nitab4.5_0010895g0020/Nitab4.5_0000069g0570	Nitab4.5_0010895g0020/Nitab4.5_0000069g0570	2
BP	GO:0042364	water-soluble vitamin biosynthetic process	2/1201	36/17774	0.70954	0.988924	Nitab4.5_0000610g0240/Nitab4.5_0001091g0070	Nitab4.5_0000610g0240/Nitab4.5_0001091g0070	2
BP	GO:0072521	purine-containing compound metabolic process	15/1201	249/17774	0.714791	0.988924	Nitab4.5_0001152g0650/Nitab4.5_0002129g0130/Nitab4.5_0005081g0010/Nitab4.5_0000132g0310/Nitab4.5_0007096g0050/Nitab4.5_0006125g0020/Nitab4.5_0007876g0020/Nitab4.5_0000079g0230/Nitab4.5_0006806g0110/Nitab4.5_0001873g0020/Nitab4.5_0001317g0050/Nitab4.5_0000859g0030/Nitab4.5_0001524g0030/Nitab4.5_0003547g0050/Nitab4.5_0000902g0100	Nitab4.5_0001152g0650/Nitab4.5_0002129g0130/Nitab4.5_0005081g0010/Nitab4.5_0000132g0310/Nitab4.5_0007096g0050/Nitab4.5_0006125g0020/Nitab4.5_0007876g0020/Nitab4.5_0000079g0230/Nitab4.5_0006806g0110/Nitab4.5_0001873g0020/Nitab4.5_0001317g0050/Nitab4.5_0000859g0030/Nitab4.5_0001524g0030/Nitab4.5_0003547g0050/Nitab4.5_0000902g0100	15
BP	GO:0034220	ion transmembrane transport	16/1201	265/17774	0.715816	0.988924	Nitab4.5_0002112g0150/Nitab4.5_0002129g0130/Nitab4.5_0000880g0110/Nitab4.5_0000102g0450/Nitab4.5_0000109g0540/Nitab4.5_0007876g0020/Nitab4.5_0000030g0210/Nitab4.5_0001769g0180/Nitab4.5_0001196g0060/Nitab4.5_0003896g0010/Nitab4.5_0006806g0110/Nitab4.5_0004751g0010/Nitab4.5_0006837g0030/Nitab4.5_0000859g0030/Nitab4.5_0004867g0070/Nitab4.5_0011481g0010	Nitab4.5_0002112g0150/Nitab4.5_0002129g0130/Nitab4.5_0000880g0110/Nitab4.5_0000102g0450/Nitab4.5_0000109g0540/Nitab4.5_0007876g0020/Nitab4.5_0000030g0210/Nitab4.5_0001769g0180/Nitab4.5_0001196g0060/Nitab4.5_0003896g0010/Nitab4.5_0006806g0110/Nitab4.5_0004751g0010/Nitab4.5_0006837g0030/Nitab4.5_0000859g0030/Nitab4.5_0004867g0070/Nitab4.5_0011481g0010	16
BP	GO:0009892	negative regulation of metabolic process	3/1201	54/17774	0.716199	0.988924	Nitab4.5_0011032g0020/Nitab4.5_0000272g0130/Nitab4.5_0000218g0100	Nitab4.5_0011032g0020/Nitab4.5_0000272g0130/Nitab4.5_0000218g0100	3
BP	GO:0010605	negative regulation of macromolecule metabolic process	3/1201	54/17774	0.716199	0.988924	Nitab4.5_0011032g0020/Nitab4.5_0000272g0130/Nitab4.5_0000218g0100	Nitab4.5_0011032g0020/Nitab4.5_0000272g0130/Nitab4.5_0000218g0100	3
BP	GO:0006821	chloride transport	1/1201	18/17774	0.716328	0.988924	Nitab4.5_0003120g0020	Nitab4.5_0003120g0020	1
BP	GO:0009069	serine family amino acid metabolic process	1/1201	18/17774	0.716328	0.988924	Nitab4.5_0003627g0010	Nitab4.5_0003627g0010	1
BP	GO:0044087	regulation of cellular component biogenesis	1/1201	18/17774	0.716328	0.988924	Nitab4.5_0002874g0020	Nitab4.5_0002874g0020	1
BP	GO:0033014	tetrapyrrole biosynthetic process	2/1201	37/17774	0.723753	0.988924	Nitab4.5_0000075g0030/Nitab4.5_0001080g0030	Nitab4.5_0000075g0030/Nitab4.5_0001080g0030	2
BP	GO:0006952	defense response	7/1201	122/17774	0.725352	0.988924	Nitab4.5_0001592g0030/Nitab4.5_0000194g0160/Nitab4.5_0022495g0010/Nitab4.5_0001238g0070/Nitab4.5_0007351g0010/Nitab4.5_0003638g0010/Nitab4.5_0000426g0200	Nitab4.5_0001592g0030/Nitab4.5_0000194g0160/Nitab4.5_0022495g0010/Nitab4.5_0001238g0070/Nitab4.5_0007351g0010/Nitab4.5_0003638g0010/Nitab4.5_0000426g0200	7
BP	GO:0042545	cell wall modification	9/1201	156/17774	0.734715	0.988924	Nitab4.5_0006348g0010/Nitab4.5_0002347g0080/Nitab4.5_0004162g0010/Nitab4.5_0000570g0310/Nitab4.5_0000457g0030/Nitab4.5_0005793g0010/Nitab4.5_0003484g0050/Nitab4.5_0000055g0020/Nitab4.5_0001147g0010	Nitab4.5_0006348g0010/Nitab4.5_0002347g0080/Nitab4.5_0004162g0010/Nitab4.5_0000570g0310/Nitab4.5_0000457g0030/Nitab4.5_0005793g0010/Nitab4.5_0003484g0050/Nitab4.5_0000055g0020/Nitab4.5_0001147g0010	9
BP	GO:0000280	nuclear division	1/1201	19/17774	0.735516	0.988924	Nitab4.5_0003703g0070	Nitab4.5_0003703g0070	1
BP	GO:0006270	DNA replication initiation	1/1201	19/17774	0.735516	0.988924	Nitab4.5_0011075g0010	Nitab4.5_0011075g0010	1
BP	GO:0006310	DNA recombination	1/1201	19/17774	0.735516	0.988924	Nitab4.5_0008597g0010	Nitab4.5_0008597g0010	1
BP	GO:0006555	methionine metabolic process	1/1201	19/17774	0.735516	0.988924	Nitab4.5_0000428g0190	Nitab4.5_0000428g0190	1
BP	GO:1901575	organic substance catabolic process	28/1201	458/17774	0.737323	0.988924	Nitab4.5_0000188g0340/Nitab4.5_0003207g0080/Nitab4.5_0001581g0010/Nitab4.5_0004056g0020/Nitab4.5_0003627g0010/Nitab4.5_0005702g0020/Nitab4.5_0001114g0020/Nitab4.5_0001581g0080/Nitab4.5_0007206g0030/Nitab4.5_0000132g0310/Nitab4.5_0005898g0010/Nitab4.5_0006125g0020/Nitab4.5_0002206g0070/Nitab4.5_0006749g0020/Nitab4.5_0005266g0070/Nitab4.5_0000025g0090/Nitab4.5_0001535g0020/Nitab4.5_0014121g0010/Nit…	Nitab4.5_0000188g0340/Nitab4.5_0003207g0080/Nitab4.5_0001581g0010/Nitab4.5_0004056g0020/Nitab4.5_0003627g0010/Nitab4.5_0005702g0020/Nitab4.5_0001114g0020/Nitab4.5_0001581g0080/Nitab4.5_0007206g0030/Nitab4.5_0000132g0310/Nitab4.5_0005898g0010/Nitab4.5_0006125g0020/Nitab4.5_0002206g0070/Nitab4.5_0006749g0020/Nitab4.5_0005266g0070/Nitab4.5_0000025g0090/Nitab4.5_0001535g0020/Nitab4.5_0014121g0010/Nit…	28
BP	GO:0009066	aspartate family amino acid metabolic process	2/1201	38/17774	0.737374	0.988924	Nitab4.5_0000428g0190/Nitab4.5_0007061g0020	Nitab4.5_0000428g0190/Nitab4.5_0007061g0020	2
BP	GO:0006790	sulfur compound metabolic process	6/1201	107/17774	0.737803	0.988924	Nitab4.5_0002115g0020/Nitab4.5_0000428g0190/Nitab4.5_0000025g0090/Nitab4.5_0003259g0080/Nitab4.5_0000025g0580/Nitab4.5_0013295g0010	Nitab4.5_0002115g0020/Nitab4.5_0000428g0190/Nitab4.5_0000025g0090/Nitab4.5_0003259g0080/Nitab4.5_0000025g0580/Nitab4.5_0013295g0010	6
BP	GO:0009141	nucleoside triphosphate metabolic process	12/1201	206/17774	0.743354	0.988924	Nitab4.5_0001152g0650/Nitab4.5_0002129g0130/Nitab4.5_0000132g0310/Nitab4.5_0006125g0020/Nitab4.5_0007876g0020/Nitab4.5_0000079g0230/Nitab4.5_0006806g0110/Nitab4.5_0001317g0050/Nitab4.5_0000859g0030/Nitab4.5_0001524g0030/Nitab4.5_0003547g0050/Nitab4.5_0000902g0100	Nitab4.5_0001152g0650/Nitab4.5_0002129g0130/Nitab4.5_0000132g0310/Nitab4.5_0006125g0020/Nitab4.5_0007876g0020/Nitab4.5_0000079g0230/Nitab4.5_0006806g0110/Nitab4.5_0001317g0050/Nitab4.5_0000859g0030/Nitab4.5_0001524g0030/Nitab4.5_0003547g0050/Nitab4.5_0000902g0100	12
BP	GO:0009123	nucleoside monophosphate metabolic process	12/1201	207/17774	0.749203	0.988924	Nitab4.5_0001152g0650/Nitab4.5_0002129g0130/Nitab4.5_0000132g0310/Nitab4.5_0006125g0020/Nitab4.5_0007876g0020/Nitab4.5_0000079g0230/Nitab4.5_0006806g0110/Nitab4.5_0001317g0050/Nitab4.5_0000859g0030/Nitab4.5_0001524g0030/Nitab4.5_0003547g0050/Nitab4.5_0000902g0100	Nitab4.5_0001152g0650/Nitab4.5_0002129g0130/Nitab4.5_0000132g0310/Nitab4.5_0006125g0020/Nitab4.5_0007876g0020/Nitab4.5_0000079g0230/Nitab4.5_0006806g0110/Nitab4.5_0001317g0050/Nitab4.5_0000859g0030/Nitab4.5_0001524g0030/Nitab4.5_0003547g0050/Nitab4.5_0000902g0100	12
BP	GO:0009126	purine nucleoside monophosphate metabolic process	12/1201	207/17774	0.749203	0.988924	Nitab4.5_0001152g0650/Nitab4.5_0002129g0130/Nitab4.5_0000132g0310/Nitab4.5_0006125g0020/Nitab4.5_0007876g0020/Nitab4.5_0000079g0230/Nitab4.5_0006806g0110/Nitab4.5_0001317g0050/Nitab4.5_0000859g0030/Nitab4.5_0001524g0030/Nitab4.5_0003547g0050/Nitab4.5_0000902g0100	Nitab4.5_0001152g0650/Nitab4.5_0002129g0130/Nitab4.5_0000132g0310/Nitab4.5_0006125g0020/Nitab4.5_0007876g0020/Nitab4.5_0000079g0230/Nitab4.5_0006806g0110/Nitab4.5_0001317g0050/Nitab4.5_0000859g0030/Nitab4.5_0001524g0030/Nitab4.5_0003547g0050/Nitab4.5_0000902g0100	12
BP	GO:0009161	ribonucleoside monophosphate metabolic process	12/1201	207/17774	0.749203	0.988924	Nitab4.5_0001152g0650/Nitab4.5_0002129g0130/Nitab4.5_0000132g0310/Nitab4.5_0006125g0020/Nitab4.5_0007876g0020/Nitab4.5_0000079g0230/Nitab4.5_0006806g0110/Nitab4.5_0001317g0050/Nitab4.5_0000859g0030/Nitab4.5_0001524g0030/Nitab4.5_0003547g0050/Nitab4.5_0000902g0100	Nitab4.5_0001152g0650/Nitab4.5_0002129g0130/Nitab4.5_0000132g0310/Nitab4.5_0006125g0020/Nitab4.5_0007876g0020/Nitab4.5_0000079g0230/Nitab4.5_0006806g0110/Nitab4.5_0001317g0050/Nitab4.5_0000859g0030/Nitab4.5_0001524g0030/Nitab4.5_0003547g0050/Nitab4.5_0000902g0100	12
BP	GO:0009167	purine ribonucleoside monophosphate metabolic process	12/1201	207/17774	0.749203	0.988924	Nitab4.5_0001152g0650/Nitab4.5_0002129g0130/Nitab4.5_0000132g0310/Nitab4.5_0006125g0020/Nitab4.5_0007876g0020/Nitab4.5_0000079g0230/Nitab4.5_0006806g0110/Nitab4.5_0001317g0050/Nitab4.5_0000859g0030/Nitab4.5_0001524g0030/Nitab4.5_0003547g0050/Nitab4.5_0000902g0100	Nitab4.5_0001152g0650/Nitab4.5_0002129g0130/Nitab4.5_0000132g0310/Nitab4.5_0006125g0020/Nitab4.5_0007876g0020/Nitab4.5_0000079g0230/Nitab4.5_0006806g0110/Nitab4.5_0001317g0050/Nitab4.5_0000859g0030/Nitab4.5_0001524g0030/Nitab4.5_0003547g0050/Nitab4.5_0000902g0100	12
BP	GO:0009767	photosynthetic electron transport chain	2/1201	39/17774	0.750417	0.988924	Nitab4.5_0003957g0010/Nitab4.5_0007859g0010	Nitab4.5_0003957g0010/Nitab4.5_0007859g0010	2
BP	GO:0044282	small molecule catabolic process	2/1201	39/17774	0.750417	0.988924	Nitab4.5_0003627g0010/Nitab4.5_0014121g0010	Nitab4.5_0003627g0010/Nitab4.5_0014121g0010	2
BP	GO:0000097	sulfur amino acid biosynthetic process	1/1201	20/17774	0.753406	0.988924	Nitab4.5_0000428g0190	Nitab4.5_0000428g0190	1
BP	GO:0006869	lipid transport	1/1201	20/17774	0.753406	0.988924	Nitab4.5_0000818g0240	Nitab4.5_0000818g0240	1
BP	GO:0009605	response to external stimulus	1/1201	20/17774	0.753406	0.988924	Nitab4.5_0001592g0030	Nitab4.5_0001592g0030	1
BP	GO:0016054	organic acid catabolic process	1/1201	20/17774	0.753406	0.988924	Nitab4.5_0003627g0010	Nitab4.5_0003627g0010	1
BP	GO:0046395	carboxylic acid catabolic process	1/1201	20/17774	0.753406	0.988924	Nitab4.5_0003627g0010	Nitab4.5_0003627g0010	1
BP	GO:0016052	carbohydrate catabolic process	7/1201	126/17774	0.755569	0.988924	Nitab4.5_0000132g0310/Nitab4.5_0006125g0020/Nitab4.5_0014121g0010/Nitab4.5_0001317g0050/Nitab4.5_0001524g0030/Nitab4.5_0003547g0050/Nitab4.5_0000902g0100	Nitab4.5_0000132g0310/Nitab4.5_0006125g0020/Nitab4.5_0014121g0010/Nitab4.5_0001317g0050/Nitab4.5_0001524g0030/Nitab4.5_0003547g0050/Nitab4.5_0000902g0100	7
BP	GO:0051704	multi-organism process	7/1201	126/17774	0.755569	0.988924	Nitab4.5_0001592g0030/Nitab4.5_0001984g0100/Nitab4.5_0000036g0600/Nitab4.5_0006134g0080/Nitab4.5_0003796g0060/Nitab4.5_0002907g0060/Nitab4.5_0000945g0010	Nitab4.5_0001592g0030/Nitab4.5_0001984g0100/Nitab4.5_0000036g0600/Nitab4.5_0006134g0080/Nitab4.5_0003796g0060/Nitab4.5_0002907g0060/Nitab4.5_0000945g0010	7
BP	GO:0051276	chromosome organization	11/1201	192/17774	0.756425	0.988924	Nitab4.5_0003490g0070/Nitab4.5_0003703g0070/Nitab4.5_0000309g0290/Nitab4.5_0010895g0020/Nitab4.5_0006248g0050/Nitab4.5_0000069g0570/Nitab4.5_0002918g0080/Nitab4.5_0000350g0160/Nitab4.5_0002737g0020/Nitab4.5_0009992g0020/Nitab4.5_0002040g0020	Nitab4.5_0003490g0070/Nitab4.5_0003703g0070/Nitab4.5_0000309g0290/Nitab4.5_0010895g0020/Nitab4.5_0006248g0050/Nitab4.5_0000069g0570/Nitab4.5_0002918g0080/Nitab4.5_0000350g0160/Nitab4.5_0002737g0020/Nitab4.5_0009992g0020/Nitab4.5_0002040g0020	11
BP	GO:0016569	covalent chromatin modification	2/1201	40/17774	0.762898	0.988924	Nitab4.5_0010895g0020/Nitab4.5_0000069g0570	Nitab4.5_0010895g0020/Nitab4.5_0000069g0570	2
BP	GO:0016570	histone modification	2/1201	40/17774	0.762898	0.988924	Nitab4.5_0010895g0020/Nitab4.5_0000069g0570	Nitab4.5_0010895g0020/Nitab4.5_0000069g0570	2
BP	GO:0000278	mitotic cell cycle	1/1201	21/17774	0.770087	0.988924	Nitab4.5_0003703g0070	Nitab4.5_0003703g0070	1
BP	GO:0007059	chromosome segregation	1/1201	21/17774	0.770087	0.988924	Nitab4.5_0003703g0070	Nitab4.5_0003703g0070	1
BP	GO:0009893	positive regulation of metabolic process	1/1201	21/17774	0.770087	0.988924	Nitab4.5_0002756g0020	Nitab4.5_0002756g0020	1
BP	GO:0031325	positive regulation of cellular metabolic process	1/1201	21/17774	0.770087	0.988924	Nitab4.5_0002756g0020	Nitab4.5_0002756g0020	1
BP	GO:0072528	pyrimidine-containing compound biosynthetic process	1/1201	21/17774	0.770087	0.988924	Nitab4.5_0002828g0060	Nitab4.5_0002828g0060	1
BP	GO:0042221	response to chemical	20/1201	340/17774	0.771878	0.988924	Nitab4.5_0000007g0150/Nitab4.5_0000007g0170/Nitab4.5_0000319g0270/Nitab4.5_0000884g0030/Nitab4.5_0000377g0130/Nitab4.5_0000634g0220/Nitab4.5_0004597g0070/Nitab4.5_0001945g0050/Nitab4.5_0000588g0250/Nitab4.5_0000244g0200/Nitab4.5_0000999g0120/Nitab4.5_0004404g0010/Nitab4.5_0000663g0220/Nitab4.5_0002367g0010/Nitab4.5_0001535g0030/Nitab4.5_0011176g0050/Nitab4.5_0001242g0020/Nitab4.5_0001718g0010/Nit…	Nitab4.5_0000007g0150/Nitab4.5_0000007g0170/Nitab4.5_0000319g0270/Nitab4.5_0000884g0030/Nitab4.5_0000377g0130/Nitab4.5_0000634g0220/Nitab4.5_0004597g0070/Nitab4.5_0001945g0050/Nitab4.5_0000588g0250/Nitab4.5_0000244g0200/Nitab4.5_0000999g0120/Nitab4.5_0004404g0010/Nitab4.5_0000663g0220/Nitab4.5_0002367g0010/Nitab4.5_0001535g0030/Nitab4.5_0011176g0050/Nitab4.5_0001242g0020/Nitab4.5_0001718g0010/Nit…	20
BP	GO:0009451	RNA modification	4/1201	77/17774	0.772827	0.988924	Nitab4.5_0006342g0010/Nitab4.5_0000745g0080/Nitab4.5_0001647g0010/Nitab4.5_0003280g0050	Nitab4.5_0006342g0010/Nitab4.5_0000745g0080/Nitab4.5_0001647g0010/Nitab4.5_0003280g0050	4
BP	GO:0006575	cellular modified amino acid metabolic process	2/1201	41/17774	0.774834	0.988924	Nitab4.5_0000025g0090/Nitab4.5_0003259g0080	Nitab4.5_0000025g0090/Nitab4.5_0003259g0080	2
BP	GO:0006399	tRNA metabolic process	13/1201	230/17774	0.785615	0.988924	Nitab4.5_0006342g0010/Nitab4.5_0004412g0060/Nitab4.5_0008353g0020/Nitab4.5_0010734g0030/Nitab4.5_0000094g0100/Nitab4.5_0002322g0120/Nitab4.5_0007570g0010/Nitab4.5_0008025g0020/Nitab4.5_0001198g0100/Nitab4.5_0006195g0050/Nitab4.5_0000057g0220/Nitab4.5_0004867g0070/Nitab4.5_0003389g0050	Nitab4.5_0006342g0010/Nitab4.5_0004412g0060/Nitab4.5_0008353g0020/Nitab4.5_0010734g0030/Nitab4.5_0000094g0100/Nitab4.5_0002322g0120/Nitab4.5_0007570g0010/Nitab4.5_0008025g0020/Nitab4.5_0001198g0100/Nitab4.5_0006195g0050/Nitab4.5_0000057g0220/Nitab4.5_0004867g0070/Nitab4.5_0003389g0050	13
BP	GO:0006739	NADP metabolic process	1/1201	22/17774	0.785641	0.988924	Nitab4.5_0003240g0050	Nitab4.5_0003240g0050	1
BP	GO:0009628	response to abiotic stimulus	1/1201	22/17774	0.785641	0.988924	Nitab4.5_0000588g0250	Nitab4.5_0000588g0250	1
BP	GO:0009772	photosynthetic electron transport in photosystem II	1/1201	22/17774	0.785641	0.988924	Nitab4.5_0003957g0010	Nitab4.5_0003957g0010	1
BP	GO:0001522	pseudouridine synthesis	2/1201	42/17774	0.786241	0.988924	Nitab4.5_0000745g0080/Nitab4.5_0003280g0050	Nitab4.5_0000745g0080/Nitab4.5_0003280g0050	2
BP	GO:0016053	organic acid biosynthetic process	12/1201	214/17774	0.787622	0.988924	Nitab4.5_0003094g0030/Nitab4.5_0001108g0030/Nitab4.5_0004426g0050/Nitab4.5_0000368g0080/Nitab4.5_0000428g0190/Nitab4.5_0007596g0020/Nitab4.5_0021029g0010/Nitab4.5_0000786g0160/Nitab4.5_0007061g0020/Nitab4.5_0000743g0100/Nitab4.5_0001560g0020/Nitab4.5_0003691g0040	Nitab4.5_0003094g0030/Nitab4.5_0001108g0030/Nitab4.5_0004426g0050/Nitab4.5_0000368g0080/Nitab4.5_0000428g0190/Nitab4.5_0007596g0020/Nitab4.5_0021029g0010/Nitab4.5_0000786g0160/Nitab4.5_0007061g0020/Nitab4.5_0000743g0100/Nitab4.5_0001560g0020/Nitab4.5_0003691g0040	12
BP	GO:0046394	carboxylic acid biosynthetic process	12/1201	214/17774	0.787622	0.988924	Nitab4.5_0003094g0030/Nitab4.5_0001108g0030/Nitab4.5_0004426g0050/Nitab4.5_0000368g0080/Nitab4.5_0000428g0190/Nitab4.5_0007596g0020/Nitab4.5_0021029g0010/Nitab4.5_0000786g0160/Nitab4.5_0007061g0020/Nitab4.5_0000743g0100/Nitab4.5_0001560g0020/Nitab4.5_0003691g0040	Nitab4.5_0003094g0030/Nitab4.5_0001108g0030/Nitab4.5_0004426g0050/Nitab4.5_0000368g0080/Nitab4.5_0000428g0190/Nitab4.5_0007596g0020/Nitab4.5_0021029g0010/Nitab4.5_0000786g0160/Nitab4.5_0007061g0020/Nitab4.5_0000743g0100/Nitab4.5_0001560g0020/Nitab4.5_0003691g0040	12
BP	GO:0008037	cell recognition	6/1201	115/17774	0.79733	0.988924	Nitab4.5_0001984g0100/Nitab4.5_0000036g0600/Nitab4.5_0006134g0080/Nitab4.5_0003796g0060/Nitab4.5_0002907g0060/Nitab4.5_0000945g0010	Nitab4.5_0001984g0100/Nitab4.5_0000036g0600/Nitab4.5_0006134g0080/Nitab4.5_0003796g0060/Nitab4.5_0002907g0060/Nitab4.5_0000945g0010	6
BP	GO:0009856	pollination	6/1201	115/17774	0.79733	0.988924	Nitab4.5_0001984g0100/Nitab4.5_0000036g0600/Nitab4.5_0006134g0080/Nitab4.5_0003796g0060/Nitab4.5_0002907g0060/Nitab4.5_0000945g0010	Nitab4.5_0001984g0100/Nitab4.5_0000036g0600/Nitab4.5_0006134g0080/Nitab4.5_0003796g0060/Nitab4.5_0002907g0060/Nitab4.5_0000945g0010	6
BP	GO:0009875	pollen-pistil interaction	6/1201	115/17774	0.79733	0.988924	Nitab4.5_0001984g0100/Nitab4.5_0000036g0600/Nitab4.5_0006134g0080/Nitab4.5_0003796g0060/Nitab4.5_0002907g0060/Nitab4.5_0000945g0010	Nitab4.5_0001984g0100/Nitab4.5_0000036g0600/Nitab4.5_0006134g0080/Nitab4.5_0003796g0060/Nitab4.5_0002907g0060/Nitab4.5_0000945g0010	6
BP	GO:0044706	multi-multicellular organism process	6/1201	115/17774	0.79733	0.988924	Nitab4.5_0001984g0100/Nitab4.5_0000036g0600/Nitab4.5_0006134g0080/Nitab4.5_0003796g0060/Nitab4.5_0002907g0060/Nitab4.5_0000945g0010	Nitab4.5_0001984g0100/Nitab4.5_0000036g0600/Nitab4.5_0006134g0080/Nitab4.5_0003796g0060/Nitab4.5_0002907g0060/Nitab4.5_0000945g0010	6
BP	GO:0048544	recognition of pollen	6/1201	115/17774	0.79733	0.988924	Nitab4.5_0001984g0100/Nitab4.5_0000036g0600/Nitab4.5_0006134g0080/Nitab4.5_0003796g0060/Nitab4.5_0002907g0060/Nitab4.5_0000945g0010	Nitab4.5_0001984g0100/Nitab4.5_0000036g0600/Nitab4.5_0006134g0080/Nitab4.5_0003796g0060/Nitab4.5_0002907g0060/Nitab4.5_0000945g0010	6
BP	GO:0006006	glucose metabolic process	1/1201	23/17774	0.800143	0.988924	Nitab4.5_0001701g0110	Nitab4.5_0001701g0110	1
BP	GO:0006074	(1->3)-beta-D-glucan metabolic process	1/1201	23/17774	0.800143	0.988924	Nitab4.5_0004243g0020	Nitab4.5_0004243g0020	1
BP	GO:0006075	(1->3)-beta-D-glucan biosynthetic process	1/1201	23/17774	0.800143	0.988924	Nitab4.5_0004243g0020	Nitab4.5_0004243g0020	1
BP	GO:0006259	DNA metabolic process	22/1201	380/17774	0.80402	0.988924	Nitab4.5_0007776g0010/Nitab4.5_0000309g0290/Nitab4.5_0008597g0010/Nitab4.5_0002247g0080/Nitab4.5_0001143g0010/Nitab4.5_0000110g0310/Nitab4.5_0006248g0050/Nitab4.5_0000383g0070/Nitab4.5_0004918g0050/Nitab4.5_0002918g0080/Nitab4.5_0009028g0030/Nitab4.5_0004300g0260/Nitab4.5_0001709g0090/Nitab4.5_0002737g0020/Nitab4.5_0004176g0010/Nitab4.5_0002568g0040/Nitab4.5_0001041g0180/Nitab4.5_0004386g0010/Nit…	Nitab4.5_0007776g0010/Nitab4.5_0000309g0290/Nitab4.5_0008597g0010/Nitab4.5_0002247g0080/Nitab4.5_0001143g0010/Nitab4.5_0000110g0310/Nitab4.5_0006248g0050/Nitab4.5_0000383g0070/Nitab4.5_0004918g0050/Nitab4.5_0002918g0080/Nitab4.5_0009028g0030/Nitab4.5_0004300g0260/Nitab4.5_0001709g0090/Nitab4.5_0002737g0020/Nitab4.5_0004176g0010/Nitab4.5_0002568g0040/Nitab4.5_0001041g0180/Nitab4.5_0004386g0010/Nit…	22
BP	GO:0015985	energy coupled proton transport, down electrochemical gradient	4/1201	81/17774	0.805734	0.988924	Nitab4.5_0002129g0130/Nitab4.5_0007876g0020/Nitab4.5_0006806g0110/Nitab4.5_0000859g0030	Nitab4.5_0002129g0130/Nitab4.5_0007876g0020/Nitab4.5_0006806g0110/Nitab4.5_0000859g0030	4
BP	GO:0015986	ATP synthesis coupled proton transport	4/1201	81/17774	0.805734	0.988924	Nitab4.5_0002129g0130/Nitab4.5_0007876g0020/Nitab4.5_0006806g0110/Nitab4.5_0000859g0030	Nitab4.5_0002129g0130/Nitab4.5_0007876g0020/Nitab4.5_0006806g0110/Nitab4.5_0000859g0030	4
BP	GO:0006996	organelle organization	17/1201	300/17774	0.807271	0.988924	Nitab4.5_0003490g0070/Nitab4.5_0007767g0030/Nitab4.5_0003703g0070/Nitab4.5_0000309g0290/Nitab4.5_0001308g0170/Nitab4.5_0010895g0020/Nitab4.5_0000364g0090/Nitab4.5_0000068g0320/Nitab4.5_0006248g0050/Nitab4.5_0000069g0570/Nitab4.5_0002918g0080/Nitab4.5_0002874g0020/Nitab4.5_0000350g0160/Nitab4.5_0002737g0020/Nitab4.5_0003307g0070/Nitab4.5_0009992g0020/Nitab4.5_0002040g0020	Nitab4.5_0003490g0070/Nitab4.5_0007767g0030/Nitab4.5_0003703g0070/Nitab4.5_0000309g0290/Nitab4.5_0001308g0170/Nitab4.5_0010895g0020/Nitab4.5_0000364g0090/Nitab4.5_0000068g0320/Nitab4.5_0006248g0050/Nitab4.5_0000069g0570/Nitab4.5_0002918g0080/Nitab4.5_0002874g0020/Nitab4.5_0000350g0160/Nitab4.5_0002737g0020/Nitab4.5_0003307g0070/Nitab4.5_0009992g0020/Nitab4.5_0002040g0020	17
BP	GO:0000723	telomere maintenance	1/1201	24/17774	0.813665	0.988924	Nitab4.5_0002737g0020	Nitab4.5_0002737g0020	1
BP	GO:0032200	telomere organization	1/1201	24/17774	0.813665	0.988924	Nitab4.5_0002737g0020	Nitab4.5_0002737g0020	1
BP	GO:0060249	anatomical structure homeostasis	1/1201	24/17774	0.813665	0.988924	Nitab4.5_0002737g0020	Nitab4.5_0002737g0020	1
BP	GO:0043623	cellular protein complex assembly	3/1201	64/17774	0.816175	0.988924	Nitab4.5_0001308g0170/Nitab4.5_0000068g0320/Nitab4.5_0002874g0020	Nitab4.5_0001308g0170/Nitab4.5_0000068g0320/Nitab4.5_0002874g0020	3
BP	GO:0006397	mRNA processing	5/1201	101/17774	0.820805	0.988924	Nitab4.5_0006465g0020/Nitab4.5_0002816g0030/Nitab4.5_0000716g0130/Nitab4.5_0009973g0020/Nitab4.5_0000974g0090	Nitab4.5_0006465g0020/Nitab4.5_0002816g0030/Nitab4.5_0000716g0130/Nitab4.5_0009973g0020/Nitab4.5_0000974g0090	5
BP	GO:0006664	glycolipid metabolic process	2/1201	47/17774	0.835939	0.988924	Nitab4.5_0000775g0120/Nitab4.5_0001362g0020	Nitab4.5_0000775g0120/Nitab4.5_0001362g0020	2
BP	GO:0009116	nucleoside metabolic process	2/1201	47/17774	0.835939	0.988924	Nitab4.5_0005081g0010/Nitab4.5_0010222g0030	Nitab4.5_0005081g0010/Nitab4.5_0010222g0030	2
BP	GO:0009247	glycolipid biosynthetic process	2/1201	47/17774	0.835939	0.988924	Nitab4.5_0000775g0120/Nitab4.5_0001362g0020	Nitab4.5_0000775g0120/Nitab4.5_0001362g0020	2
BP	GO:0046467	membrane lipid biosynthetic process	2/1201	47/17774	0.835939	0.988924	Nitab4.5_0000775g0120/Nitab4.5_0001362g0020	Nitab4.5_0000775g0120/Nitab4.5_0001362g0020	2
BP	GO:0072594	establishment of protein localization to organelle	2/1201	47/17774	0.835939	0.988924	Nitab4.5_0002715g0020/Nitab4.5_0002333g0110	Nitab4.5_0002715g0020/Nitab4.5_0002333g0110	2
BP	GO:1901657	glycosyl compound metabolic process	2/1201	47/17774	0.835939	0.988924	Nitab4.5_0005081g0010/Nitab4.5_0010222g0030	Nitab4.5_0005081g0010/Nitab4.5_0010222g0030	2
BP	GO:1903509	liposaccharide metabolic process	2/1201	47/17774	0.835939	0.988924	Nitab4.5_0000775g0120/Nitab4.5_0001362g0020	Nitab4.5_0000775g0120/Nitab4.5_0001362g0020	2
BP	GO:0006261	DNA-dependent DNA replication	1/1201	26/17774	0.838028	0.988924	Nitab4.5_0011075g0010	Nitab4.5_0011075g0010	1
BP	GO:0006400	tRNA modification	1/1201	26/17774	0.838028	0.988924	Nitab4.5_0006342g0010	Nitab4.5_0006342g0010	1
BP	GO:0006413	translational initiation	3/1201	67/17774	0.839648	0.988924	Nitab4.5_0001867g0130/Nitab4.5_0003397g0090/Nitab4.5_0008278g0020	Nitab4.5_0001867g0130/Nitab4.5_0003397g0090/Nitab4.5_0008278g0020	3
BP	GO:0033365	protein localization to organelle	3/1201	67/17774	0.839648	0.988924	Nitab4.5_0002715g0020/Nitab4.5_0002333g0110/Nitab4.5_0007229g0020	Nitab4.5_0002715g0020/Nitab4.5_0002333g0110/Nitab4.5_0007229g0020	3
BP	GO:0046700	heterocycle catabolic process	3/1201	67/17774	0.839648	0.988924	Nitab4.5_0001114g0020/Nitab4.5_0000068g0560/Nitab4.5_0010222g0030	Nitab4.5_0001114g0020/Nitab4.5_0000068g0560/Nitab4.5_0010222g0030	3
BP	GO:0071822	protein complex subunit organization	5/1201	104/17774	0.839723	0.988924	Nitab4.5_0002756g0020/Nitab4.5_0001308g0170/Nitab4.5_0000068g0320/Nitab4.5_0002874g0020/Nitab4.5_0004137g0010	Nitab4.5_0002756g0020/Nitab4.5_0001308g0170/Nitab4.5_0000068g0320/Nitab4.5_0002874g0020/Nitab4.5_0004137g0010	5
BP	GO:0044700	single organism signaling	16/1201	292/17774	0.84031	0.988924	Nitab4.5_0000301g0090/Nitab4.5_0010809g0020/Nitab4.5_0001014g0120/Nitab4.5_0001318g0010/Nitab4.5_0003998g0030/Nitab4.5_0007306g0010/Nitab4.5_0008173g0010/Nitab4.5_0006028g0020/Nitab4.5_0000642g0280/Nitab4.5_0001248g0010/Nitab4.5_0001576g0080/Nitab4.5_0000996g0050/Nitab4.5_0000368g0190/Nitab4.5_0000302g0110/Nitab4.5_0005463g0030/Nitab4.5_0011481g0020	Nitab4.5_0000301g0090/Nitab4.5_0010809g0020/Nitab4.5_0001014g0120/Nitab4.5_0001318g0010/Nitab4.5_0003998g0030/Nitab4.5_0007306g0010/Nitab4.5_0008173g0010/Nitab4.5_0006028g0020/Nitab4.5_0000642g0280/Nitab4.5_0001248g0010/Nitab4.5_0001576g0080/Nitab4.5_0000996g0050/Nitab4.5_0000368g0190/Nitab4.5_0000302g0110/Nitab4.5_0005463g0030/Nitab4.5_0011481g0020	16
BP	GO:0016071	mRNA metabolic process	6/1201	122/17774	0.840363	0.988924	Nitab4.5_0006465g0020/Nitab4.5_0002816g0030/Nitab4.5_0000716g0130/Nitab4.5_0009973g0020/Nitab4.5_0001647g0010/Nitab4.5_0000974g0090	Nitab4.5_0006465g0020/Nitab4.5_0002816g0030/Nitab4.5_0000716g0130/Nitab4.5_0009973g0020/Nitab4.5_0001647g0010/Nitab4.5_0000974g0090	6
BP	GO:0070085	glycosylation	6/1201	122/17774	0.840363	0.988924	Nitab4.5_0003683g0050/Nitab4.5_0001062g0110/Nitab4.5_0001213g0060/Nitab4.5_0007480g0040/Nitab4.5_0007253g0010/Nitab4.5_0004192g0040	Nitab4.5_0003683g0050/Nitab4.5_0001062g0110/Nitab4.5_0001213g0060/Nitab4.5_0007480g0040/Nitab4.5_0007253g0010/Nitab4.5_0004192g0040	6
BP	GO:0006333	chromatin assembly or disassembly	3/1201	68/17774	0.846875	0.988924	Nitab4.5_0000350g0160/Nitab4.5_0009992g0020/Nitab4.5_0002040g0020	Nitab4.5_0000350g0160/Nitab4.5_0009992g0020/Nitab4.5_0002040g0020	3
BP	GO:0008654	phospholipid biosynthetic process	3/1201	68/17774	0.846875	0.988924	Nitab4.5_0000775g0120/Nitab4.5_0000715g0160/Nitab4.5_0005597g0020	Nitab4.5_0000775g0120/Nitab4.5_0000715g0160/Nitab4.5_0005597g0020	3
BP	GO:0009966	regulation of signal transduction	1/1201	27/17774	0.848989	0.988924	Nitab4.5_0006028g0020	Nitab4.5_0006028g0020	1
BP	GO:0010646	regulation of cell communication	1/1201	27/17774	0.848989	0.988924	Nitab4.5_0006028g0020	Nitab4.5_0006028g0020	1
BP	GO:0023051	regulation of signaling	1/1201	27/17774	0.848989	0.988924	Nitab4.5_0006028g0020	Nitab4.5_0006028g0020	1
BP	GO:0034655	nucleobase-containing compound catabolic process	2/1201	49/17774	0.852709	0.988924	Nitab4.5_0001114g0020/Nitab4.5_0010222g0030	Nitab4.5_0001114g0020/Nitab4.5_0010222g0030	2
BP	GO:0044272	sulfur compound biosynthetic process	2/1201	49/17774	0.852709	0.988924	Nitab4.5_0002115g0020/Nitab4.5_0000428g0190	Nitab4.5_0002115g0020/Nitab4.5_0000428g0190	2
BP	GO:0044270	cellular nitrogen compound catabolic process	3/1201	69/17774	0.853817	0.988924	Nitab4.5_0001114g0020/Nitab4.5_0000068g0560/Nitab4.5_0010222g0030	Nitab4.5_0001114g0020/Nitab4.5_0000068g0560/Nitab4.5_0010222g0030	3
BP	GO:0006694	steroid biosynthetic process	1/1201	28/17774	0.859208	0.988924	Nitab4.5_0006281g0010	Nitab4.5_0006281g0010	1
BP	GO:0007264	small GTPase mediated signal transduction	1/1201	28/17774	0.859208	0.988924	Nitab4.5_0006028g0020	Nitab4.5_0006028g0020	1
BP	GO:1901361	organic cyclic compound catabolic process	3/1201	70/17774	0.860483	0.988924	Nitab4.5_0001114g0020/Nitab4.5_0000068g0560/Nitab4.5_0010222g0030	Nitab4.5_0001114g0020/Nitab4.5_0000068g0560/Nitab4.5_0010222g0030	3
BP	GO:0048193	Golgi vesicle transport	2/1201	50/17774	0.860495	0.988924	Nitab4.5_0000971g0140/Nitab4.5_0008902g0010	Nitab4.5_0000971g0140/Nitab4.5_0008902g0010	2
BP	GO:0044702	single organism reproductive process	6/1201	127/17774	0.866333	0.988924	Nitab4.5_0001984g0100/Nitab4.5_0000036g0600/Nitab4.5_0006134g0080/Nitab4.5_0003796g0060/Nitab4.5_0002907g0060/Nitab4.5_0000945g0010	Nitab4.5_0001984g0100/Nitab4.5_0000036g0600/Nitab4.5_0006134g0080/Nitab4.5_0003796g0060/Nitab4.5_0002907g0060/Nitab4.5_0000945g0010	6
BP	GO:0009152	purine ribonucleotide biosynthetic process	5/1201	109/17774	0.867583	0.988924	Nitab4.5_0002129g0130/Nitab4.5_0007876g0020/Nitab4.5_0006806g0110/Nitab4.5_0001873g0020/Nitab4.5_0000859g0030	Nitab4.5_0002129g0130/Nitab4.5_0007876g0020/Nitab4.5_0006806g0110/Nitab4.5_0001873g0020/Nitab4.5_0000859g0030	5
BP	GO:0009260	ribonucleotide biosynthetic process	5/1201	109/17774	0.867583	0.988924	Nitab4.5_0002129g0130/Nitab4.5_0007876g0020/Nitab4.5_0006806g0110/Nitab4.5_0001873g0020/Nitab4.5_0000859g0030	Nitab4.5_0002129g0130/Nitab4.5_0007876g0020/Nitab4.5_0006806g0110/Nitab4.5_0001873g0020/Nitab4.5_0000859g0030	5
BP	GO:0046390	ribose phosphate biosynthetic process	5/1201	109/17774	0.867583	0.988924	Nitab4.5_0002129g0130/Nitab4.5_0007876g0020/Nitab4.5_0006806g0110/Nitab4.5_0001873g0020/Nitab4.5_0000859g0030	Nitab4.5_0002129g0130/Nitab4.5_0007876g0020/Nitab4.5_0006806g0110/Nitab4.5_0001873g0020/Nitab4.5_0000859g0030	5
BP	GO:0006605	protein targeting	2/1201	51/17774	0.867902	0.988924	Nitab4.5_0002715g0020/Nitab4.5_0002333g0110	Nitab4.5_0002715g0020/Nitab4.5_0002333g0110	2
BP	GO:0042440	pigment metabolic process	1/1201	29/17774	0.868737	0.988924	Nitab4.5_0000068g0560	Nitab4.5_0000068g0560	1
BP	GO:0015672	monovalent inorganic cation transport	13/1201	250/17774	0.87004	0.988924	Nitab4.5_0001152g0650/Nitab4.5_0000704g0030/Nitab4.5_0002129g0130/Nitab4.5_0000109g0540/Nitab4.5_0003626g0040/Nitab4.5_0007876g0020/Nitab4.5_0000143g0160/Nitab4.5_0000079g0230/Nitab4.5_0001196g0060/Nitab4.5_0003896g0010/Nitab4.5_0006806g0110/Nitab4.5_0004751g0010/Nitab4.5_0000859g0030	Nitab4.5_0001152g0650/Nitab4.5_0000704g0030/Nitab4.5_0002129g0130/Nitab4.5_0000109g0540/Nitab4.5_0003626g0040/Nitab4.5_0007876g0020/Nitab4.5_0000143g0160/Nitab4.5_0000079g0230/Nitab4.5_0001196g0060/Nitab4.5_0003896g0010/Nitab4.5_0006806g0110/Nitab4.5_0004751g0010/Nitab4.5_0000859g0030	13
BP	GO:0008033	tRNA processing	4/1201	91/17774	0.871222	0.988924	Nitab4.5_0006342g0010/Nitab4.5_0004412g0060/Nitab4.5_0008353g0020/Nitab4.5_0000057g0220	Nitab4.5_0006342g0010/Nitab4.5_0004412g0060/Nitab4.5_0008353g0020/Nitab4.5_0000057g0220	4
BP	GO:0019439	aromatic compound catabolic process	3/1201	72/17774	0.873018	0.988924	Nitab4.5_0001114g0020/Nitab4.5_0000068g0560/Nitab4.5_0010222g0030	Nitab4.5_0001114g0020/Nitab4.5_0000068g0560/Nitab4.5_0010222g0030	3
BP	GO:0016311	dephosphorylation	2/1201	52/17774	0.874946	0.988924	Nitab4.5_0029014g0010/Nitab4.5_0001978g0050	Nitab4.5_0029014g0010/Nitab4.5_0001978g0050	2
BP	GO:0006754	ATP biosynthetic process	4/1201	92/17774	0.876587	0.988924	Nitab4.5_0002129g0130/Nitab4.5_0007876g0020/Nitab4.5_0006806g0110/Nitab4.5_0000859g0030	Nitab4.5_0002129g0130/Nitab4.5_0007876g0020/Nitab4.5_0006806g0110/Nitab4.5_0000859g0030	4
BP	GO:0009142	nucleoside triphosphate biosynthetic process	4/1201	92/17774	0.876587	0.988924	Nitab4.5_0002129g0130/Nitab4.5_0007876g0020/Nitab4.5_0006806g0110/Nitab4.5_0000859g0030	Nitab4.5_0002129g0130/Nitab4.5_0007876g0020/Nitab4.5_0006806g0110/Nitab4.5_0000859g0030	4
BP	GO:0009145	purine nucleoside triphosphate biosynthetic process	4/1201	92/17774	0.876587	0.988924	Nitab4.5_0002129g0130/Nitab4.5_0007876g0020/Nitab4.5_0006806g0110/Nitab4.5_0000859g0030	Nitab4.5_0002129g0130/Nitab4.5_0007876g0020/Nitab4.5_0006806g0110/Nitab4.5_0000859g0030	4
BP	GO:0009201	ribonucleoside triphosphate biosynthetic process	4/1201	92/17774	0.876587	0.988924	Nitab4.5_0002129g0130/Nitab4.5_0007876g0020/Nitab4.5_0006806g0110/Nitab4.5_0000859g0030	Nitab4.5_0002129g0130/Nitab4.5_0007876g0020/Nitab4.5_0006806g0110/Nitab4.5_0000859g0030	4
BP	GO:0009206	purine ribonucleoside triphosphate biosynthetic process	4/1201	92/17774	0.876587	0.988924	Nitab4.5_0002129g0130/Nitab4.5_0007876g0020/Nitab4.5_0006806g0110/Nitab4.5_0000859g0030	Nitab4.5_0002129g0130/Nitab4.5_0007876g0020/Nitab4.5_0006806g0110/Nitab4.5_0000859g0030	4
BP	GO:0090407	organophosphate biosynthetic process	12/1201	235/17774	0.877206	0.988924	Nitab4.5_0002129g0130/Nitab4.5_0008037g0020/Nitab4.5_0007876g0020/Nitab4.5_0003240g0050/Nitab4.5_0000775g0120/Nitab4.5_0006806g0110/Nitab4.5_0002828g0060/Nitab4.5_0001873g0020/Nitab4.5_0000715g0160/Nitab4.5_0000859g0030/Nitab4.5_0004816g0010/Nitab4.5_0005597g0020	Nitab4.5_0002129g0130/Nitab4.5_0008037g0020/Nitab4.5_0007876g0020/Nitab4.5_0003240g0050/Nitab4.5_0000775g0120/Nitab4.5_0006806g0110/Nitab4.5_0002828g0060/Nitab4.5_0001873g0020/Nitab4.5_0000715g0160/Nitab4.5_0000859g0030/Nitab4.5_0004816g0010/Nitab4.5_0005597g0020	12
BP	GO:0006486	protein glycosylation	5/1201	111/17774	0.877525	0.988924	Nitab4.5_0003683g0050/Nitab4.5_0001213g0060/Nitab4.5_0007480g0040/Nitab4.5_0007253g0010/Nitab4.5_0004192g0040	Nitab4.5_0003683g0050/Nitab4.5_0001213g0060/Nitab4.5_0007480g0040/Nitab4.5_0007253g0010/Nitab4.5_0004192g0040	5
BP	GO:0006631	fatty acid metabolic process	5/1201	111/17774	0.877525	0.988924	Nitab4.5_0003094g0030/Nitab4.5_0001108g0030/Nitab4.5_0007596g0020/Nitab4.5_0007474g0020/Nitab4.5_0008063g0020	Nitab4.5_0003094g0030/Nitab4.5_0001108g0030/Nitab4.5_0007596g0020/Nitab4.5_0007474g0020/Nitab4.5_0008063g0020	5
BP	GO:0009100	glycoprotein metabolic process	5/1201	111/17774	0.877525	0.988924	Nitab4.5_0003683g0050/Nitab4.5_0001213g0060/Nitab4.5_0007480g0040/Nitab4.5_0007253g0010/Nitab4.5_0004192g0040	Nitab4.5_0003683g0050/Nitab4.5_0001213g0060/Nitab4.5_0007480g0040/Nitab4.5_0007253g0010/Nitab4.5_0004192g0040	5
BP	GO:0009101	glycoprotein biosynthetic process	5/1201	111/17774	0.877525	0.988924	Nitab4.5_0003683g0050/Nitab4.5_0001213g0060/Nitab4.5_0007480g0040/Nitab4.5_0007253g0010/Nitab4.5_0004192g0040	Nitab4.5_0003683g0050/Nitab4.5_0001213g0060/Nitab4.5_0007480g0040/Nitab4.5_0007253g0010/Nitab4.5_0004192g0040	5
BP	GO:0043413	macromolecule glycosylation	5/1201	111/17774	0.877525	0.988924	Nitab4.5_0003683g0050/Nitab4.5_0001213g0060/Nitab4.5_0007480g0040/Nitab4.5_0007253g0010/Nitab4.5_0004192g0040	Nitab4.5_0003683g0050/Nitab4.5_0001213g0060/Nitab4.5_0007480g0040/Nitab4.5_0007253g0010/Nitab4.5_0004192g0040	5
BP	GO:0048285	organelle fission	1/1201	30/17774	0.877621	0.988924	Nitab4.5_0003703g0070	Nitab4.5_0003703g0070	1
BP	GO:0006643	membrane lipid metabolic process	2/1201	53/17774	0.881642	0.988924	Nitab4.5_0000775g0120/Nitab4.5_0001362g0020	Nitab4.5_0000775g0120/Nitab4.5_0001362g0020	2
BP	GO:0008202	steroid metabolic process	1/1201	31/17774	0.885904	0.988924	Nitab4.5_0006281g0010	Nitab4.5_0006281g0010	1
BP	GO:0009719	response to endogenous stimulus	9/1201	186/17774	0.888501	0.988924	Nitab4.5_0000319g0270/Nitab4.5_0000999g0120/Nitab4.5_0004404g0010/Nitab4.5_0000663g0220/Nitab4.5_0002367g0010/Nitab4.5_0001535g0030/Nitab4.5_0011176g0050/Nitab4.5_0001242g0020/Nitab4.5_0002693g0090	Nitab4.5_0000319g0270/Nitab4.5_0000999g0120/Nitab4.5_0004404g0010/Nitab4.5_0000663g0220/Nitab4.5_0002367g0010/Nitab4.5_0001535g0030/Nitab4.5_0011176g0050/Nitab4.5_0001242g0020/Nitab4.5_0002693g0090	9
BP	GO:0009725	response to hormone	9/1201	186/17774	0.888501	0.988924	Nitab4.5_0000319g0270/Nitab4.5_0000999g0120/Nitab4.5_0004404g0010/Nitab4.5_0000663g0220/Nitab4.5_0002367g0010/Nitab4.5_0001535g0030/Nitab4.5_0011176g0050/Nitab4.5_0001242g0020/Nitab4.5_0002693g0090	Nitab4.5_0000319g0270/Nitab4.5_0000999g0120/Nitab4.5_0004404g0010/Nitab4.5_0000663g0220/Nitab4.5_0002367g0010/Nitab4.5_0001535g0030/Nitab4.5_0011176g0050/Nitab4.5_0001242g0020/Nitab4.5_0002693g0090	9
BP	GO:0010033	response to organic substance	9/1201	186/17774	0.888501	0.988924	Nitab4.5_0000319g0270/Nitab4.5_0000999g0120/Nitab4.5_0004404g0010/Nitab4.5_0000663g0220/Nitab4.5_0002367g0010/Nitab4.5_0001535g0030/Nitab4.5_0011176g0050/Nitab4.5_0001242g0020/Nitab4.5_0002693g0090	Nitab4.5_0000319g0270/Nitab4.5_0000999g0120/Nitab4.5_0004404g0010/Nitab4.5_0000663g0220/Nitab4.5_0002367g0010/Nitab4.5_0001535g0030/Nitab4.5_0011176g0050/Nitab4.5_0001242g0020/Nitab4.5_0002693g0090	9
BP	GO:0065008	regulation of biological quality	15/1201	294/17774	0.899877	0.988924	Nitab4.5_0000745g0180/Nitab4.5_0000341g0010/Nitab4.5_0003460g0050/Nitab4.5_0011709g0010/Nitab4.5_0000408g0170/Nitab4.5_0004479g0030/Nitab4.5_0002383g0100/Nitab4.5_0002874g0020/Nitab4.5_0000798g0090/Nitab4.5_0007229g0020/Nitab4.5_0002737g0020/Nitab4.5_0004191g0010/Nitab4.5_0000005g0310/Nitab4.5_0001315g0230/Nitab4.5_0013622g0010	Nitab4.5_0000745g0180/Nitab4.5_0000341g0010/Nitab4.5_0003460g0050/Nitab4.5_0011709g0010/Nitab4.5_0000408g0170/Nitab4.5_0004479g0030/Nitab4.5_0002383g0100/Nitab4.5_0002874g0020/Nitab4.5_0000798g0090/Nitab4.5_0007229g0020/Nitab4.5_0002737g0020/Nitab4.5_0004191g0010/Nitab4.5_0000005g0310/Nitab4.5_0001315g0230/Nitab4.5_0013622g0010	15
BP	GO:0000096	sulfur amino acid metabolic process	1/1201	33/17774	0.900828	0.988924	Nitab4.5_0000428g0190	Nitab4.5_0000428g0190	1
BP	GO:0006497	protein lipidation	1/1201	33/17774	0.900828	0.988924	Nitab4.5_0000775g0120	Nitab4.5_0000775g0120	1
BP	GO:0006505	GPI anchor metabolic process	1/1201	33/17774	0.900828	0.988924	Nitab4.5_0000775g0120	Nitab4.5_0000775g0120	1
BP	GO:0006506	GPI anchor biosynthetic process	1/1201	33/17774	0.900828	0.988924	Nitab4.5_0000775g0120	Nitab4.5_0000775g0120	1
BP	GO:0006661	phosphatidylinositol biosynthetic process	1/1201	33/17774	0.900828	0.988924	Nitab4.5_0000775g0120	Nitab4.5_0000775g0120	1
BP	GO:0042157	lipoprotein metabolic process	1/1201	33/17774	0.900828	0.988924	Nitab4.5_0000775g0120	Nitab4.5_0000775g0120	1
BP	GO:0042158	lipoprotein biosynthetic process	1/1201	33/17774	0.900828	0.988924	Nitab4.5_0000775g0120	Nitab4.5_0000775g0120	1
BP	GO:0045454	cell redox homeostasis	10/1201	208/17774	0.902559	0.988924	Nitab4.5_0000745g0180/Nitab4.5_0003460g0050/Nitab4.5_0011709g0010/Nitab4.5_0000408g0170/Nitab4.5_0004479g0030/Nitab4.5_0002383g0100/Nitab4.5_0000798g0090/Nitab4.5_0000005g0310/Nitab4.5_0001315g0230/Nitab4.5_0013622g0010	Nitab4.5_0000745g0180/Nitab4.5_0003460g0050/Nitab4.5_0011709g0010/Nitab4.5_0000408g0170/Nitab4.5_0004479g0030/Nitab4.5_0002383g0100/Nitab4.5_0000798g0090/Nitab4.5_0000005g0310/Nitab4.5_0001315g0230/Nitab4.5_0013622g0010	10
BP	GO:0098655	cation transmembrane transport	10/1201	208/17774	0.902559	0.988924	Nitab4.5_0002129g0130/Nitab4.5_0000880g0110/Nitab4.5_0000102g0450/Nitab4.5_0000109g0540/Nitab4.5_0007876g0020/Nitab4.5_0001196g0060/Nitab4.5_0003896g0010/Nitab4.5_0006806g0110/Nitab4.5_0004751g0010/Nitab4.5_0000859g0030	Nitab4.5_0002129g0130/Nitab4.5_0000880g0110/Nitab4.5_0000102g0450/Nitab4.5_0000109g0540/Nitab4.5_0007876g0020/Nitab4.5_0001196g0060/Nitab4.5_0003896g0010/Nitab4.5_0006806g0110/Nitab4.5_0004751g0010/Nitab4.5_0000859g0030	10
BP	GO:0098660	inorganic ion transmembrane transport	10/1201	208/17774	0.902559	0.988924	Nitab4.5_0002129g0130/Nitab4.5_0000880g0110/Nitab4.5_0000102g0450/Nitab4.5_0000109g0540/Nitab4.5_0007876g0020/Nitab4.5_0001196g0060/Nitab4.5_0003896g0010/Nitab4.5_0006806g0110/Nitab4.5_0004751g0010/Nitab4.5_0000859g0030	Nitab4.5_0002129g0130/Nitab4.5_0000880g0110/Nitab4.5_0000102g0450/Nitab4.5_0000109g0540/Nitab4.5_0007876g0020/Nitab4.5_0001196g0060/Nitab4.5_0003896g0010/Nitab4.5_0006806g0110/Nitab4.5_0004751g0010/Nitab4.5_0000859g0030	10
BP	GO:0098662	inorganic cation transmembrane transport	10/1201	208/17774	0.902559	0.988924	Nitab4.5_0002129g0130/Nitab4.5_0000880g0110/Nitab4.5_0000102g0450/Nitab4.5_0000109g0540/Nitab4.5_0007876g0020/Nitab4.5_0001196g0060/Nitab4.5_0003896g0010/Nitab4.5_0006806g0110/Nitab4.5_0004751g0010/Nitab4.5_0000859g0030	Nitab4.5_0002129g0130/Nitab4.5_0000880g0110/Nitab4.5_0000102g0450/Nitab4.5_0000109g0540/Nitab4.5_0007876g0020/Nitab4.5_0001196g0060/Nitab4.5_0003896g0010/Nitab4.5_0006806g0110/Nitab4.5_0004751g0010/Nitab4.5_0000859g0030	10
BP	GO:0006164	purine nucleotide biosynthetic process	5/1201	117/17774	0.903616	0.988924	Nitab4.5_0002129g0130/Nitab4.5_0007876g0020/Nitab4.5_0006806g0110/Nitab4.5_0001873g0020/Nitab4.5_0000859g0030	Nitab4.5_0002129g0130/Nitab4.5_0007876g0020/Nitab4.5_0006806g0110/Nitab4.5_0001873g0020/Nitab4.5_0000859g0030	5
BP	GO:0006325	chromatin organization	5/1201	117/17774	0.903616	0.988924	Nitab4.5_0010895g0020/Nitab4.5_0000069g0570/Nitab4.5_0000350g0160/Nitab4.5_0009992g0020/Nitab4.5_0002040g0020	Nitab4.5_0010895g0020/Nitab4.5_0000069g0570/Nitab4.5_0000350g0160/Nitab4.5_0009992g0020/Nitab4.5_0002040g0020	5
BP	GO:0000003	reproduction	6/1201	136/17774	0.904219	0.988924	Nitab4.5_0001984g0100/Nitab4.5_0000036g0600/Nitab4.5_0006134g0080/Nitab4.5_0003796g0060/Nitab4.5_0002907g0060/Nitab4.5_0000945g0010	Nitab4.5_0001984g0100/Nitab4.5_0000036g0600/Nitab4.5_0006134g0080/Nitab4.5_0003796g0060/Nitab4.5_0002907g0060/Nitab4.5_0000945g0010	6
BP	GO:0022414	reproductive process	6/1201	136/17774	0.904219	0.988924	Nitab4.5_0001984g0100/Nitab4.5_0000036g0600/Nitab4.5_0006134g0080/Nitab4.5_0003796g0060/Nitab4.5_0002907g0060/Nitab4.5_0000945g0010	Nitab4.5_0001984g0100/Nitab4.5_0000036g0600/Nitab4.5_0006134g0080/Nitab4.5_0003796g0060/Nitab4.5_0002907g0060/Nitab4.5_0000945g0010	6
BP	GO:0006633	fatty acid biosynthetic process	3/1201	78/17774	0.904834	0.988924	Nitab4.5_0003094g0030/Nitab4.5_0001108g0030/Nitab4.5_0007596g0020	Nitab4.5_0003094g0030/Nitab4.5_0001108g0030/Nitab4.5_0007596g0020	3
BP	GO:0009057	macromolecule catabolic process	14/1201	279/17774	0.905616	0.988924	Nitab4.5_0000188g0340/Nitab4.5_0003207g0080/Nitab4.5_0001581g0010/Nitab4.5_0004056g0020/Nitab4.5_0005702g0020/Nitab4.5_0001581g0080/Nitab4.5_0007206g0030/Nitab4.5_0005898g0010/Nitab4.5_0002206g0070/Nitab4.5_0006749g0020/Nitab4.5_0005266g0070/Nitab4.5_0001535g0020/Nitab4.5_0000822g0090/Nitab4.5_0004183g0020	Nitab4.5_0000188g0340/Nitab4.5_0003207g0080/Nitab4.5_0001581g0010/Nitab4.5_0004056g0020/Nitab4.5_0005702g0020/Nitab4.5_0001581g0080/Nitab4.5_0007206g0030/Nitab4.5_0005898g0010/Nitab4.5_0002206g0070/Nitab4.5_0006749g0020/Nitab4.5_0005266g0070/Nitab4.5_0001535g0020/Nitab4.5_0000822g0090/Nitab4.5_0004183g0020	14
BP	GO:0072330	monocarboxylic acid biosynthetic process	4/1201	99/17774	0.908983	0.988924	Nitab4.5_0003094g0030/Nitab4.5_0001108g0030/Nitab4.5_0007596g0020/Nitab4.5_0007061g0020	Nitab4.5_0003094g0030/Nitab4.5_0001108g0030/Nitab4.5_0007596g0020/Nitab4.5_0007061g0020	4
BP	GO:0019725	cellular homeostasis	10/1201	212/17774	0.914077	0.988924	Nitab4.5_0000745g0180/Nitab4.5_0003460g0050/Nitab4.5_0011709g0010/Nitab4.5_0000408g0170/Nitab4.5_0004479g0030/Nitab4.5_0002383g0100/Nitab4.5_0000798g0090/Nitab4.5_0000005g0310/Nitab4.5_0001315g0230/Nitab4.5_0013622g0010	Nitab4.5_0000745g0180/Nitab4.5_0003460g0050/Nitab4.5_0011709g0010/Nitab4.5_0000408g0170/Nitab4.5_0004479g0030/Nitab4.5_0002383g0100/Nitab4.5_0000798g0090/Nitab4.5_0000005g0310/Nitab4.5_0001315g0230/Nitab4.5_0013622g0010	10
BP	GO:0006461	protein complex assembly	3/1201	81/17774	0.917872	0.988924	Nitab4.5_0001308g0170/Nitab4.5_0000068g0320/Nitab4.5_0002874g0020	Nitab4.5_0001308g0170/Nitab4.5_0000068g0320/Nitab4.5_0002874g0020	3
BP	GO:0070271	protein complex biogenesis	3/1201	81/17774	0.917872	0.988924	Nitab4.5_0001308g0170/Nitab4.5_0000068g0320/Nitab4.5_0002874g0020	Nitab4.5_0001308g0170/Nitab4.5_0000068g0320/Nitab4.5_0002874g0020	3
BP	GO:0006357	regulation of transcription from RNA polymerase II promoter	1/1201	36/17774	0.919637	0.988924	Nitab4.5_0000583g0090	Nitab4.5_0000583g0090	1
BP	GO:0007034	vacuolar transport	1/1201	36/17774	0.919637	0.988924	Nitab4.5_0000012g0320	Nitab4.5_0000012g0320	1
BP	GO:0048583	regulation of response to stimulus	1/1201	36/17774	0.919637	0.988924	Nitab4.5_0006028g0020	Nitab4.5_0006028g0020	1
BP	GO:0022607	cellular component assembly	11/1201	233/17774	0.922164	0.988924	Nitab4.5_0000154g0250/Nitab4.5_0001308g0170/Nitab4.5_0002816g0030/Nitab4.5_0008369g0010/Nitab4.5_0000068g0320/Nitab4.5_0002874g0020/Nitab4.5_0002347g0030/Nitab4.5_0000025g0580/Nitab4.5_0013295g0010/Nitab4.5_0009992g0020/Nitab4.5_0002040g0020	Nitab4.5_0000154g0250/Nitab4.5_0001308g0170/Nitab4.5_0002816g0030/Nitab4.5_0008369g0010/Nitab4.5_0000068g0320/Nitab4.5_0002874g0020/Nitab4.5_0002347g0030/Nitab4.5_0000025g0580/Nitab4.5_0013295g0010/Nitab4.5_0009992g0020/Nitab4.5_0002040g0020	11
BP	GO:0009124	nucleoside monophosphate biosynthetic process	4/1201	103/17774	0.923892	0.988924	Nitab4.5_0002129g0130/Nitab4.5_0007876g0020/Nitab4.5_0006806g0110/Nitab4.5_0000859g0030	Nitab4.5_0002129g0130/Nitab4.5_0007876g0020/Nitab4.5_0006806g0110/Nitab4.5_0000859g0030	4
BP	GO:0009127	purine nucleoside monophosphate biosynthetic process	4/1201	103/17774	0.923892	0.988924	Nitab4.5_0002129g0130/Nitab4.5_0007876g0020/Nitab4.5_0006806g0110/Nitab4.5_0000859g0030	Nitab4.5_0002129g0130/Nitab4.5_0007876g0020/Nitab4.5_0006806g0110/Nitab4.5_0000859g0030	4
BP	GO:0009156	ribonucleoside monophosphate biosynthetic process	4/1201	103/17774	0.923892	0.988924	Nitab4.5_0002129g0130/Nitab4.5_0007876g0020/Nitab4.5_0006806g0110/Nitab4.5_0000859g0030	Nitab4.5_0002129g0130/Nitab4.5_0007876g0020/Nitab4.5_0006806g0110/Nitab4.5_0000859g0030	4
BP	GO:0009168	purine ribonucleoside monophosphate biosynthetic process	4/1201	103/17774	0.923892	0.988924	Nitab4.5_0002129g0130/Nitab4.5_0007876g0020/Nitab4.5_0006806g0110/Nitab4.5_0000859g0030	Nitab4.5_0002129g0130/Nitab4.5_0007876g0020/Nitab4.5_0006806g0110/Nitab4.5_0000859g0030	4
BP	GO:0006334	nucleosome assembly	2/1201	61/17774	0.924378	0.988924	Nitab4.5_0009992g0020/Nitab4.5_0002040g0020	Nitab4.5_0009992g0020/Nitab4.5_0002040g0020	2
BP	GO:0031497	chromatin assembly	2/1201	61/17774	0.924378	0.988924	Nitab4.5_0009992g0020/Nitab4.5_0002040g0020	Nitab4.5_0009992g0020/Nitab4.5_0002040g0020	2
BP	GO:0034728	nucleosome organization	2/1201	61/17774	0.924378	0.988924	Nitab4.5_0009992g0020/Nitab4.5_0002040g0020	Nitab4.5_0009992g0020/Nitab4.5_0002040g0020	2
BP	GO:0072522	purine-containing compound biosynthetic process	5/1201	124/17774	0.927815	0.988924	Nitab4.5_0002129g0130/Nitab4.5_0007876g0020/Nitab4.5_0006806g0110/Nitab4.5_0001873g0020/Nitab4.5_0000859g0030	Nitab4.5_0002129g0130/Nitab4.5_0007876g0020/Nitab4.5_0006806g0110/Nitab4.5_0001873g0020/Nitab4.5_0000859g0030	5
BP	GO:0042592	homeostatic process	11/1201	236/17774	0.92914	0.988924	Nitab4.5_0000745g0180/Nitab4.5_0003460g0050/Nitab4.5_0011709g0010/Nitab4.5_0000408g0170/Nitab4.5_0004479g0030/Nitab4.5_0002383g0100/Nitab4.5_0000798g0090/Nitab4.5_0002737g0020/Nitab4.5_0000005g0310/Nitab4.5_0001315g0230/Nitab4.5_0013622g0010	Nitab4.5_0000745g0180/Nitab4.5_0003460g0050/Nitab4.5_0011709g0010/Nitab4.5_0000408g0170/Nitab4.5_0004479g0030/Nitab4.5_0002383g0100/Nitab4.5_0000798g0090/Nitab4.5_0002737g0020/Nitab4.5_0000005g0310/Nitab4.5_0001315g0230/Nitab4.5_0013622g0010	11
BP	GO:0006887	exocytosis	3/1201	84/17774	0.92926	0.988924	Nitab4.5_0000116g0470/Nitab4.5_0000096g0310/Nitab4.5_0000357g0250	Nitab4.5_0000116g0470/Nitab4.5_0000096g0310/Nitab4.5_0000357g0250	3
BP	GO:0016192	vesicle-mediated transport	16/1201	325/17774	0.930777	0.988924	Nitab4.5_0006801g0050/Nitab4.5_0000487g0030/Nitab4.5_0000797g0030/Nitab4.5_0002998g0070/Nitab4.5_0002444g0030/Nitab4.5_0000116g0470/Nitab4.5_0000971g0140/Nitab4.5_0002327g0020/Nitab4.5_0008233g0010/Nitab4.5_0000897g0020/Nitab4.5_0000096g0310/Nitab4.5_0004172g0120/Nitab4.5_0000357g0250/Nitab4.5_0002975g0020/Nitab4.5_0008902g0010/Nitab4.5_0000006g0150	Nitab4.5_0006801g0050/Nitab4.5_0000487g0030/Nitab4.5_0000797g0030/Nitab4.5_0002998g0070/Nitab4.5_0002444g0030/Nitab4.5_0000116g0470/Nitab4.5_0000971g0140/Nitab4.5_0002327g0020/Nitab4.5_0008233g0010/Nitab4.5_0000897g0020/Nitab4.5_0000096g0310/Nitab4.5_0004172g0120/Nitab4.5_0000357g0250/Nitab4.5_0002975g0020/Nitab4.5_0008902g0010/Nitab4.5_0000006g0150	16
BP	GO:0006323	DNA packaging	2/1201	63/17774	0.93252	0.988924	Nitab4.5_0009992g0020/Nitab4.5_0002040g0020	Nitab4.5_0009992g0020/Nitab4.5_0002040g0020	2
BP	GO:0032940	secretion by cell	3/1201	85/17774	0.932721	0.988924	Nitab4.5_0000116g0470/Nitab4.5_0000096g0310/Nitab4.5_0000357g0250	Nitab4.5_0000116g0470/Nitab4.5_0000096g0310/Nitab4.5_0000357g0250	3
BP	GO:0046474	glycerophospholipid biosynthetic process	1/1201	39/17774	0.934881	0.988924	Nitab4.5_0000775g0120	Nitab4.5_0000775g0120	1
BP	GO:0032501	multicellular organismal process	7/1201	166/17774	0.937319	0.988924	Nitab4.5_0001984g0100/Nitab4.5_0000036g0600/Nitab4.5_0006134g0080/Nitab4.5_0003796g0060/Nitab4.5_0000038g0040/Nitab4.5_0002907g0060/Nitab4.5_0000945g0010	Nitab4.5_0001984g0100/Nitab4.5_0000036g0600/Nitab4.5_0006134g0080/Nitab4.5_0003796g0060/Nitab4.5_0000038g0040/Nitab4.5_0002907g0060/Nitab4.5_0000945g0010	7
BP	GO:0065004	protein-DNA complex assembly	2/1201	65/17774	0.939828	0.988924	Nitab4.5_0009992g0020/Nitab4.5_0002040g0020	Nitab4.5_0009992g0020/Nitab4.5_0002040g0020	2
BP	GO:0071824	protein-DNA complex subunit organization	2/1201	65/17774	0.939828	0.988924	Nitab4.5_0009992g0020/Nitab4.5_0002040g0020	Nitab4.5_0009992g0020/Nitab4.5_0002040g0020	2
BP	GO:0006511	ubiquitin-dependent protein catabolic process	6/1201	148/17774	0.940095	0.988924	Nitab4.5_0005702g0020/Nitab4.5_0002206g0070/Nitab4.5_0006749g0020/Nitab4.5_0005266g0070/Nitab4.5_0000822g0090/Nitab4.5_0004183g0020	Nitab4.5_0005702g0020/Nitab4.5_0002206g0070/Nitab4.5_0006749g0020/Nitab4.5_0005266g0070/Nitab4.5_0000822g0090/Nitab4.5_0004183g0020	6
BP	GO:0019941	modification-dependent protein catabolic process	6/1201	148/17774	0.940095	0.988924	Nitab4.5_0005702g0020/Nitab4.5_0002206g0070/Nitab4.5_0006749g0020/Nitab4.5_0005266g0070/Nitab4.5_0000822g0090/Nitab4.5_0004183g0020	Nitab4.5_0005702g0020/Nitab4.5_0002206g0070/Nitab4.5_0006749g0020/Nitab4.5_0005266g0070/Nitab4.5_0000822g0090/Nitab4.5_0004183g0020	6
BP	GO:0034622	cellular macromolecular complex assembly	6/1201	148/17774	0.940095	0.988924	Nitab4.5_0001308g0170/Nitab4.5_0002816g0030/Nitab4.5_0000068g0320/Nitab4.5_0002874g0020/Nitab4.5_0009992g0020/Nitab4.5_0002040g0020	Nitab4.5_0001308g0170/Nitab4.5_0002816g0030/Nitab4.5_0000068g0320/Nitab4.5_0002874g0020/Nitab4.5_0009992g0020/Nitab4.5_0002040g0020	6
BP	GO:0043632	modification-dependent macromolecule catabolic process	6/1201	148/17774	0.940095	0.988924	Nitab4.5_0005702g0020/Nitab4.5_0002206g0070/Nitab4.5_0006749g0020/Nitab4.5_0005266g0070/Nitab4.5_0000822g0090/Nitab4.5_0004183g0020	Nitab4.5_0005702g0020/Nitab4.5_0002206g0070/Nitab4.5_0006749g0020/Nitab4.5_0005266g0070/Nitab4.5_0000822g0090/Nitab4.5_0004183g0020	6
BP	GO:0006818	hydrogen transport	7/1201	168/17774	0.941911	0.988924	Nitab4.5_0001152g0650/Nitab4.5_0000704g0030/Nitab4.5_0002129g0130/Nitab4.5_0007876g0020/Nitab4.5_0000079g0230/Nitab4.5_0006806g0110/Nitab4.5_0000859g0030	Nitab4.5_0001152g0650/Nitab4.5_0000704g0030/Nitab4.5_0002129g0130/Nitab4.5_0007876g0020/Nitab4.5_0000079g0230/Nitab4.5_0006806g0110/Nitab4.5_0000859g0030	7
BP	GO:0015992	proton transport	7/1201	168/17774	0.941911	0.988924	Nitab4.5_0001152g0650/Nitab4.5_0000704g0030/Nitab4.5_0002129g0130/Nitab4.5_0007876g0020/Nitab4.5_0000079g0230/Nitab4.5_0006806g0110/Nitab4.5_0000859g0030	Nitab4.5_0001152g0650/Nitab4.5_0000704g0030/Nitab4.5_0002129g0130/Nitab4.5_0007876g0020/Nitab4.5_0000079g0230/Nitab4.5_0006806g0110/Nitab4.5_0000859g0030	7
BP	GO:0032259	methylation	2/1201	66/17774	0.943193	0.988924	Nitab4.5_0013736g0020/Nitab4.5_0001647g0010	Nitab4.5_0013736g0020/Nitab4.5_0001647g0010	2
BP	GO:0022402	cell cycle process	1/1201	41/17774	0.943402	0.988924	Nitab4.5_0003703g0070	Nitab4.5_0003703g0070	1
BP	GO:0046903	secretion	3/1201	90/17774	0.947798	0.988971	Nitab4.5_0000116g0470/Nitab4.5_0000096g0310/Nitab4.5_0000357g0250	Nitab4.5_0000116g0470/Nitab4.5_0000096g0310/Nitab4.5_0000357g0250	3
BP	GO:0043933	macromolecular complex subunit organization	8/1201	190/17774	0.948133	0.988971	Nitab4.5_0002756g0020/Nitab4.5_0001308g0170/Nitab4.5_0002816g0030/Nitab4.5_0000068g0320/Nitab4.5_0002874g0020/Nitab4.5_0004137g0010/Nitab4.5_0009992g0020/Nitab4.5_0002040g0020	Nitab4.5_0002756g0020/Nitab4.5_0001308g0170/Nitab4.5_0002816g0030/Nitab4.5_0000068g0320/Nitab4.5_0002874g0020/Nitab4.5_0004137g0010/Nitab4.5_0009992g0020/Nitab4.5_0002040g0020	8
BP	GO:0070972	protein localization to endoplasmic reticulum	1/1201	44/17774	0.954141	0.988971	Nitab4.5_0007229g0020	Nitab4.5_0007229g0020	1
BP	GO:0043414	macromolecule methylation	1/1201	46/17774	0.960144	0.988971	Nitab4.5_0001647g0010	Nitab4.5_0001647g0010	1
BP	GO:0007165	signal transduction	16/1201	345/17774	0.960843	0.988971	Nitab4.5_0000301g0090/Nitab4.5_0010809g0020/Nitab4.5_0001014g0120/Nitab4.5_0001318g0010/Nitab4.5_0003998g0030/Nitab4.5_0007306g0010/Nitab4.5_0008173g0010/Nitab4.5_0006028g0020/Nitab4.5_0000642g0280/Nitab4.5_0001248g0010/Nitab4.5_0001576g0080/Nitab4.5_0000996g0050/Nitab4.5_0000368g0190/Nitab4.5_0000302g0110/Nitab4.5_0005463g0030/Nitab4.5_0011481g0020	Nitab4.5_0000301g0090/Nitab4.5_0010809g0020/Nitab4.5_0001014g0120/Nitab4.5_0001318g0010/Nitab4.5_0003998g0030/Nitab4.5_0007306g0010/Nitab4.5_0008173g0010/Nitab4.5_0006028g0020/Nitab4.5_0000642g0280/Nitab4.5_0001248g0010/Nitab4.5_0001576g0080/Nitab4.5_0000996g0050/Nitab4.5_0000368g0190/Nitab4.5_0000302g0110/Nitab4.5_0005463g0030/Nitab4.5_0011481g0020	16
BP	GO:0023052	signaling	16/1201	345/17774	0.960843	0.988971	Nitab4.5_0000301g0090/Nitab4.5_0010809g0020/Nitab4.5_0001014g0120/Nitab4.5_0001318g0010/Nitab4.5_0003998g0030/Nitab4.5_0007306g0010/Nitab4.5_0008173g0010/Nitab4.5_0006028g0020/Nitab4.5_0000642g0280/Nitab4.5_0001248g0010/Nitab4.5_0001576g0080/Nitab4.5_0000996g0050/Nitab4.5_0000368g0190/Nitab4.5_0000302g0110/Nitab4.5_0005463g0030/Nitab4.5_0011481g0020	Nitab4.5_0000301g0090/Nitab4.5_0010809g0020/Nitab4.5_0001014g0120/Nitab4.5_0001318g0010/Nitab4.5_0003998g0030/Nitab4.5_0007306g0010/Nitab4.5_0008173g0010/Nitab4.5_0006028g0020/Nitab4.5_0000642g0280/Nitab4.5_0001248g0010/Nitab4.5_0001576g0080/Nitab4.5_0000996g0050/Nitab4.5_0000368g0190/Nitab4.5_0000302g0110/Nitab4.5_0005463g0030/Nitab4.5_0011481g0020	16
BP	GO:0034660	ncRNA metabolic process	13/1201	293/17774	0.963431	0.988971	Nitab4.5_0006342g0010/Nitab4.5_0004412g0060/Nitab4.5_0008353g0020/Nitab4.5_0010734g0030/Nitab4.5_0000094g0100/Nitab4.5_0002322g0120/Nitab4.5_0007570g0010/Nitab4.5_0008025g0020/Nitab4.5_0001198g0100/Nitab4.5_0006195g0050/Nitab4.5_0000057g0220/Nitab4.5_0004867g0070/Nitab4.5_0003389g0050	Nitab4.5_0006342g0010/Nitab4.5_0004412g0060/Nitab4.5_0008353g0020/Nitab4.5_0010734g0030/Nitab4.5_0000094g0100/Nitab4.5_0002322g0120/Nitab4.5_0007570g0010/Nitab4.5_0008025g0020/Nitab4.5_0001198g0100/Nitab4.5_0006195g0050/Nitab4.5_0000057g0220/Nitab4.5_0004867g0070/Nitab4.5_0003389g0050	13
BP	GO:1901607	alpha-amino acid biosynthetic process	3/1201	98/17774	0.965537	0.988971	Nitab4.5_0000428g0190/Nitab4.5_0007061g0020/Nitab4.5_0001560g0020	Nitab4.5_0000428g0190/Nitab4.5_0007061g0020/Nitab4.5_0001560g0020	3
BP	GO:1901137	carbohydrate derivative biosynthetic process	12/1201	277/17774	0.966204	0.988971	Nitab4.5_0003683g0050/Nitab4.5_0001213g0060/Nitab4.5_0002129g0130/Nitab4.5_0007876g0020/Nitab4.5_0000775g0120/Nitab4.5_0007480g0040/Nitab4.5_0006806g0110/Nitab4.5_0001362g0020/Nitab4.5_0001873g0020/Nitab4.5_0000859g0030/Nitab4.5_0007253g0010/Nitab4.5_0004192g0040	Nitab4.5_0003683g0050/Nitab4.5_0001213g0060/Nitab4.5_0002129g0130/Nitab4.5_0007876g0020/Nitab4.5_0000775g0120/Nitab4.5_0007480g0040/Nitab4.5_0006806g0110/Nitab4.5_0001362g0020/Nitab4.5_0001873g0020/Nitab4.5_0000859g0030/Nitab4.5_0007253g0010/Nitab4.5_0004192g0040	12
BP	GO:0009733	response to auxin	5/1201	142/17774	0.967085	0.988971	Nitab4.5_0000319g0270/Nitab4.5_0004404g0010/Nitab4.5_0011176g0050/Nitab4.5_0001242g0020/Nitab4.5_0002693g0090	Nitab4.5_0000319g0270/Nitab4.5_0004404g0010/Nitab4.5_0011176g0050/Nitab4.5_0001242g0020/Nitab4.5_0002693g0090	5
BP	GO:0044707	single-multicellular organism process	1/1201	49/17774	0.967708	0.988971	Nitab4.5_0000038g0040	Nitab4.5_0000038g0040	1
BP	GO:0044767	single-organism developmental process	1/1201	49/17774	0.967708	0.988971	Nitab4.5_0000038g0040	Nitab4.5_0000038g0040	1
BP	GO:0007154	cell communication	22/1201	460/17774	0.96945	0.988971	Nitab4.5_0000301g0090/Nitab4.5_0010809g0020/Nitab4.5_0001984g0100/Nitab4.5_0001014g0120/Nitab4.5_0001318g0010/Nitab4.5_0003998g0030/Nitab4.5_0007306g0010/Nitab4.5_0008173g0010/Nitab4.5_0006028g0020/Nitab4.5_0000642g0280/Nitab4.5_0001248g0010/Nitab4.5_0001576g0080/Nitab4.5_0000036g0600/Nitab4.5_0006134g0080/Nitab4.5_0003796g0060/Nitab4.5_0000996g0050/Nitab4.5_0000368g0190/Nitab4.5_0000302g0110/Nit…	Nitab4.5_0000301g0090/Nitab4.5_0010809g0020/Nitab4.5_0001984g0100/Nitab4.5_0001014g0120/Nitab4.5_0001318g0010/Nitab4.5_0003998g0030/Nitab4.5_0007306g0010/Nitab4.5_0008173g0010/Nitab4.5_0006028g0020/Nitab4.5_0000642g0280/Nitab4.5_0001248g0010/Nitab4.5_0001576g0080/Nitab4.5_0000036g0600/Nitab4.5_0006134g0080/Nitab4.5_0003796g0060/Nitab4.5_0000996g0050/Nitab4.5_0000368g0190/Nitab4.5_0000302g0110/Nit…	22
BP	GO:0065003	macromolecular complex assembly	6/1201	165/17774	0.970476	0.988971	Nitab4.5_0001308g0170/Nitab4.5_0002816g0030/Nitab4.5_0000068g0320/Nitab4.5_0002874g0020/Nitab4.5_0009992g0020/Nitab4.5_0002040g0020	Nitab4.5_0001308g0170/Nitab4.5_0002816g0030/Nitab4.5_0000068g0320/Nitab4.5_0002874g0020/Nitab4.5_0009992g0020/Nitab4.5_0002040g0020	6
BP	GO:0007275	multicellular organism development	1/1201	51/17774	0.971936	0.988971	Nitab4.5_0000038g0040	Nitab4.5_0000038g0040	1
BP	GO:0032502	developmental process	1/1201	51/17774	0.971936	0.988971	Nitab4.5_0000038g0040	Nitab4.5_0000038g0040	1
BP	GO:0048856	anatomical structure development	1/1201	51/17774	0.971936	0.988971	Nitab4.5_0000038g0040	Nitab4.5_0000038g0040	1
BP	GO:1901605	alpha-amino acid metabolic process	4/1201	126/17774	0.974337	0.988971	Nitab4.5_0003627g0010/Nitab4.5_0000428g0190/Nitab4.5_0007061g0020/Nitab4.5_0001560g0020	Nitab4.5_0003627g0010/Nitab4.5_0000428g0190/Nitab4.5_0007061g0020/Nitab4.5_0001560g0020	4
BP	GO:0044257	cellular protein catabolic process	7/1201	189/17774	0.974843	0.988971	Nitab4.5_0005702g0020/Nitab4.5_0002206g0070/Nitab4.5_0006749g0020/Nitab4.5_0005266g0070/Nitab4.5_0001535g0020/Nitab4.5_0000822g0090/Nitab4.5_0004183g0020	Nitab4.5_0005702g0020/Nitab4.5_0002206g0070/Nitab4.5_0006749g0020/Nitab4.5_0005266g0070/Nitab4.5_0001535g0020/Nitab4.5_0000822g0090/Nitab4.5_0004183g0020	7
BP	GO:0051603	proteolysis involved in cellular protein catabolic process	7/1201	189/17774	0.974843	0.988971	Nitab4.5_0005702g0020/Nitab4.5_0002206g0070/Nitab4.5_0006749g0020/Nitab4.5_0005266g0070/Nitab4.5_0001535g0020/Nitab4.5_0000822g0090/Nitab4.5_0004183g0020	Nitab4.5_0005702g0020/Nitab4.5_0002206g0070/Nitab4.5_0006749g0020/Nitab4.5_0005266g0070/Nitab4.5_0001535g0020/Nitab4.5_0000822g0090/Nitab4.5_0004183g0020	7
BP	GO:0030163	protein catabolic process	7/1201	195/17774	0.980424	0.993034	Nitab4.5_0005702g0020/Nitab4.5_0002206g0070/Nitab4.5_0006749g0020/Nitab4.5_0005266g0070/Nitab4.5_0001535g0020/Nitab4.5_0000822g0090/Nitab4.5_0004183g0020	Nitab4.5_0005702g0020/Nitab4.5_0002206g0070/Nitab4.5_0006749g0020/Nitab4.5_0005266g0070/Nitab4.5_0001535g0020/Nitab4.5_0000822g0090/Nitab4.5_0004183g0020	7
BP	GO:1902600	hydrogen ion transmembrane transport	4/1201	136/17774	0.984417	0.994401	Nitab4.5_0002129g0130/Nitab4.5_0007876g0020/Nitab4.5_0006806g0110/Nitab4.5_0000859g0030	Nitab4.5_0002129g0130/Nitab4.5_0007876g0020/Nitab4.5_0006806g0110/Nitab4.5_0000859g0030	4
BP	GO:0006396	RNA processing	15/1201	357/17774	0.984931	0.994401	Nitab4.5_0006465g0020/Nitab4.5_0006342g0010/Nitab4.5_0004346g0020/Nitab4.5_0004412g0060/Nitab4.5_0008353g0020/Nitab4.5_0002816g0030/Nitab4.5_0002967g0040/Nitab4.5_0005685g0010/Nitab4.5_0000716g0130/Nitab4.5_0000318g0150/Nitab4.5_0009973g0020/Nitab4.5_0000974g0090/Nitab4.5_0000057g0220/Nitab4.5_0007346g0010/Nitab4.5_0004050g0010	Nitab4.5_0006465g0020/Nitab4.5_0006342g0010/Nitab4.5_0004346g0020/Nitab4.5_0004412g0060/Nitab4.5_0008353g0020/Nitab4.5_0002816g0030/Nitab4.5_0002967g0040/Nitab4.5_0005685g0010/Nitab4.5_0000716g0130/Nitab4.5_0000318g0150/Nitab4.5_0009973g0020/Nitab4.5_0000974g0090/Nitab4.5_0000057g0220/Nitab4.5_0007346g0010/Nitab4.5_0004050g0010	15
BP	GO:0006366	transcription from RNA polymerase II promoter	1/1201	63/17774	0.987912	0.995816	Nitab4.5_0000583g0090	Nitab4.5_0000583g0090	1
BP	GO:0044085	cellular component biogenesis	13/1201	338/17774	0.992322	0.997018	Nitab4.5_0000256g0180/Nitab4.5_0000154g0250/Nitab4.5_0001308g0170/Nitab4.5_0002816g0030/Nitab4.5_0008369g0010/Nitab4.5_0000068g0320/Nitab4.5_0002874g0020/Nitab4.5_0002347g0030/Nitab4.5_0000802g0160/Nitab4.5_0000025g0580/Nitab4.5_0013295g0010/Nitab4.5_0009992g0020/Nitab4.5_0002040g0020	Nitab4.5_0000256g0180/Nitab4.5_0000154g0250/Nitab4.5_0001308g0170/Nitab4.5_0002816g0030/Nitab4.5_0008369g0010/Nitab4.5_0000068g0320/Nitab4.5_0002874g0020/Nitab4.5_0002347g0030/Nitab4.5_0000802g0160/Nitab4.5_0000025g0580/Nitab4.5_0013295g0010/Nitab4.5_0009992g0020/Nitab4.5_0002040g0020	13
BP	GO:0044265	cellular macromolecule catabolic process	7/1201	220/17774	0.993441	0.997018	Nitab4.5_0005702g0020/Nitab4.5_0002206g0070/Nitab4.5_0006749g0020/Nitab4.5_0005266g0070/Nitab4.5_0001535g0020/Nitab4.5_0000822g0090/Nitab4.5_0004183g0020	Nitab4.5_0005702g0020/Nitab4.5_0002206g0070/Nitab4.5_0006749g0020/Nitab4.5_0005266g0070/Nitab4.5_0001535g0020/Nitab4.5_0000822g0090/Nitab4.5_0004183g0020	7
BP	GO:0034470	ncRNA processing	4/1201	154/17774	0.993853	0.997018	Nitab4.5_0006342g0010/Nitab4.5_0004412g0060/Nitab4.5_0008353g0020/Nitab4.5_0000057g0220	Nitab4.5_0006342g0010/Nitab4.5_0004412g0060/Nitab4.5_0008353g0020/Nitab4.5_0000057g0220	4
BP	GO:0022613	ribonucleoprotein complex biogenesis	2/1201	111/17774	0.996238	0.997822	Nitab4.5_0002816g0030/Nitab4.5_0000802g0160	Nitab4.5_0002816g0030/Nitab4.5_0000802g0160	2
BP	GO:0042254	ribosome biogenesis	1/1201	101/17774	0.999164	0.999164	Nitab4.5_0000802g0160	Nitab4.5_0000802g0160	1
CC	GO:0030117	membrane coat	10/396	77/6367	0.0201507	0.577504	Nitab4.5_0006801g0050/Nitab4.5_0000487g0030/Nitab4.5_0000797g0030/Nitab4.5_0000971g0140/Nitab4.5_0002327g0020/Nitab4.5_0008233g0010/Nitab4.5_0000897g0020/Nitab4.5_0004172g0120/Nitab4.5_0002975g0020/Nitab4.5_0008902g0010	Nitab4.5_0006801g0050/Nitab4.5_0000487g0030/Nitab4.5_0000797g0030/Nitab4.5_0000971g0140/Nitab4.5_0002327g0020/Nitab4.5_0008233g0010/Nitab4.5_0000897g0020/Nitab4.5_0004172g0120/Nitab4.5_0002975g0020/Nitab4.5_0008902g0010	10
CC	GO:0048475	coated membrane	10/396	77/6367	0.0201507	0.577504	Nitab4.5_0006801g0050/Nitab4.5_0000487g0030/Nitab4.5_0000797g0030/Nitab4.5_0000971g0140/Nitab4.5_0002327g0020/Nitab4.5_0008233g0010/Nitab4.5_0000897g0020/Nitab4.5_0004172g0120/Nitab4.5_0002975g0020/Nitab4.5_0008902g0010	Nitab4.5_0006801g0050/Nitab4.5_0000487g0030/Nitab4.5_0000797g0030/Nitab4.5_0000971g0140/Nitab4.5_0002327g0020/Nitab4.5_0008233g0010/Nitab4.5_0000897g0020/Nitab4.5_0004172g0120/Nitab4.5_0002975g0020/Nitab4.5_0008902g0010	10
CC	GO:0009654	photosystem II oxygen evolving complex	7/396	48/6367	0.0275551	0.577504	Nitab4.5_0000040g0080/Nitab4.5_0000445g0090/Nitab4.5_0004095g0010/Nitab4.5_0002435g0010/Nitab4.5_0005870g0020/Nitab4.5_0000019g0250/Nitab4.5_0000382g0110	Nitab4.5_0000040g0080/Nitab4.5_0000445g0090/Nitab4.5_0004095g0010/Nitab4.5_0002435g0010/Nitab4.5_0005870g0020/Nitab4.5_0000019g0250/Nitab4.5_0000382g0110	7
CC	GO:0009523	photosystem II	9/396	72/6367	0.0333577	0.577504	Nitab4.5_0000040g0080/Nitab4.5_0000445g0090/Nitab4.5_0004095g0010/Nitab4.5_0002435g0010/Nitab4.5_0005870g0020/Nitab4.5_0000019g0250/Nitab4.5_0000382g0110/Nitab4.5_0001152g0400/Nitab4.5_0000024g0130	Nitab4.5_0000040g0080/Nitab4.5_0000445g0090/Nitab4.5_0004095g0010/Nitab4.5_0002435g0010/Nitab4.5_0005870g0020/Nitab4.5_0000019g0250/Nitab4.5_0000382g0110/Nitab4.5_0001152g0400/Nitab4.5_0000024g0130	9
CC	GO:1990204	oxidoreductase complex	7/396	52/6367	0.0405597	0.577504	Nitab4.5_0000040g0080/Nitab4.5_0000445g0090/Nitab4.5_0004095g0010/Nitab4.5_0002435g0010/Nitab4.5_0005870g0020/Nitab4.5_0000019g0250/Nitab4.5_0000382g0110	Nitab4.5_0000040g0080/Nitab4.5_0000445g0090/Nitab4.5_0004095g0010/Nitab4.5_0002435g0010/Nitab4.5_0005870g0020/Nitab4.5_0000019g0250/Nitab4.5_0000382g0110	7
CC	GO:0048046	apoplast	8/396	64/6367	0.0435113	0.577504	Nitab4.5_0003594g0010/Nitab4.5_0000244g0350/Nitab4.5_0000592g0220/Nitab4.5_0001675g0070/Nitab4.5_0000329g0220/Nitab4.5_0001675g0050/Nitab4.5_0001412g0030/Nitab4.5_0005793g0020	Nitab4.5_0003594g0010/Nitab4.5_0000244g0350/Nitab4.5_0000592g0220/Nitab4.5_0001675g0070/Nitab4.5_0000329g0220/Nitab4.5_0001675g0050/Nitab4.5_0001412g0030/Nitab4.5_0005793g0020	8
CC	GO:0042651	thylakoid membrane	7/396	53/6367	0.0443429	0.577504	Nitab4.5_0000040g0080/Nitab4.5_0000445g0090/Nitab4.5_0004095g0010/Nitab4.5_0002435g0010/Nitab4.5_0005870g0020/Nitab4.5_0000019g0250/Nitab4.5_0000382g0110	Nitab4.5_0000040g0080/Nitab4.5_0000445g0090/Nitab4.5_0004095g0010/Nitab4.5_0002435g0010/Nitab4.5_0005870g0020/Nitab4.5_0000019g0250/Nitab4.5_0000382g0110	7
CC	GO:0019898	extrinsic component of membrane	6/396	43/6367	0.0482583	0.577504	Nitab4.5_0000040g0080/Nitab4.5_0000445g0090/Nitab4.5_0004095g0010/Nitab4.5_0005870g0020/Nitab4.5_0000019g0250/Nitab4.5_0000382g0110	Nitab4.5_0000040g0080/Nitab4.5_0000445g0090/Nitab4.5_0004095g0010/Nitab4.5_0005870g0020/Nitab4.5_0000019g0250/Nitab4.5_0000382g0110	6
CC	GO:0044454	nuclear chromosome part	3/396	19/6367	0.110481	0.577504	Nitab4.5_0005461g0020/Nitab4.5_0007407g0090/Nitab4.5_0010868g0010	Nitab4.5_0005461g0020/Nitab4.5_0007407g0090/Nitab4.5_0010868g0010	3
CC	GO:0000228	nuclear chromosome	4/396	30/6367	0.112809	0.577504	Nitab4.5_0000892g0020/Nitab4.5_0005461g0020/Nitab4.5_0007407g0090/Nitab4.5_0010868g0010	Nitab4.5_0000892g0020/Nitab4.5_0005461g0020/Nitab4.5_0007407g0090/Nitab4.5_0010868g0010	4
CC	GO:0005576	extracellular region	8/396	79/6367	0.116327	0.577504	Nitab4.5_0003594g0010/Nitab4.5_0000244g0350/Nitab4.5_0000592g0220/Nitab4.5_0001675g0070/Nitab4.5_0000329g0220/Nitab4.5_0001675g0050/Nitab4.5_0001412g0030/Nitab4.5_0005793g0020	Nitab4.5_0003594g0010/Nitab4.5_0000244g0350/Nitab4.5_0000592g0220/Nitab4.5_0001675g0070/Nitab4.5_0000329g0220/Nitab4.5_0001675g0050/Nitab4.5_0001412g0030/Nitab4.5_0005793g0020	8
CC	GO:0030133	transport vesicle	4/396	31/6367	0.123529	0.577504	Nitab4.5_0000487g0030/Nitab4.5_0000797g0030/Nitab4.5_0000971g0140/Nitab4.5_0008902g0010	Nitab4.5_0000487g0030/Nitab4.5_0000797g0030/Nitab4.5_0000971g0140/Nitab4.5_0008902g0010	4
CC	GO:0030658	transport vesicle membrane	4/396	31/6367	0.123529	0.577504	Nitab4.5_0000487g0030/Nitab4.5_0000797g0030/Nitab4.5_0000971g0140/Nitab4.5_0008902g0010	Nitab4.5_0000487g0030/Nitab4.5_0000797g0030/Nitab4.5_0000971g0140/Nitab4.5_0008902g0010	4
CC	GO:0000793	condensed chromosome	2/396	10/6367	0.124763	0.577504	Nitab4.5_0005461g0020/Nitab4.5_0010868g0010	Nitab4.5_0005461g0020/Nitab4.5_0010868g0010	2
CC	GO:0012506	vesicle membrane	5/396	44/6367	0.13562	0.577504	Nitab4.5_0000487g0030/Nitab4.5_0000797g0030/Nitab4.5_0000971g0140/Nitab4.5_0004172g0120/Nitab4.5_0008902g0010	Nitab4.5_0000487g0030/Nitab4.5_0000797g0030/Nitab4.5_0000971g0140/Nitab4.5_0004172g0120/Nitab4.5_0008902g0010	5
CC	GO:0030120	vesicle coat	5/396	44/6367	0.13562	0.577504	Nitab4.5_0000487g0030/Nitab4.5_0000797g0030/Nitab4.5_0000971g0140/Nitab4.5_0004172g0120/Nitab4.5_0008902g0010	Nitab4.5_0000487g0030/Nitab4.5_0000797g0030/Nitab4.5_0000971g0140/Nitab4.5_0004172g0120/Nitab4.5_0008902g0010	5
CC	GO:0030135	coated vesicle	5/396	44/6367	0.13562	0.577504	Nitab4.5_0000487g0030/Nitab4.5_0000797g0030/Nitab4.5_0000971g0140/Nitab4.5_0004172g0120/Nitab4.5_0008902g0010	Nitab4.5_0000487g0030/Nitab4.5_0000797g0030/Nitab4.5_0000971g0140/Nitab4.5_0004172g0120/Nitab4.5_0008902g0010	5
CC	GO:0030659	cytoplasmic vesicle membrane	5/396	44/6367	0.13562	0.577504	Nitab4.5_0000487g0030/Nitab4.5_0000797g0030/Nitab4.5_0000971g0140/Nitab4.5_0004172g0120/Nitab4.5_0008902g0010	Nitab4.5_0000487g0030/Nitab4.5_0000797g0030/Nitab4.5_0000971g0140/Nitab4.5_0004172g0120/Nitab4.5_0008902g0010	5
CC	GO:0030662	coated vesicle membrane	5/396	44/6367	0.13562	0.577504	Nitab4.5_0000487g0030/Nitab4.5_0000797g0030/Nitab4.5_0000971g0140/Nitab4.5_0004172g0120/Nitab4.5_0008902g0010	Nitab4.5_0000487g0030/Nitab4.5_0000797g0030/Nitab4.5_0000971g0140/Nitab4.5_0004172g0120/Nitab4.5_0008902g0010	5
CC	GO:0030118	clathrin coat	3/396	21/6367	0.13867	0.577504	Nitab4.5_0000487g0030/Nitab4.5_0000797g0030/Nitab4.5_0002975g0020	Nitab4.5_0000487g0030/Nitab4.5_0000797g0030/Nitab4.5_0002975g0020	3
CC	GO:0031410	cytoplasmic vesicle	5/396	45/6367	0.145299	0.577504	Nitab4.5_0000487g0030/Nitab4.5_0000797g0030/Nitab4.5_0000971g0140/Nitab4.5_0004172g0120/Nitab4.5_0008902g0010	Nitab4.5_0000487g0030/Nitab4.5_0000797g0030/Nitab4.5_0000971g0140/Nitab4.5_0004172g0120/Nitab4.5_0008902g0010	5
CC	GO:0031982	vesicle	5/396	45/6367	0.145299	0.577504	Nitab4.5_0000487g0030/Nitab4.5_0000797g0030/Nitab4.5_0000971g0140/Nitab4.5_0004172g0120/Nitab4.5_0008902g0010	Nitab4.5_0000487g0030/Nitab4.5_0000797g0030/Nitab4.5_0000971g0140/Nitab4.5_0004172g0120/Nitab4.5_0008902g0010	5
CC	GO:0044433	cytoplasmic vesicle part	5/396	45/6367	0.145299	0.577504	Nitab4.5_0000487g0030/Nitab4.5_0000797g0030/Nitab4.5_0000971g0140/Nitab4.5_0004172g0120/Nitab4.5_0008902g0010	Nitab4.5_0000487g0030/Nitab4.5_0000797g0030/Nitab4.5_0000971g0140/Nitab4.5_0004172g0120/Nitab4.5_0008902g0010	5
CC	GO:0097708	intracellular vesicle	5/396	45/6367	0.145299	0.577504	Nitab4.5_0000487g0030/Nitab4.5_0000797g0030/Nitab4.5_0000971g0140/Nitab4.5_0004172g0120/Nitab4.5_0008902g0010	Nitab4.5_0000487g0030/Nitab4.5_0000797g0030/Nitab4.5_0000971g0140/Nitab4.5_0004172g0120/Nitab4.5_0008902g0010	5
CC	GO:0000922	spindle pole	2/396	11/6367	0.146468	0.577504	Nitab4.5_0001308g0170/Nitab4.5_0000068g0320	Nitab4.5_0001308g0170/Nitab4.5_0000068g0320	2
CC	GO:0005815	microtubule organizing center	2/396	11/6367	0.146468	0.577504	Nitab4.5_0001308g0170/Nitab4.5_0000068g0320	Nitab4.5_0001308g0170/Nitab4.5_0000068g0320	2
CC	GO:0005905	clathrin-coated pit	2/396	11/6367	0.146468	0.577504	Nitab4.5_0000487g0030/Nitab4.5_0000797g0030	Nitab4.5_0000487g0030/Nitab4.5_0000797g0030	2
CC	GO:0012510	trans-Golgi network transport vesicle membrane	2/396	11/6367	0.146468	0.577504	Nitab4.5_0000487g0030/Nitab4.5_0000797g0030	Nitab4.5_0000487g0030/Nitab4.5_0000797g0030	2
CC	GO:0030125	clathrin vesicle coat	2/396	11/6367	0.146468	0.577504	Nitab4.5_0000487g0030/Nitab4.5_0000797g0030	Nitab4.5_0000487g0030/Nitab4.5_0000797g0030	2
CC	GO:0030130	clathrin coat of trans-Golgi network vesicle	2/396	11/6367	0.146468	0.577504	Nitab4.5_0000487g0030/Nitab4.5_0000797g0030	Nitab4.5_0000487g0030/Nitab4.5_0000797g0030	2
CC	GO:0030132	clathrin coat of coated pit	2/396	11/6367	0.146468	0.577504	Nitab4.5_0000487g0030/Nitab4.5_0000797g0030	Nitab4.5_0000487g0030/Nitab4.5_0000797g0030	2
CC	GO:0030136	clathrin-coated vesicle	2/396	11/6367	0.146468	0.577504	Nitab4.5_0000487g0030/Nitab4.5_0000797g0030	Nitab4.5_0000487g0030/Nitab4.5_0000797g0030	2
CC	GO:0030140	trans-Golgi network transport vesicle	2/396	11/6367	0.146468	0.577504	Nitab4.5_0000487g0030/Nitab4.5_0000797g0030	Nitab4.5_0000487g0030/Nitab4.5_0000797g0030	2
CC	GO:0030665	clathrin-coated vesicle membrane	2/396	11/6367	0.146468	0.577504	Nitab4.5_0000487g0030/Nitab4.5_0000797g0030	Nitab4.5_0000487g0030/Nitab4.5_0000797g0030	2
CC	GO:0098589	membrane region	2/396	11/6367	0.146468	0.577504	Nitab4.5_0000487g0030/Nitab4.5_0000797g0030	Nitab4.5_0000487g0030/Nitab4.5_0000797g0030	2
CC	GO:0000151	ubiquitin ligase complex	2/396	12/6367	0.168864	0.647313	Nitab4.5_0003703g0070/Nitab4.5_0002572g0010	Nitab4.5_0003703g0070/Nitab4.5_0002572g0010	2
CC	GO:0005643	nuclear pore	3/396	24/6367	0.184791	0.660341	Nitab4.5_0000826g0280/Nitab4.5_0008846g0010/Nitab4.5_0006317g0010	Nitab4.5_0000826g0280/Nitab4.5_0008846g0010/Nitab4.5_0006317g0010	3
CC	GO:0005819	spindle	2/396	13/6367	0.191781	0.660341	Nitab4.5_0001308g0170/Nitab4.5_0000068g0320	Nitab4.5_0001308g0170/Nitab4.5_0000068g0320	2
CC	GO:0005618	cell wall	17/396	218/6367	0.197163	0.660341	Nitab4.5_0006348g0010/Nitab4.5_0002347g0080/Nitab4.5_0003594g0010/Nitab4.5_0004162g0010/Nitab4.5_0000570g0310/Nitab4.5_0000244g0350/Nitab4.5_0000457g0030/Nitab4.5_0000592g0220/Nitab4.5_0001675g0070/Nitab4.5_0005793g0010/Nitab4.5_0000329g0220/Nitab4.5_0001675g0050/Nitab4.5_0003484g0050/Nitab4.5_0001412g0030/Nitab4.5_0000055g0020/Nitab4.5_0001147g0010/Nitab4.5_0005793g0020	Nitab4.5_0006348g0010/Nitab4.5_0002347g0080/Nitab4.5_0003594g0010/Nitab4.5_0004162g0010/Nitab4.5_0000570g0310/Nitab4.5_0000244g0350/Nitab4.5_0000457g0030/Nitab4.5_0000592g0220/Nitab4.5_0001675g0070/Nitab4.5_0005793g0010/Nitab4.5_0000329g0220/Nitab4.5_0001675g0050/Nitab4.5_0003484g0050/Nitab4.5_0001412g0030/Nitab4.5_0000055g0020/Nitab4.5_0001147g0010/Nitab4.5_0005793g0020	17
CC	GO:0030312	external encapsulating structure	17/396	218/6367	0.197163	0.660341	Nitab4.5_0006348g0010/Nitab4.5_0002347g0080/Nitab4.5_0003594g0010/Nitab4.5_0004162g0010/Nitab4.5_0000570g0310/Nitab4.5_0000244g0350/Nitab4.5_0000457g0030/Nitab4.5_0000592g0220/Nitab4.5_0001675g0070/Nitab4.5_0005793g0010/Nitab4.5_0000329g0220/Nitab4.5_0001675g0050/Nitab4.5_0003484g0050/Nitab4.5_0001412g0030/Nitab4.5_0000055g0020/Nitab4.5_0001147g0010/Nitab4.5_0005793g0020	Nitab4.5_0006348g0010/Nitab4.5_0002347g0080/Nitab4.5_0003594g0010/Nitab4.5_0004162g0010/Nitab4.5_0000570g0310/Nitab4.5_0000244g0350/Nitab4.5_0000457g0030/Nitab4.5_0000592g0220/Nitab4.5_0001675g0070/Nitab4.5_0005793g0010/Nitab4.5_0000329g0220/Nitab4.5_0001675g0050/Nitab4.5_0003484g0050/Nitab4.5_0001412g0030/Nitab4.5_0000055g0020/Nitab4.5_0001147g0010/Nitab4.5_0005793g0020	17
CC	GO:0005741	mitochondrial outer membrane	3/396	25/6367	0.200973	0.660341	Nitab4.5_0000002g0440/Nitab4.5_0001417g0060/Nitab4.5_0004605g0050	Nitab4.5_0000002g0440/Nitab4.5_0001417g0060/Nitab4.5_0004605g0050	3
CC	GO:0031968	organelle outer membrane	3/396	25/6367	0.200973	0.660341	Nitab4.5_0000002g0440/Nitab4.5_0001417g0060/Nitab4.5_0004605g0050	Nitab4.5_0000002g0440/Nitab4.5_0001417g0060/Nitab4.5_0004605g0050	3
CC	GO:0005635	nuclear envelope	3/396	26/6367	0.217472	0.666915	Nitab4.5_0000826g0280/Nitab4.5_0008846g0010/Nitab4.5_0006317g0010	Nitab4.5_0000826g0280/Nitab4.5_0008846g0010/Nitab4.5_0006317g0010	3
CC	GO:0005798	Golgi-associated vesicle	3/396	26/6367	0.217472	0.666915	Nitab4.5_0000487g0030/Nitab4.5_0000797g0030/Nitab4.5_0004172g0120	Nitab4.5_0000487g0030/Nitab4.5_0000797g0030/Nitab4.5_0004172g0120	3
CC	GO:0030660	Golgi-associated vesicle membrane	3/396	26/6367	0.217472	0.666915	Nitab4.5_0000487g0030/Nitab4.5_0000797g0030/Nitab4.5_0004172g0120	Nitab4.5_0000487g0030/Nitab4.5_0000797g0030/Nitab4.5_0004172g0120	3
CC	GO:0098805	whole membrane	8/396	95/6367	0.237462	0.712385	Nitab4.5_0000002g0440/Nitab4.5_0000487g0030/Nitab4.5_0001417g0060/Nitab4.5_0000797g0030/Nitab4.5_0004605g0050/Nitab4.5_0000971g0140/Nitab4.5_0004172g0120/Nitab4.5_0008902g0010	Nitab4.5_0000002g0440/Nitab4.5_0000487g0030/Nitab4.5_0001417g0060/Nitab4.5_0000797g0030/Nitab4.5_0004605g0050/Nitab4.5_0000971g0140/Nitab4.5_0004172g0120/Nitab4.5_0008902g0010	8
CC	GO:0044428	nuclear part	16/396	213/6367	0.250535	0.735612	Nitab4.5_0006465g0020/Nitab4.5_0003703g0070/Nitab4.5_0002572g0010/Nitab4.5_0002816g0030/Nitab4.5_0000892g0020/Nitab4.5_0000826g0280/Nitab4.5_0005461g0020/Nitab4.5_0000583g0090/Nitab4.5_0005685g0010/Nitab4.5_0000716g0130/Nitab4.5_0003647g0070/Nitab4.5_0009973g0020/Nitab4.5_0007407g0090/Nitab4.5_0010868g0010/Nitab4.5_0008846g0010/Nitab4.5_0006317g0010	Nitab4.5_0006465g0020/Nitab4.5_0003703g0070/Nitab4.5_0002572g0010/Nitab4.5_0002816g0030/Nitab4.5_0000892g0020/Nitab4.5_0000826g0280/Nitab4.5_0005461g0020/Nitab4.5_0000583g0090/Nitab4.5_0005685g0010/Nitab4.5_0000716g0130/Nitab4.5_0003647g0070/Nitab4.5_0009973g0020/Nitab4.5_0007407g0090/Nitab4.5_0010868g0010/Nitab4.5_0008846g0010/Nitab4.5_0006317g0010	16
CC	GO:0019867	outer membrane	3/396	32/6367	0.320457	0.86199	Nitab4.5_0000002g0440/Nitab4.5_0001417g0060/Nitab4.5_0004605g0050	Nitab4.5_0000002g0440/Nitab4.5_0001417g0060/Nitab4.5_0004605g0050	3
CC	GO:0031967	organelle envelope	8/396	105/6367	0.328743	0.86199	Nitab4.5_0000002g0440/Nitab4.5_0001417g0060/Nitab4.5_0002129g0130/Nitab4.5_0004605g0050/Nitab4.5_0000826g0280/Nitab4.5_0002167g0040/Nitab4.5_0008846g0010/Nitab4.5_0006317g0010	Nitab4.5_0000002g0440/Nitab4.5_0001417g0060/Nitab4.5_0002129g0130/Nitab4.5_0004605g0050/Nitab4.5_0000826g0280/Nitab4.5_0002167g0040/Nitab4.5_0008846g0010/Nitab4.5_0006317g0010	8
CC	GO:0031975	envelope	8/396	105/6367	0.328743	0.86199	Nitab4.5_0000002g0440/Nitab4.5_0001417g0060/Nitab4.5_0002129g0130/Nitab4.5_0004605g0050/Nitab4.5_0000826g0280/Nitab4.5_0002167g0040/Nitab4.5_0008846g0010/Nitab4.5_0006317g0010	Nitab4.5_0000002g0440/Nitab4.5_0001417g0060/Nitab4.5_0002129g0130/Nitab4.5_0004605g0050/Nitab4.5_0000826g0280/Nitab4.5_0002167g0040/Nitab4.5_0008846g0010/Nitab4.5_0006317g0010	8
CC	GO:0005759	mitochondrial matrix	2/396	19/6367	0.332864	0.86199	Nitab4.5_0001422g0100/Nitab4.5_0000499g0020	Nitab4.5_0001422g0100/Nitab4.5_0000499g0020	2
CC	GO:0009521	photosystem	11/396	153/6367	0.353788	0.86199	Nitab4.5_0000040g0080/Nitab4.5_0000445g0090/Nitab4.5_0004095g0010/Nitab4.5_0002435g0010/Nitab4.5_0005870g0020/Nitab4.5_0000019g0250/Nitab4.5_0000382g0110/Nitab4.5_0007859g0010/Nitab4.5_0001152g0400/Nitab4.5_0000024g0130/Nitab4.5_0001946g0030	Nitab4.5_0000040g0080/Nitab4.5_0000445g0090/Nitab4.5_0004095g0010/Nitab4.5_0002435g0010/Nitab4.5_0005870g0020/Nitab4.5_0000019g0250/Nitab4.5_0000382g0110/Nitab4.5_0007859g0010/Nitab4.5_0001152g0400/Nitab4.5_0000024g0130/Nitab4.5_0001946g0030	11
CC	GO:0005681	spliceosomal complex	2/396	20/6367	0.356039	0.86199	Nitab4.5_0006465g0020/Nitab4.5_0009973g0020	Nitab4.5_0006465g0020/Nitab4.5_0009973g0020	2
CC	GO:0012507	ER to Golgi transport vesicle membrane	2/396	20/6367	0.356039	0.86199	Nitab4.5_0000971g0140/Nitab4.5_0008902g0010	Nitab4.5_0000971g0140/Nitab4.5_0008902g0010	2
CC	GO:0030127	COPII vesicle coat	2/396	20/6367	0.356039	0.86199	Nitab4.5_0000971g0140/Nitab4.5_0008902g0010	Nitab4.5_0000971g0140/Nitab4.5_0008902g0010	2
CC	GO:0030134	ER to Golgi transport vesicle	2/396	20/6367	0.356039	0.86199	Nitab4.5_0000971g0140/Nitab4.5_0008902g0010	Nitab4.5_0000971g0140/Nitab4.5_0008902g0010	2
CC	GO:0098797	plasma membrane protein complex	2/396	20/6367	0.356039	0.86199	Nitab4.5_0000487g0030/Nitab4.5_0000797g0030	Nitab4.5_0000487g0030/Nitab4.5_0000797g0030	2
CC	GO:0045263	proton-transporting ATP synthase complex, coupling factor F(o)	3/396	35/6367	0.372624	0.886589	Nitab4.5_0002129g0130/Nitab4.5_0006806g0110/Nitab4.5_0000859g0030	Nitab4.5_0002129g0130/Nitab4.5_0006806g0110/Nitab4.5_0000859g0030	3
CC	GO:0031225	anchored component of membrane	3/396	36/6367	0.389874	0.901498	Nitab4.5_0000154g0250/Nitab4.5_0008369g0010/Nitab4.5_0002347g0030	Nitab4.5_0000154g0250/Nitab4.5_0008369g0010/Nitab4.5_0002347g0030	3
CC	GO:0034357	photosynthetic membrane	11/396	158/6367	0.394178	0.901498	Nitab4.5_0000040g0080/Nitab4.5_0000445g0090/Nitab4.5_0004095g0010/Nitab4.5_0002435g0010/Nitab4.5_0005870g0020/Nitab4.5_0000019g0250/Nitab4.5_0000382g0110/Nitab4.5_0007859g0010/Nitab4.5_0001152g0400/Nitab4.5_0000024g0130/Nitab4.5_0001946g0030	Nitab4.5_0000040g0080/Nitab4.5_0000445g0090/Nitab4.5_0004095g0010/Nitab4.5_0002435g0010/Nitab4.5_0005870g0020/Nitab4.5_0000019g0250/Nitab4.5_0000382g0110/Nitab4.5_0007859g0010/Nitab4.5_0001152g0400/Nitab4.5_0000024g0130/Nitab4.5_0001946g0030	11
CC	GO:0071944	cell periphery	22/396	330/6367	0.398488	0.901498	Nitab4.5_0006348g0010/Nitab4.5_0002347g0080/Nitab4.5_0004243g0020/Nitab4.5_0003594g0010/Nitab4.5_0004162g0010/Nitab4.5_0000487g0030/Nitab4.5_0000570g0310/Nitab4.5_0000244g0350/Nitab4.5_0000457g0030/Nitab4.5_0000592g0220/Nitab4.5_0000797g0030/Nitab4.5_0001675g0070/Nitab4.5_0005793g0010/Nitab4.5_0000329g0220/Nitab4.5_0001675g0050/Nitab4.5_0003484g0050/Nitab4.5_0001412g0030/Nitab4.5_0000055g0020/Nit…	Nitab4.5_0006348g0010/Nitab4.5_0002347g0080/Nitab4.5_0004243g0020/Nitab4.5_0003594g0010/Nitab4.5_0004162g0010/Nitab4.5_0000487g0030/Nitab4.5_0000570g0310/Nitab4.5_0000244g0350/Nitab4.5_0000457g0030/Nitab4.5_0000592g0220/Nitab4.5_0000797g0030/Nitab4.5_0001675g0070/Nitab4.5_0005793g0010/Nitab4.5_0000329g0220/Nitab4.5_0001675g0050/Nitab4.5_0003484g0050/Nitab4.5_0001412g0030/Nitab4.5_0000055g0020/Nit…	22
CC	GO:0044429	mitochondrial part	7/396	98/6367	0.409465	0.902553	Nitab4.5_0000002g0440/Nitab4.5_0001422g0100/Nitab4.5_0001417g0060/Nitab4.5_0002129g0130/Nitab4.5_0004605g0050/Nitab4.5_0002167g0040/Nitab4.5_0000499g0020	Nitab4.5_0000002g0440/Nitab4.5_0001422g0100/Nitab4.5_0001417g0060/Nitab4.5_0002129g0130/Nitab4.5_0004605g0050/Nitab4.5_0002167g0040/Nitab4.5_0000499g0020	7
CC	GO:0009579	thylakoid	11/396	161/6367	0.418575	0.902553	Nitab4.5_0000040g0080/Nitab4.5_0000445g0090/Nitab4.5_0004095g0010/Nitab4.5_0002435g0010/Nitab4.5_0005870g0020/Nitab4.5_0000019g0250/Nitab4.5_0000382g0110/Nitab4.5_0007859g0010/Nitab4.5_0001152g0400/Nitab4.5_0000024g0130/Nitab4.5_0001946g0030	Nitab4.5_0000040g0080/Nitab4.5_0000445g0090/Nitab4.5_0004095g0010/Nitab4.5_0002435g0010/Nitab4.5_0005870g0020/Nitab4.5_0000019g0250/Nitab4.5_0000382g0110/Nitab4.5_0007859g0010/Nitab4.5_0001152g0400/Nitab4.5_0000024g0130/Nitab4.5_0001946g0030	11
CC	GO:0044436	thylakoid part	11/396	161/6367	0.418575	0.902553	Nitab4.5_0000040g0080/Nitab4.5_0000445g0090/Nitab4.5_0004095g0010/Nitab4.5_0002435g0010/Nitab4.5_0005870g0020/Nitab4.5_0000019g0250/Nitab4.5_0000382g0110/Nitab4.5_0007859g0010/Nitab4.5_0001152g0400/Nitab4.5_0000024g0130/Nitab4.5_0001946g0030	Nitab4.5_0000040g0080/Nitab4.5_0000445g0090/Nitab4.5_0004095g0010/Nitab4.5_0002435g0010/Nitab4.5_0005870g0020/Nitab4.5_0000019g0250/Nitab4.5_0000382g0110/Nitab4.5_0007859g0010/Nitab4.5_0001152g0400/Nitab4.5_0000024g0130/Nitab4.5_0001946g0030	11
CC	GO:0098588	bounding membrane of organelle	8/396	119/6367	0.463223	0.919541	Nitab4.5_0000002g0440/Nitab4.5_0000487g0030/Nitab4.5_0001417g0060/Nitab4.5_0000797g0030/Nitab4.5_0004605g0050/Nitab4.5_0000971g0140/Nitab4.5_0004172g0120/Nitab4.5_0008902g0010	Nitab4.5_0000002g0440/Nitab4.5_0000487g0030/Nitab4.5_0001417g0060/Nitab4.5_0000797g0030/Nitab4.5_0004605g0050/Nitab4.5_0000971g0140/Nitab4.5_0004172g0120/Nitab4.5_0008902g0010	8
CC	GO:0005885	Arp2/3 protein complex	1/396	10/6367	0.474082	0.919541	Nitab4.5_0002874g0020	Nitab4.5_0002874g0020	1
CC	GO:0030131	clathrin adaptor complex	1/396	10/6367	0.474082	0.919541	Nitab4.5_0002975g0020	Nitab4.5_0002975g0020	1
CC	GO:0005794	Golgi apparatus	4/396	57/6367	0.477303	0.919541	Nitab4.5_0000487g0030/Nitab4.5_0000797g0030/Nitab4.5_0004053g0020/Nitab4.5_0004172g0120	Nitab4.5_0000487g0030/Nitab4.5_0000797g0030/Nitab4.5_0004053g0020/Nitab4.5_0004172g0120	4
CC	GO:0044431	Golgi apparatus part	4/396	57/6367	0.477303	0.919541	Nitab4.5_0000487g0030/Nitab4.5_0000797g0030/Nitab4.5_0004053g0020/Nitab4.5_0004172g0120	Nitab4.5_0000487g0030/Nitab4.5_0000797g0030/Nitab4.5_0004053g0020/Nitab4.5_0004172g0120	4
CC	GO:0031966	mitochondrial membrane	5/396	75/6367	0.503496	0.919541	Nitab4.5_0000002g0440/Nitab4.5_0001417g0060/Nitab4.5_0002129g0130/Nitab4.5_0004605g0050/Nitab4.5_0002167g0040	Nitab4.5_0000002g0440/Nitab4.5_0001417g0060/Nitab4.5_0002129g0130/Nitab4.5_0004605g0050/Nitab4.5_0002167g0040	5
CC	GO:0044459	plasma membrane part	3/396	43/6367	0.505958	0.919541	Nitab4.5_0004243g0020/Nitab4.5_0000487g0030/Nitab4.5_0000797g0030	Nitab4.5_0004243g0020/Nitab4.5_0000487g0030/Nitab4.5_0000797g0030	3
CC	GO:0000808	origin recognition complex	1/396	11/6367	0.506843	0.919541	Nitab4.5_0004918g0050	Nitab4.5_0004918g0050	1
CC	GO:0017119	Golgi transport complex	1/396	11/6367	0.506843	0.919541	Nitab4.5_0004053g0020	Nitab4.5_0004053g0020	1
CC	GO:0019773	proteasome core complex, alpha-subunit complex	2/396	28/6367	0.527269	0.919541	Nitab4.5_0005702g0020/Nitab4.5_0000822g0090	Nitab4.5_0005702g0020/Nitab4.5_0000822g0090	2
CC	GO:0031974	membrane-enclosed lumen	10/396	159/6367	0.533113	0.919541	Nitab4.5_0001422g0100/Nitab4.5_0000892g0020/Nitab4.5_0005461g0020/Nitab4.5_0000583g0090/Nitab4.5_0005685g0010/Nitab4.5_0000716g0130/Nitab4.5_0000499g0020/Nitab4.5_0003647g0070/Nitab4.5_0007407g0090/Nitab4.5_0010868g0010	Nitab4.5_0001422g0100/Nitab4.5_0000892g0020/Nitab4.5_0005461g0020/Nitab4.5_0000583g0090/Nitab4.5_0005685g0010/Nitab4.5_0000716g0130/Nitab4.5_0000499g0020/Nitab4.5_0003647g0070/Nitab4.5_0007407g0090/Nitab4.5_0010868g0010	10
CC	GO:0043233	organelle lumen	10/396	159/6367	0.533113	0.919541	Nitab4.5_0001422g0100/Nitab4.5_0000892g0020/Nitab4.5_0005461g0020/Nitab4.5_0000583g0090/Nitab4.5_0005685g0010/Nitab4.5_0000716g0130/Nitab4.5_0000499g0020/Nitab4.5_0003647g0070/Nitab4.5_0007407g0090/Nitab4.5_0010868g0010	Nitab4.5_0001422g0100/Nitab4.5_0000892g0020/Nitab4.5_0005461g0020/Nitab4.5_0000583g0090/Nitab4.5_0005685g0010/Nitab4.5_0000716g0130/Nitab4.5_0000499g0020/Nitab4.5_0003647g0070/Nitab4.5_0007407g0090/Nitab4.5_0010868g0010	10
CC	GO:0070013	intracellular organelle lumen	10/396	159/6367	0.533113	0.919541	Nitab4.5_0001422g0100/Nitab4.5_0000892g0020/Nitab4.5_0005461g0020/Nitab4.5_0000583g0090/Nitab4.5_0005685g0010/Nitab4.5_0000716g0130/Nitab4.5_0000499g0020/Nitab4.5_0003647g0070/Nitab4.5_0007407g0090/Nitab4.5_0010868g0010	Nitab4.5_0001422g0100/Nitab4.5_0000892g0020/Nitab4.5_0005461g0020/Nitab4.5_0000583g0090/Nitab4.5_0005685g0010/Nitab4.5_0000716g0130/Nitab4.5_0000499g0020/Nitab4.5_0003647g0070/Nitab4.5_0007407g0090/Nitab4.5_0010868g0010	10
CC	GO:0030119	AP-type membrane coat adaptor complex	1/396	12/6367	0.537568	0.919541	Nitab4.5_0002975g0020	Nitab4.5_0002975g0020	1
CC	GO:0098796	membrane protein complex	24/396	387/6367	0.538251	0.919541	Nitab4.5_0000040g0080/Nitab4.5_0006801g0050/Nitab4.5_0000445g0090/Nitab4.5_0000487g0030/Nitab4.5_0002129g0130/Nitab4.5_0000797g0030/Nitab4.5_0004095g0010/Nitab4.5_0002435g0010/Nitab4.5_0000971g0140/Nitab4.5_0005870g0020/Nitab4.5_0002327g0020/Nitab4.5_0006806g0110/Nitab4.5_0008233g0010/Nitab4.5_0000897g0020/Nitab4.5_0004172g0120/Nitab4.5_0000019g0250/Nitab4.5_0000382g0110/Nitab4.5_0007859g0010/Nit…	Nitab4.5_0000040g0080/Nitab4.5_0006801g0050/Nitab4.5_0000445g0090/Nitab4.5_0000487g0030/Nitab4.5_0002129g0130/Nitab4.5_0000797g0030/Nitab4.5_0004095g0010/Nitab4.5_0002435g0010/Nitab4.5_0000971g0140/Nitab4.5_0005870g0020/Nitab4.5_0002327g0020/Nitab4.5_0006806g0110/Nitab4.5_0008233g0010/Nitab4.5_0000897g0020/Nitab4.5_0004172g0120/Nitab4.5_0000019g0250/Nitab4.5_0000382g0110/Nitab4.5_0007859g0010/Nit…	24
CC	GO:0005740	mitochondrial envelope	5/396	79/6367	0.550421	0.919541	Nitab4.5_0000002g0440/Nitab4.5_0001417g0060/Nitab4.5_0002129g0130/Nitab4.5_0004605g0050/Nitab4.5_0002167g0040	Nitab4.5_0000002g0440/Nitab4.5_0001417g0060/Nitab4.5_0002129g0130/Nitab4.5_0004605g0050/Nitab4.5_0002167g0040	5
CC	GO:0005694	chromosome	8/396	129/6367	0.556287	0.919541	Nitab4.5_0003490g0070/Nitab4.5_0000892g0020/Nitab4.5_0006248g0050/Nitab4.5_0005461g0020/Nitab4.5_0004918g0050/Nitab4.5_0007407g0090/Nitab4.5_0010868g0010/Nitab4.5_0002040g0020	Nitab4.5_0003490g0070/Nitab4.5_0000892g0020/Nitab4.5_0006248g0050/Nitab4.5_0005461g0020/Nitab4.5_0004918g0050/Nitab4.5_0007407g0090/Nitab4.5_0010868g0010/Nitab4.5_0002040g0020	8
CC	GO:0005852	eukaryotic translation initiation factor 3 complex	1/396	13/6367	0.566384	0.919541	Nitab4.5_0011879g0010	Nitab4.5_0011879g0010	1
CC	GO:0030126	COPI vesicle coat	1/396	13/6367	0.566384	0.919541	Nitab4.5_0004172g0120	Nitab4.5_0004172g0120	1
CC	GO:0030137	COPI-coated vesicle	1/396	13/6367	0.566384	0.919541	Nitab4.5_0004172g0120	Nitab4.5_0004172g0120	1
CC	GO:0030663	COPI-coated vesicle membrane	1/396	13/6367	0.566384	0.919541	Nitab4.5_0004172g0120	Nitab4.5_0004172g0120	1
CC	GO:0044430	cytoskeletal part	5/396	83/6367	0.59511	0.940782	Nitab4.5_0001308g0170/Nitab4.5_0000068g0320/Nitab4.5_0008569g0020/Nitab4.5_0005417g0050/Nitab4.5_0002874g0020	Nitab4.5_0001308g0170/Nitab4.5_0000068g0320/Nitab4.5_0008569g0020/Nitab4.5_0005417g0050/Nitab4.5_0002874g0020	5
CC	GO:0015629	actin cytoskeleton	3/396	49/6367	0.595681	0.940782	Nitab4.5_0008569g0020/Nitab4.5_0005417g0050/Nitab4.5_0002874g0020	Nitab4.5_0008569g0020/Nitab4.5_0005417g0050/Nitab4.5_0002874g0020	3
CC	GO:0005856	cytoskeleton	5/396	85/6367	0.616507	0.940782	Nitab4.5_0001308g0170/Nitab4.5_0000068g0320/Nitab4.5_0008569g0020/Nitab4.5_0005417g0050/Nitab4.5_0002874g0020	Nitab4.5_0001308g0170/Nitab4.5_0000068g0320/Nitab4.5_0008569g0020/Nitab4.5_0005417g0050/Nitab4.5_0002874g0020	5
CC	GO:0016459	myosin complex	2/396	33/6367	0.61761	0.940782	Nitab4.5_0008569g0020/Nitab4.5_0005417g0050	Nitab4.5_0008569g0020/Nitab4.5_0005417g0050	2
CC	GO:0005886	plasma membrane	3/396	51/6367	0.623134	0.940782	Nitab4.5_0004243g0020/Nitab4.5_0000487g0030/Nitab4.5_0000797g0030	Nitab4.5_0004243g0020/Nitab4.5_0000487g0030/Nitab4.5_0000797g0030	3
CC	GO:0005739	mitochondrion	7/396	120/6367	0.625228	0.940782	Nitab4.5_0000002g0440/Nitab4.5_0001422g0100/Nitab4.5_0001417g0060/Nitab4.5_0002129g0130/Nitab4.5_0004605g0050/Nitab4.5_0002167g0040/Nitab4.5_0000499g0020	Nitab4.5_0000002g0440/Nitab4.5_0001422g0100/Nitab4.5_0001417g0060/Nitab4.5_0002129g0130/Nitab4.5_0004605g0050/Nitab4.5_0002167g0040/Nitab4.5_0000499g0020	7
CC	GO:0031090	organelle membrane	10/396	171/6367	0.6273	0.940782	Nitab4.5_0000002g0440/Nitab4.5_0000487g0030/Nitab4.5_0001417g0060/Nitab4.5_0002129g0130/Nitab4.5_0000797g0030/Nitab4.5_0004605g0050/Nitab4.5_0000971g0140/Nitab4.5_0002167g0040/Nitab4.5_0004172g0120/Nitab4.5_0008902g0010	Nitab4.5_0000002g0440/Nitab4.5_0000487g0030/Nitab4.5_0001417g0060/Nitab4.5_0002129g0130/Nitab4.5_0000797g0030/Nitab4.5_0004605g0050/Nitab4.5_0000971g0140/Nitab4.5_0002167g0040/Nitab4.5_0004172g0120/Nitab4.5_0008902g0010	10
CC	GO:0015630	microtubule cytoskeleton	2/396	34/6367	0.634005	0.940782	Nitab4.5_0001308g0170/Nitab4.5_0000068g0320	Nitab4.5_0001308g0170/Nitab4.5_0000068g0320	2
CC	GO:0031981	nuclear lumen	8/396	140/6367	0.649943	0.954171	Nitab4.5_0000892g0020/Nitab4.5_0005461g0020/Nitab4.5_0000583g0090/Nitab4.5_0005685g0010/Nitab4.5_0000716g0130/Nitab4.5_0003647g0070/Nitab4.5_0007407g0090/Nitab4.5_0010868g0010	Nitab4.5_0000892g0020/Nitab4.5_0005461g0020/Nitab4.5_0000583g0090/Nitab4.5_0005685g0010/Nitab4.5_0000716g0130/Nitab4.5_0003647g0070/Nitab4.5_0007407g0090/Nitab4.5_0010868g0010	8
CC	GO:0044427	chromosomal part	5/396	92/6367	0.685921	0.98072	Nitab4.5_0005461g0020/Nitab4.5_0004918g0050/Nitab4.5_0007407g0090/Nitab4.5_0010868g0010/Nitab4.5_0002040g0020	Nitab4.5_0005461g0020/Nitab4.5_0004918g0050/Nitab4.5_0007407g0090/Nitab4.5_0010868g0010/Nitab4.5_0002040g0020	5
CC	GO:0045259	proton-transporting ATP synthase complex	3/396	56/6367	0.686054	0.98072	Nitab4.5_0002129g0130/Nitab4.5_0006806g0110/Nitab4.5_0000859g0030	Nitab4.5_0002129g0130/Nitab4.5_0006806g0110/Nitab4.5_0000859g0030	3
CC	GO:0000276	mitochondrial proton-transporting ATP synthase complex, coupling factor F(o)	1/396	19/6367	0.705316	0.98072	Nitab4.5_0002129g0130	Nitab4.5_0002129g0130	1
CC	GO:0005811	lipid particle	1/396	22/6367	0.757103	0.98072	Nitab4.5_0002206g0060	Nitab4.5_0002206g0060	1
CC	GO:0012511	monolayer-surrounded lipid storage body	1/396	22/6367	0.757103	0.98072	Nitab4.5_0002206g0060	Nitab4.5_0002206g0060	1
CC	GO:0000148	1,3-beta-D-glucan synthase complex	1/396	23/6367	0.772263	0.98072	Nitab4.5_0004243g0020	Nitab4.5_0004243g0020	1
CC	GO:0000785	chromatin	2/396	46/6367	0.789879	0.98072	Nitab4.5_0007407g0090/Nitab4.5_0002040g0020	Nitab4.5_0007407g0090/Nitab4.5_0002040g0020	2
CC	GO:1902494	catalytic complex	17/396	321/6367	0.791568	0.98072	Nitab4.5_0000040g0080/Nitab4.5_0004243g0020/Nitab4.5_0000445g0090/Nitab4.5_0003703g0070/Nitab4.5_0005702g0020/Nitab4.5_0002572g0010/Nitab4.5_0004095g0010/Nitab4.5_0002435g0010/Nitab4.5_0001535g0020/Nitab4.5_0005685g0010/Nitab4.5_0005870g0020/Nitab4.5_0003647g0070/Nitab4.5_0007407g0090/Nitab4.5_0000019g0250/Nitab4.5_0000382g0110/Nitab4.5_0001091g0070/Nitab4.5_0000822g0090	Nitab4.5_0000040g0080/Nitab4.5_0004243g0020/Nitab4.5_0000445g0090/Nitab4.5_0003703g0070/Nitab4.5_0005702g0020/Nitab4.5_0002572g0010/Nitab4.5_0004095g0010/Nitab4.5_0002435g0010/Nitab4.5_0001535g0020/Nitab4.5_0005685g0010/Nitab4.5_0005870g0020/Nitab4.5_0003647g0070/Nitab4.5_0007407g0090/Nitab4.5_0000019g0250/Nitab4.5_0000382g0110/Nitab4.5_0001091g0070/Nitab4.5_0000822g0090	17
CC	GO:0012505	endomembrane system	11/396	215/6367	0.791893	0.98072	Nitab4.5_0005474g0020/Nitab4.5_0000487g0030/Nitab4.5_0000797g0030/Nitab4.5_0005064g0010/Nitab4.5_0000826g0280/Nitab4.5_0000971g0140/Nitab4.5_0004053g0020/Nitab4.5_0004172g0120/Nitab4.5_0008846g0010/Nitab4.5_0006317g0010/Nitab4.5_0008902g0010	Nitab4.5_0005474g0020/Nitab4.5_0000487g0030/Nitab4.5_0000797g0030/Nitab4.5_0005064g0010/Nitab4.5_0000826g0280/Nitab4.5_0000971g0140/Nitab4.5_0004053g0020/Nitab4.5_0004172g0120/Nitab4.5_0008846g0010/Nitab4.5_0006317g0010/Nitab4.5_0008902g0010	11
CC	GO:0005743	mitochondrial inner membrane	2/396	48/6367	0.809279	0.98072	Nitab4.5_0002129g0130/Nitab4.5_0002167g0040	Nitab4.5_0002129g0130/Nitab4.5_0002167g0040	2
CC	GO:0005839	proteasome core complex	3/396	69/6367	0.812309	0.98072	Nitab4.5_0005702g0020/Nitab4.5_0001535g0020/Nitab4.5_0000822g0090	Nitab4.5_0005702g0020/Nitab4.5_0001535g0020/Nitab4.5_0000822g0090	3
CC	GO:0019866	organelle inner membrane	2/396	50/6367	0.827068	0.98072	Nitab4.5_0002129g0130/Nitab4.5_0002167g0040	Nitab4.5_0002129g0130/Nitab4.5_0002167g0040	2
CC	GO:0033177	proton-transporting two-sector ATPase complex, proton-transporting domain	3/396	72/6367	0.83447	0.98072	Nitab4.5_0002129g0130/Nitab4.5_0006806g0110/Nitab4.5_0000859g0030	Nitab4.5_0002129g0130/Nitab4.5_0006806g0110/Nitab4.5_0000859g0030	3
CC	GO:1990234	transferase complex	5/396	112/6367	0.835003	0.98072	Nitab4.5_0004243g0020/Nitab4.5_0003703g0070/Nitab4.5_0002572g0010/Nitab4.5_0003647g0070/Nitab4.5_0001091g0070	Nitab4.5_0004243g0020/Nitab4.5_0003703g0070/Nitab4.5_0002572g0010/Nitab4.5_0003647g0070/Nitab4.5_0001091g0070	5
CC	GO:0005753	mitochondrial proton-transporting ATP synthase complex	1/396	28/6367	0.835022	0.98072	Nitab4.5_0002129g0130	Nitab4.5_0002129g0130	1
CC	GO:0000502	proteasome complex	3/396	73/6367	0.841341	0.98072	Nitab4.5_0005702g0020/Nitab4.5_0001535g0020/Nitab4.5_0000822g0090	Nitab4.5_0005702g0020/Nitab4.5_0001535g0020/Nitab4.5_0000822g0090	3
CC	GO:0009507	chloroplast	3/396	73/6367	0.841341	0.98072	Nitab4.5_0011144g0010/Nitab4.5_0000223g0170/Nitab4.5_0005100g0090	Nitab4.5_0011144g0010/Nitab4.5_0000223g0170/Nitab4.5_0005100g0090	3
CC	GO:0009536	plastid	3/396	73/6367	0.841341	0.98072	Nitab4.5_0011144g0010/Nitab4.5_0000223g0170/Nitab4.5_0005100g0090	Nitab4.5_0011144g0010/Nitab4.5_0000223g0170/Nitab4.5_0005100g0090	3
CC	GO:1905369	endopeptidase complex	3/396	73/6367	0.841341	0.98072	Nitab4.5_0005702g0020/Nitab4.5_0001535g0020/Nitab4.5_0000822g0090	Nitab4.5_0005702g0020/Nitab4.5_0001535g0020/Nitab4.5_0000822g0090	3
CC	GO:0099023	tethering complex	3/396	79/6367	0.877592	0.98072	Nitab4.5_0000116g0470/Nitab4.5_0004053g0020/Nitab4.5_0000357g0250	Nitab4.5_0000116g0470/Nitab4.5_0004053g0020/Nitab4.5_0000357g0250	3
CC	GO:0000428	DNA-directed RNA polymerase complex	1/396	33/6367	0.880517	0.98072	Nitab4.5_0003647g0070	Nitab4.5_0003647g0070	1
CC	GO:0016592	mediator complex	1/396	33/6367	0.880517	0.98072	Nitab4.5_0000583g0090	Nitab4.5_0000583g0090	1
CC	GO:0030880	RNA polymerase complex	1/396	33/6367	0.880517	0.98072	Nitab4.5_0003647g0070	Nitab4.5_0003647g0070	1
CC	GO:0055029	nuclear DNA-directed RNA polymerase complex	1/396	33/6367	0.880517	0.98072	Nitab4.5_0003647g0070	Nitab4.5_0003647g0070	1
CC	GO:1905368	peptidase complex	3/396	81/6367	0.887934	0.98072	Nitab4.5_0005702g0020/Nitab4.5_0001535g0020/Nitab4.5_0000822g0090	Nitab4.5_0005702g0020/Nitab4.5_0001535g0020/Nitab4.5_0000822g0090	3
CC	GO:0000145	exocyst	2/396	61/6367	0.900702	0.98072	Nitab4.5_0000116g0470/Nitab4.5_0000357g0250	Nitab4.5_0000116g0470/Nitab4.5_0000357g0250	2
CC	GO:0005938	cell cortex	2/396	61/6367	0.900702	0.98072	Nitab4.5_0000116g0470/Nitab4.5_0000357g0250	Nitab4.5_0000116g0470/Nitab4.5_0000357g0250	2
CC	GO:0044448	cell cortex part	2/396	61/6367	0.900702	0.98072	Nitab4.5_0000116g0470/Nitab4.5_0000357g0250	Nitab4.5_0000116g0470/Nitab4.5_0000357g0250	2
CC	GO:0099568	cytoplasmic region	2/396	61/6367	0.900702	0.98072	Nitab4.5_0000116g0470/Nitab4.5_0000357g0250	Nitab4.5_0000116g0470/Nitab4.5_0000357g0250	2
CC	GO:0044455	mitochondrial membrane part	1/396	36/6367	0.901558	0.98072	Nitab4.5_0002129g0130	Nitab4.5_0002129g0130	1
CC	GO:0098798	mitochondrial protein complex	1/396	36/6367	0.901558	0.98072	Nitab4.5_0002129g0130	Nitab4.5_0002129g0130	1
CC	GO:0098800	inner mitochondrial membrane protein complex	1/396	36/6367	0.901558	0.98072	Nitab4.5_0002129g0130	Nitab4.5_0002129g0130	1
CC	GO:0061695	transferase complex, transferring phosphorus-containing groups	1/396	37/6367	0.907716	0.98072	Nitab4.5_0003647g0070	Nitab4.5_0003647g0070	1
CC	GO:0000786	nucleosome	1/396	40/6367	0.923977	0.98072	Nitab4.5_0002040g0020	Nitab4.5_0002040g0020	1
CC	GO:0032993	protein-DNA complex	1/396	42/6367	0.933196	0.98072	Nitab4.5_0002040g0020	Nitab4.5_0002040g0020	1
CC	GO:0044815	DNA packaging complex	1/396	42/6367	0.933196	0.98072	Nitab4.5_0002040g0020	Nitab4.5_0002040g0020	1
CC	GO:0005654	nucleoplasm	3/396	94/6367	0.93808	0.98072	Nitab4.5_0000583g0090/Nitab4.5_0000716g0130/Nitab4.5_0003647g0070	Nitab4.5_0000583g0090/Nitab4.5_0000716g0130/Nitab4.5_0003647g0070	3
CC	GO:0044451	nucleoplasm part	3/396	94/6367	0.93808	0.98072	Nitab4.5_0000583g0090/Nitab4.5_0000716g0130/Nitab4.5_0003647g0070	Nitab4.5_0000583g0090/Nitab4.5_0000716g0130/Nitab4.5_0003647g0070	3
CC	GO:0016469	proton-transporting two-sector ATPase complex	3/396	112/6367	0.974006	0.987605	Nitab4.5_0002129g0130/Nitab4.5_0006806g0110/Nitab4.5_0000859g0030	Nitab4.5_0002129g0130/Nitab4.5_0006806g0110/Nitab4.5_0000859g0030	3
CC	GO:0009522	photosystem I	1/396	65/6367	0.98494	0.987605	Nitab4.5_0001946g0030	Nitab4.5_0001946g0030	1
CC	GO:0005783	endoplasmic reticulum	2/396	99/6367	0.987352	0.987605	Nitab4.5_0005474g0020/Nitab4.5_0005064g0010	Nitab4.5_0005474g0020/Nitab4.5_0005064g0010	2
CC	GO:0005789	endoplasmic reticulum membrane	1/396	68/6367	0.987605	0.987605	Nitab4.5_0005064g0010	Nitab4.5_0005064g0010	1
CC	GO:0042175	nuclear outer membrane-endoplasmic reticulum membrane network	1/396	68/6367	0.987605	0.987605	Nitab4.5_0005064g0010	Nitab4.5_0005064g0010	1
CC	GO:0044432	endoplasmic reticulum part	1/396	68/6367	0.987605	0.987605	Nitab4.5_0005064g0010	Nitab4.5_0005064g0010	1
MF	GO:0016157	sucrose synthase activity	8/1862	22/28135	5.00496e-05	0.0198196	Nitab4.5_0000073g0400/Nitab4.5_0000009g0480/Nitab4.5_0010823g0010/Nitab4.5_0000401g0120/Nitab4.5_0000170g0050/Nitab4.5_0002280g0010/Nitab4.5_0000374g0020/Nitab4.5_0007169g0010	Nitab4.5_0000073g0400/Nitab4.5_0000009g0480/Nitab4.5_0010823g0010/Nitab4.5_0000401g0120/Nitab4.5_0000170g0050/Nitab4.5_0002280g0010/Nitab4.5_0000374g0020/Nitab4.5_0007169g0010	8
MF	GO:0004601	peroxidase activity	36/1862	300/28135	0.000409984	0.0784694	Nitab4.5_0000651g0040/Nitab4.5_0009648g0040/Nitab4.5_0004095g0030/Nitab4.5_0009842g0020/Nitab4.5_0015635g0010/Nitab4.5_0000580g0260/Nitab4.5_0003882g0030/Nitab4.5_0000669g0080/Nitab4.5_0001789g0020/Nitab4.5_0000780g0010/Nitab4.5_0002157g0130/Nitab4.5_0004708g0050/Nitab4.5_0009844g0030/Nitab4.5_0008525g0010/Nitab4.5_0000055g0250/Nitab4.5_0002255g0060/Nitab4.5_0008304g0020/Nitab4.5_0001137g0050/Nit…	Nitab4.5_0000651g0040/Nitab4.5_0009648g0040/Nitab4.5_0004095g0030/Nitab4.5_0009842g0020/Nitab4.5_0015635g0010/Nitab4.5_0000580g0260/Nitab4.5_0003882g0030/Nitab4.5_0000669g0080/Nitab4.5_0001789g0020/Nitab4.5_0000780g0010/Nitab4.5_0002157g0130/Nitab4.5_0004708g0050/Nitab4.5_0009844g0030/Nitab4.5_0008525g0010/Nitab4.5_0000055g0250/Nitab4.5_0002255g0060/Nitab4.5_0008304g0020/Nitab4.5_0001137g0050/Nit…	36
MF	GO:0016684	oxidoreductase activity, acting on peroxide as acceptor	36/1862	306/28135	0.000594465	0.0784694	Nitab4.5_0000651g0040/Nitab4.5_0009648g0040/Nitab4.5_0004095g0030/Nitab4.5_0009842g0020/Nitab4.5_0015635g0010/Nitab4.5_0000580g0260/Nitab4.5_0003882g0030/Nitab4.5_0000669g0080/Nitab4.5_0001789g0020/Nitab4.5_0000780g0010/Nitab4.5_0002157g0130/Nitab4.5_0004708g0050/Nitab4.5_0009844g0030/Nitab4.5_0008525g0010/Nitab4.5_0000055g0250/Nitab4.5_0002255g0060/Nitab4.5_0008304g0020/Nitab4.5_0001137g0050/Nit…	Nitab4.5_0000651g0040/Nitab4.5_0009648g0040/Nitab4.5_0004095g0030/Nitab4.5_0009842g0020/Nitab4.5_0015635g0010/Nitab4.5_0000580g0260/Nitab4.5_0003882g0030/Nitab4.5_0000669g0080/Nitab4.5_0001789g0020/Nitab4.5_0000780g0010/Nitab4.5_0002157g0130/Nitab4.5_0004708g0050/Nitab4.5_0009844g0030/Nitab4.5_0008525g0010/Nitab4.5_0000055g0250/Nitab4.5_0002255g0060/Nitab4.5_0008304g0020/Nitab4.5_0001137g0050/Nit…	36
MF	GO:0004568	chitinase activity	7/1862	26/28135	0.00118235	0.117053	Nitab4.5_0000188g0340/Nitab4.5_0003207g0080/Nitab4.5_0001581g0010/Nitab4.5_0004056g0020/Nitab4.5_0001581g0080/Nitab4.5_0007206g0030/Nitab4.5_0005898g0010	Nitab4.5_0000188g0340/Nitab4.5_0003207g0080/Nitab4.5_0001581g0010/Nitab4.5_0004056g0020/Nitab4.5_0001581g0080/Nitab4.5_0007206g0030/Nitab4.5_0005898g0010	7
MF	GO:0016209	antioxidant activity	36/1862	324/28135	0.00165707	0.131042	Nitab4.5_0000651g0040/Nitab4.5_0009648g0040/Nitab4.5_0004095g0030/Nitab4.5_0009842g0020/Nitab4.5_0015635g0010/Nitab4.5_0000580g0260/Nitab4.5_0003882g0030/Nitab4.5_0000669g0080/Nitab4.5_0001789g0020/Nitab4.5_0000780g0010/Nitab4.5_0002157g0130/Nitab4.5_0004708g0050/Nitab4.5_0009844g0030/Nitab4.5_0008525g0010/Nitab4.5_0000055g0250/Nitab4.5_0002255g0060/Nitab4.5_0008304g0020/Nitab4.5_0001137g0050/Nit…	Nitab4.5_0000651g0040/Nitab4.5_0009648g0040/Nitab4.5_0004095g0030/Nitab4.5_0009842g0020/Nitab4.5_0015635g0010/Nitab4.5_0000580g0260/Nitab4.5_0003882g0030/Nitab4.5_0000669g0080/Nitab4.5_0001789g0020/Nitab4.5_0000780g0010/Nitab4.5_0002157g0130/Nitab4.5_0004708g0050/Nitab4.5_0009844g0030/Nitab4.5_0008525g0010/Nitab4.5_0000055g0250/Nitab4.5_0002255g0060/Nitab4.5_0008304g0020/Nitab4.5_0001137g0050/Nit…	36
MF	GO:0008061	chitin binding	5/1862	15/28135	0.0021638	0.131042	Nitab4.5_0001592g0030/Nitab4.5_0004056g0020/Nitab4.5_0013611g0010/Nitab4.5_0007206g0030/Nitab4.5_0005898g0010	Nitab4.5_0001592g0030/Nitab4.5_0004056g0020/Nitab4.5_0013611g0010/Nitab4.5_0007206g0030/Nitab4.5_0005898g0010	5
MF	GO:0005507	copper ion binding	18/1862	130/28135	0.0023164	0.131042	Nitab4.5_0000652g0210/Nitab4.5_0000983g0060/Nitab4.5_0001905g0010/Nitab4.5_0000058g0010/Nitab4.5_0000518g0090/Nitab4.5_0001383g0090/Nitab4.5_0000971g0100/Nitab4.5_0007524g0020/Nitab4.5_0001936g0030/Nitab4.5_0007611g0010/Nitab4.5_0004153g0040/Nitab4.5_0003865g0050/Nitab4.5_0003030g0010/Nitab4.5_0000806g0150/Nitab4.5_0007563g0020/Nitab4.5_0006822g0040/Nitab4.5_0000008g0820/Nitab4.5_0003603g0120	Nitab4.5_0000652g0210/Nitab4.5_0000983g0060/Nitab4.5_0001905g0010/Nitab4.5_0000058g0010/Nitab4.5_0000518g0090/Nitab4.5_0001383g0090/Nitab4.5_0000971g0100/Nitab4.5_0007524g0020/Nitab4.5_0001936g0030/Nitab4.5_0007611g0010/Nitab4.5_0004153g0040/Nitab4.5_0003865g0050/Nitab4.5_0003030g0010/Nitab4.5_0000806g0150/Nitab4.5_0007563g0020/Nitab4.5_0006822g0040/Nitab4.5_0000008g0820/Nitab4.5_0003603g0120	18
MF	GO:0035251	UDP-glucosyltransferase activity	16/1862	112/28135	0.00287107	0.142118	Nitab4.5_0003295g0200/Nitab4.5_0004243g0020/Nitab4.5_0000073g0400/Nitab4.5_0000009g0480/Nitab4.5_0010823g0010/Nitab4.5_0007821g0010/Nitab4.5_0000401g0120/Nitab4.5_0000170g0050/Nitab4.5_0000147g0450/Nitab4.5_0002280g0010/Nitab4.5_0008526g0020/Nitab4.5_0000374g0020/Nitab4.5_0007169g0010/Nitab4.5_0008855g0030/Nitab4.5_0002889g0040/Nitab4.5_0009676g0040	Nitab4.5_0003295g0200/Nitab4.5_0004243g0020/Nitab4.5_0000073g0400/Nitab4.5_0000009g0480/Nitab4.5_0010823g0010/Nitab4.5_0007821g0010/Nitab4.5_0000401g0120/Nitab4.5_0000170g0050/Nitab4.5_0000147g0450/Nitab4.5_0002280g0010/Nitab4.5_0008526g0020/Nitab4.5_0000374g0020/Nitab4.5_0007169g0010/Nitab4.5_0008855g0030/Nitab4.5_0002889g0040/Nitab4.5_0009676g0040	16
MF	GO:0046527	glucosyltransferase activity	16/1862	121/28135	0.00618752	0.272251	Nitab4.5_0003295g0200/Nitab4.5_0004243g0020/Nitab4.5_0000073g0400/Nitab4.5_0000009g0480/Nitab4.5_0010823g0010/Nitab4.5_0007821g0010/Nitab4.5_0000401g0120/Nitab4.5_0000170g0050/Nitab4.5_0000147g0450/Nitab4.5_0002280g0010/Nitab4.5_0008526g0020/Nitab4.5_0000374g0020/Nitab4.5_0007169g0010/Nitab4.5_0008855g0030/Nitab4.5_0002889g0040/Nitab4.5_0009676g0040	Nitab4.5_0003295g0200/Nitab4.5_0004243g0020/Nitab4.5_0000073g0400/Nitab4.5_0000009g0480/Nitab4.5_0010823g0010/Nitab4.5_0007821g0010/Nitab4.5_0000401g0120/Nitab4.5_0000170g0050/Nitab4.5_0000147g0450/Nitab4.5_0002280g0010/Nitab4.5_0008526g0020/Nitab4.5_0000374g0020/Nitab4.5_0007169g0010/Nitab4.5_0008855g0030/Nitab4.5_0002889g0040/Nitab4.5_0009676g0040	16
MF	GO:0045735	nutrient reservoir activity	15/1862	117/28135	0.0103759	0.393818	Nitab4.5_0000044g0230/Nitab4.5_0000314g0050/Nitab4.5_0004716g0040/Nitab4.5_0001783g0090/Nitab4.5_0004716g0010/Nitab4.5_0000081g0120/Nitab4.5_0000642g0160/Nitab4.5_0002303g0010/Nitab4.5_0000044g0150/Nitab4.5_0000314g0030/Nitab4.5_0004062g0010/Nitab4.5_0000610g0210/Nitab4.5_0000343g0090/Nitab4.5_0000094g0090/Nitab4.5_0004662g0050	Nitab4.5_0000044g0230/Nitab4.5_0000314g0050/Nitab4.5_0004716g0040/Nitab4.5_0001783g0090/Nitab4.5_0004716g0010/Nitab4.5_0000081g0120/Nitab4.5_0000642g0160/Nitab4.5_0002303g0010/Nitab4.5_0000044g0150/Nitab4.5_0000314g0030/Nitab4.5_0004062g0010/Nitab4.5_0000610g0210/Nitab4.5_0000343g0090/Nitab4.5_0000094g0090/Nitab4.5_0004662g0050	15
MF	GO:0004871	signal transducer activity	12/1862	86/28135	0.0109394	0.393818	Nitab4.5_0000301g0090/Nitab4.5_0001014g0120/Nitab4.5_0002661g0030/Nitab4.5_0008173g0010/Nitab4.5_0001576g0080/Nitab4.5_0008535g0020/Nitab4.5_0000996g0050/Nitab4.5_0000368g0190/Nitab4.5_0000302g0110/Nitab4.5_0000287g0260/Nitab4.5_0000989g0010/Nitab4.5_0000006g0120	Nitab4.5_0000301g0090/Nitab4.5_0001014g0120/Nitab4.5_0002661g0030/Nitab4.5_0008173g0010/Nitab4.5_0001576g0080/Nitab4.5_0008535g0020/Nitab4.5_0000996g0050/Nitab4.5_0000368g0190/Nitab4.5_0000302g0110/Nitab4.5_0000287g0260/Nitab4.5_0000989g0010/Nitab4.5_0000006g0120	12
MF	GO:0005216	ion channel activity	14/1862	113/28135	0.0171644	0.420897	Nitab4.5_0000512g0020/Nitab4.5_0000066g0100/Nitab4.5_0001672g0020/Nitab4.5_0002661g0030/Nitab4.5_0005817g0020/Nitab4.5_0003120g0020/Nitab4.5_0008535g0020/Nitab4.5_0010529g0010/Nitab4.5_0000287g0260/Nitab4.5_0001965g0050/Nitab4.5_0000989g0010/Nitab4.5_0002275g0070/Nitab4.5_0000006g0120/Nitab4.5_0005812g0020	Nitab4.5_0000512g0020/Nitab4.5_0000066g0100/Nitab4.5_0001672g0020/Nitab4.5_0002661g0030/Nitab4.5_0005817g0020/Nitab4.5_0003120g0020/Nitab4.5_0008535g0020/Nitab4.5_0010529g0010/Nitab4.5_0000287g0260/Nitab4.5_0001965g0050/Nitab4.5_0000989g0010/Nitab4.5_0002275g0070/Nitab4.5_0000006g0120/Nitab4.5_0005812g0020	14
MF	GO:0022838	substrate-specific channel activity	14/1862	113/28135	0.0171644	0.420897	Nitab4.5_0000512g0020/Nitab4.5_0000066g0100/Nitab4.5_0001672g0020/Nitab4.5_0002661g0030/Nitab4.5_0005817g0020/Nitab4.5_0003120g0020/Nitab4.5_0008535g0020/Nitab4.5_0010529g0010/Nitab4.5_0000287g0260/Nitab4.5_0001965g0050/Nitab4.5_0000989g0010/Nitab4.5_0002275g0070/Nitab4.5_0000006g0120/Nitab4.5_0005812g0020	Nitab4.5_0000512g0020/Nitab4.5_0000066g0100/Nitab4.5_0001672g0020/Nitab4.5_0002661g0030/Nitab4.5_0005817g0020/Nitab4.5_0003120g0020/Nitab4.5_0008535g0020/Nitab4.5_0010529g0010/Nitab4.5_0000287g0260/Nitab4.5_0001965g0050/Nitab4.5_0000989g0010/Nitab4.5_0002275g0070/Nitab4.5_0000006g0120/Nitab4.5_0005812g0020	14
MF	GO:0004014	adenosylmethionine decarboxylase activity	4/1862	16/28135	0.0183063	0.420897	Nitab4.5_0006224g0030/Nitab4.5_0001982g0050/Nitab4.5_0001965g0070/Nitab4.5_0001196g0090	Nitab4.5_0006224g0030/Nitab4.5_0001982g0050/Nitab4.5_0001965g0070/Nitab4.5_0001196g0090	4
MF	GO:0008194	UDP-glycosyltransferase activity	23/1862	220/28135	0.0202383	0.420897	Nitab4.5_0003295g0200/Nitab4.5_0004243g0020/Nitab4.5_0000073g0400/Nitab4.5_0000009g0480/Nitab4.5_0010823g0010/Nitab4.5_0007821g0010/Nitab4.5_0005528g0120/Nitab4.5_0000669g0220/Nitab4.5_0000401g0120/Nitab4.5_0000170g0050/Nitab4.5_0000147g0450/Nitab4.5_0004743g0070/Nitab4.5_0002280g0010/Nitab4.5_0008526g0020/Nitab4.5_0000005g0130/Nitab4.5_0000374g0020/Nitab4.5_0008951g0010/Nitab4.5_0007169g0010/Nit…	Nitab4.5_0003295g0200/Nitab4.5_0004243g0020/Nitab4.5_0000073g0400/Nitab4.5_0000009g0480/Nitab4.5_0010823g0010/Nitab4.5_0007821g0010/Nitab4.5_0005528g0120/Nitab4.5_0000669g0220/Nitab4.5_0000401g0120/Nitab4.5_0000170g0050/Nitab4.5_0000147g0450/Nitab4.5_0004743g0070/Nitab4.5_0002280g0010/Nitab4.5_0008526g0020/Nitab4.5_0000005g0130/Nitab4.5_0000374g0020/Nitab4.5_0008951g0010/Nitab4.5_0007169g0010/Nit…	23
MF	GO:0019783	ubiquitin-like protein-specific protease activity	11/1862	83/28135	0.0206747	0.420897	Nitab4.5_0005242g0040/Nitab4.5_0006878g0040/Nitab4.5_0009476g0010/Nitab4.5_0002206g0070/Nitab4.5_0006161g0030/Nitab4.5_0007629g0030/Nitab4.5_0000502g0070/Nitab4.5_0004478g0040/Nitab4.5_0005247g0030/Nitab4.5_0005013g0010/Nitab4.5_0001781g0040	Nitab4.5_0005242g0040/Nitab4.5_0006878g0040/Nitab4.5_0009476g0010/Nitab4.5_0002206g0070/Nitab4.5_0006161g0030/Nitab4.5_0007629g0030/Nitab4.5_0000502g0070/Nitab4.5_0004478g0040/Nitab4.5_0005247g0030/Nitab4.5_0005013g0010/Nitab4.5_0001781g0040	11
MF	GO:0036459	thiol-dependent ubiquitinyl hydrolase activity	11/1862	83/28135	0.0206747	0.420897	Nitab4.5_0005242g0040/Nitab4.5_0006878g0040/Nitab4.5_0009476g0010/Nitab4.5_0002206g0070/Nitab4.5_0006161g0030/Nitab4.5_0007629g0030/Nitab4.5_0000502g0070/Nitab4.5_0004478g0040/Nitab4.5_0005247g0030/Nitab4.5_0005013g0010/Nitab4.5_0001781g0040	Nitab4.5_0005242g0040/Nitab4.5_0006878g0040/Nitab4.5_0009476g0010/Nitab4.5_0002206g0070/Nitab4.5_0006161g0030/Nitab4.5_0007629g0030/Nitab4.5_0000502g0070/Nitab4.5_0004478g0040/Nitab4.5_0005247g0030/Nitab4.5_0005013g0010/Nitab4.5_0001781g0040	11
MF	GO:0101005	ubiquitinyl hydrolase activity	11/1862	83/28135	0.0206747	0.420897	Nitab4.5_0005242g0040/Nitab4.5_0006878g0040/Nitab4.5_0009476g0010/Nitab4.5_0002206g0070/Nitab4.5_0006161g0030/Nitab4.5_0007629g0030/Nitab4.5_0000502g0070/Nitab4.5_0004478g0040/Nitab4.5_0005247g0030/Nitab4.5_0005013g0010/Nitab4.5_0001781g0040	Nitab4.5_0005242g0040/Nitab4.5_0006878g0040/Nitab4.5_0009476g0010/Nitab4.5_0002206g0070/Nitab4.5_0006161g0030/Nitab4.5_0007629g0030/Nitab4.5_0000502g0070/Nitab4.5_0004478g0040/Nitab4.5_0005247g0030/Nitab4.5_0005013g0010/Nitab4.5_0001781g0040	11
MF	GO:0015267	channel activity	14/1862	118/28135	0.0241177	0.420897	Nitab4.5_0000512g0020/Nitab4.5_0000066g0100/Nitab4.5_0001672g0020/Nitab4.5_0002661g0030/Nitab4.5_0005817g0020/Nitab4.5_0003120g0020/Nitab4.5_0008535g0020/Nitab4.5_0010529g0010/Nitab4.5_0000287g0260/Nitab4.5_0001965g0050/Nitab4.5_0000989g0010/Nitab4.5_0002275g0070/Nitab4.5_0000006g0120/Nitab4.5_0005812g0020	Nitab4.5_0000512g0020/Nitab4.5_0000066g0100/Nitab4.5_0001672g0020/Nitab4.5_0002661g0030/Nitab4.5_0005817g0020/Nitab4.5_0003120g0020/Nitab4.5_0008535g0020/Nitab4.5_0010529g0010/Nitab4.5_0000287g0260/Nitab4.5_0001965g0050/Nitab4.5_0000989g0010/Nitab4.5_0002275g0070/Nitab4.5_0000006g0120/Nitab4.5_0005812g0020	14
MF	GO:0022803	passive transmembrane transporter activity	14/1862	118/28135	0.0241177	0.420897	Nitab4.5_0000512g0020/Nitab4.5_0000066g0100/Nitab4.5_0001672g0020/Nitab4.5_0002661g0030/Nitab4.5_0005817g0020/Nitab4.5_0003120g0020/Nitab4.5_0008535g0020/Nitab4.5_0010529g0010/Nitab4.5_0000287g0260/Nitab4.5_0001965g0050/Nitab4.5_0000989g0010/Nitab4.5_0002275g0070/Nitab4.5_0000006g0120/Nitab4.5_0005812g0020	Nitab4.5_0000512g0020/Nitab4.5_0000066g0100/Nitab4.5_0001672g0020/Nitab4.5_0002661g0030/Nitab4.5_0005817g0020/Nitab4.5_0003120g0020/Nitab4.5_0008535g0020/Nitab4.5_0010529g0010/Nitab4.5_0000287g0260/Nitab4.5_0001965g0050/Nitab4.5_0000989g0010/Nitab4.5_0002275g0070/Nitab4.5_0000006g0120/Nitab4.5_0005812g0020	14
MF	GO:0032403	protein complex binding	3/1862	10/28135	0.0244268	0.420897	Nitab4.5_0000301g0090/Nitab4.5_0001014g0120/Nitab4.5_0001576g0080	Nitab4.5_0000301g0090/Nitab4.5_0001014g0120/Nitab4.5_0001576g0080	3
MF	GO:0004872	receptor activity	9/1862	64/28135	0.0244461	0.420897	Nitab4.5_0002661g0030/Nitab4.5_0008173g0010/Nitab4.5_0008535g0020/Nitab4.5_0000996g0050/Nitab4.5_0000368g0190/Nitab4.5_0000302g0110/Nitab4.5_0000287g0260/Nitab4.5_0000989g0010/Nitab4.5_0000006g0120	Nitab4.5_0002661g0030/Nitab4.5_0008173g0010/Nitab4.5_0008535g0020/Nitab4.5_0000996g0050/Nitab4.5_0000368g0190/Nitab4.5_0000302g0110/Nitab4.5_0000287g0260/Nitab4.5_0000989g0010/Nitab4.5_0000006g0120	9
MF	GO:0038023	signaling receptor activity	9/1862	64/28135	0.0244461	0.420897	Nitab4.5_0002661g0030/Nitab4.5_0008173g0010/Nitab4.5_0008535g0020/Nitab4.5_0000996g0050/Nitab4.5_0000368g0190/Nitab4.5_0000302g0110/Nitab4.5_0000287g0260/Nitab4.5_0000989g0010/Nitab4.5_0000006g0120	Nitab4.5_0002661g0030/Nitab4.5_0008173g0010/Nitab4.5_0008535g0020/Nitab4.5_0000996g0050/Nitab4.5_0000368g0190/Nitab4.5_0000302g0110/Nitab4.5_0000287g0260/Nitab4.5_0000989g0010/Nitab4.5_0000006g0120	9
MF	GO:0008171	O-methyltransferase activity	10/1862	76/28135	0.0278328	0.459242	Nitab4.5_0006605g0040/Nitab4.5_0001428g0040/Nitab4.5_0000561g0070/Nitab4.5_0007775g0010/Nitab4.5_0007431g0050/Nitab4.5_0002543g0130/Nitab4.5_0002053g0120/Nitab4.5_0018811g0010/Nitab4.5_0000237g0070/Nitab4.5_0007657g0080	Nitab4.5_0006605g0040/Nitab4.5_0001428g0040/Nitab4.5_0000561g0070/Nitab4.5_0007775g0010/Nitab4.5_0007431g0050/Nitab4.5_0002543g0130/Nitab4.5_0002053g0120/Nitab4.5_0018811g0010/Nitab4.5_0000237g0070/Nitab4.5_0007657g0080	10
MF	GO:0060089	molecular transducer activity	9/1862	66/28135	0.0292381	0.463131	Nitab4.5_0002661g0030/Nitab4.5_0008173g0010/Nitab4.5_0008535g0020/Nitab4.5_0000996g0050/Nitab4.5_0000368g0190/Nitab4.5_0000302g0110/Nitab4.5_0000287g0260/Nitab4.5_0000989g0010/Nitab4.5_0000006g0120	Nitab4.5_0002661g0030/Nitab4.5_0008173g0010/Nitab4.5_0008535g0020/Nitab4.5_0000996g0050/Nitab4.5_0000368g0190/Nitab4.5_0000302g0110/Nitab4.5_0000287g0260/Nitab4.5_0000989g0010/Nitab4.5_0000006g0120	9
MF	GO:0031683	G-protein beta/gamma-subunit complex binding	3/1862	11/28135	0.0319638	0.480807	Nitab4.5_0000301g0090/Nitab4.5_0001014g0120/Nitab4.5_0001576g0080	Nitab4.5_0000301g0090/Nitab4.5_0001014g0120/Nitab4.5_0001576g0080	3
MF	GO:0004888	transmembrane signaling receptor activity	5/1862	30/28135	0.045136	0.480807	Nitab4.5_0002661g0030/Nitab4.5_0008535g0020/Nitab4.5_0000287g0260/Nitab4.5_0000989g0010/Nitab4.5_0000006g0120	Nitab4.5_0002661g0030/Nitab4.5_0008535g0020/Nitab4.5_0000287g0260/Nitab4.5_0000989g0010/Nitab4.5_0000006g0120	5
MF	GO:0004970	ionotropic glutamate receptor activity	5/1862	30/28135	0.045136	0.480807	Nitab4.5_0002661g0030/Nitab4.5_0008535g0020/Nitab4.5_0000287g0260/Nitab4.5_0000989g0010/Nitab4.5_0000006g0120	Nitab4.5_0002661g0030/Nitab4.5_0008535g0020/Nitab4.5_0000287g0260/Nitab4.5_0000989g0010/Nitab4.5_0000006g0120	5
MF	GO:0005230	extracellular ligand-gated ion channel activity	5/1862	30/28135	0.045136	0.480807	Nitab4.5_0002661g0030/Nitab4.5_0008535g0020/Nitab4.5_0000287g0260/Nitab4.5_0000989g0010/Nitab4.5_0000006g0120	Nitab4.5_0002661g0030/Nitab4.5_0008535g0020/Nitab4.5_0000287g0260/Nitab4.5_0000989g0010/Nitab4.5_0000006g0120	5
MF	GO:0008066	glutamate receptor activity	5/1862	30/28135	0.045136	0.480807	Nitab4.5_0002661g0030/Nitab4.5_0008535g0020/Nitab4.5_0000287g0260/Nitab4.5_0000989g0010/Nitab4.5_0000006g0120	Nitab4.5_0002661g0030/Nitab4.5_0008535g0020/Nitab4.5_0000287g0260/Nitab4.5_0000989g0010/Nitab4.5_0000006g0120	5
MF	GO:0022824	transmitter-gated ion channel activity	5/1862	30/28135	0.045136	0.480807	Nitab4.5_0002661g0030/Nitab4.5_0008535g0020/Nitab4.5_0000287g0260/Nitab4.5_0000989g0010/Nitab4.5_0000006g0120	Nitab4.5_0002661g0030/Nitab4.5_0008535g0020/Nitab4.5_0000287g0260/Nitab4.5_0000989g0010/Nitab4.5_0000006g0120	5
MF	GO:0022835	transmitter-gated channel activity	5/1862	30/28135	0.045136	0.480807	Nitab4.5_0002661g0030/Nitab4.5_0008535g0020/Nitab4.5_0000287g0260/Nitab4.5_0000989g0010/Nitab4.5_0000006g0120	Nitab4.5_0002661g0030/Nitab4.5_0008535g0020/Nitab4.5_0000287g0260/Nitab4.5_0000989g0010/Nitab4.5_0000006g0120	5
MF	GO:0030594	neurotransmitter receptor activity	5/1862	30/28135	0.045136	0.480807	Nitab4.5_0002661g0030/Nitab4.5_0008535g0020/Nitab4.5_0000287g0260/Nitab4.5_0000989g0010/Nitab4.5_0000006g0120	Nitab4.5_0002661g0030/Nitab4.5_0008535g0020/Nitab4.5_0000287g0260/Nitab4.5_0000989g0010/Nitab4.5_0000006g0120	5
MF	GO:0099600	transmembrane receptor activity	5/1862	30/28135	0.045136	0.480807	Nitab4.5_0002661g0030/Nitab4.5_0008535g0020/Nitab4.5_0000287g0260/Nitab4.5_0000989g0010/Nitab4.5_0000006g0120	Nitab4.5_0002661g0030/Nitab4.5_0008535g0020/Nitab4.5_0000287g0260/Nitab4.5_0000989g0010/Nitab4.5_0000006g0120	5
MF	GO:0016830	carbon-carbon lyase activity	14/1862	129/28135	0.0464586	0.480807	Nitab4.5_0006224g0030/Nitab4.5_0001982g0050/Nitab4.5_0003509g0010/Nitab4.5_0001965g0070/Nitab4.5_0004675g0020/Nitab4.5_0001196g0090/Nitab4.5_0004957g0010/Nitab4.5_0000035g0130/Nitab4.5_0000032g0410/Nitab4.5_0002755g0110/Nitab4.5_0000610g0240/Nitab4.5_0001317g0050/Nitab4.5_0001264g0010/Nitab4.5_0000264g0190	Nitab4.5_0006224g0030/Nitab4.5_0001982g0050/Nitab4.5_0003509g0010/Nitab4.5_0001965g0070/Nitab4.5_0004675g0020/Nitab4.5_0001196g0090/Nitab4.5_0004957g0010/Nitab4.5_0000035g0130/Nitab4.5_0000032g0410/Nitab4.5_0002755g0110/Nitab4.5_0000610g0240/Nitab4.5_0001317g0050/Nitab4.5_0001264g0010/Nitab4.5_0000264g0190	14
MF	GO:0016765	transferase activity, transferring alkyl or aryl (other than methyl) groups	9/1862	72/28135	0.0474586	0.480807	Nitab4.5_0006960g0030/Nitab4.5_0002115g0020/Nitab4.5_0000368g0080/Nitab4.5_0000702g0200/Nitab4.5_0021029g0010/Nitab4.5_0000786g0160/Nitab4.5_0000743g0100/Nitab4.5_0001080g0030/Nitab4.5_0001869g0020	Nitab4.5_0006960g0030/Nitab4.5_0002115g0020/Nitab4.5_0000368g0080/Nitab4.5_0000702g0200/Nitab4.5_0021029g0010/Nitab4.5_0000786g0160/Nitab4.5_0000743g0100/Nitab4.5_0001080g0030/Nitab4.5_0001869g0020	9
MF	GO:0008131	primary amine oxidase activity	3/1862	13/28135	0.0502079	0.480807	Nitab4.5_0000983g0060/Nitab4.5_0004153g0040/Nitab4.5_0006822g0040	Nitab4.5_0000983g0060/Nitab4.5_0004153g0040/Nitab4.5_0006822g0040	3
MF	GO:0016641	oxidoreductase activity, acting on the CH-NH2 group of donors, oxygen as acceptor	3/1862	13/28135	0.0502079	0.480807	Nitab4.5_0000983g0060/Nitab4.5_0004153g0040/Nitab4.5_0006822g0040	Nitab4.5_0000983g0060/Nitab4.5_0004153g0040/Nitab4.5_0006822g0040	3
MF	GO:0019239	deaminase activity	3/1862	13/28135	0.0502079	0.480807	Nitab4.5_0007346g0010/Nitab4.5_0010222g0030/Nitab4.5_0002155g0060	Nitab4.5_0007346g0010/Nitab4.5_0010222g0030/Nitab4.5_0002155g0060	3
MF	GO:0070569	uridylyltransferase activity	3/1862	13/28135	0.0502079	0.480807	Nitab4.5_0002825g0060/Nitab4.5_0001198g0330/Nitab4.5_0000001g0100	Nitab4.5_0002825g0060/Nitab4.5_0001198g0330/Nitab4.5_0000001g0100	3
MF	GO:0015276	ligand-gated ion channel activity	5/1862	31/28135	0.0509947	0.480807	Nitab4.5_0002661g0030/Nitab4.5_0008535g0020/Nitab4.5_0000287g0260/Nitab4.5_0000989g0010/Nitab4.5_0000006g0120	Nitab4.5_0002661g0030/Nitab4.5_0008535g0020/Nitab4.5_0000287g0260/Nitab4.5_0000989g0010/Nitab4.5_0000006g0120	5
MF	GO:0022834	ligand-gated channel activity	5/1862	31/28135	0.0509947	0.480807	Nitab4.5_0002661g0030/Nitab4.5_0008535g0020/Nitab4.5_0000287g0260/Nitab4.5_0000989g0010/Nitab4.5_0000006g0120	Nitab4.5_0002661g0030/Nitab4.5_0008535g0020/Nitab4.5_0000287g0260/Nitab4.5_0000989g0010/Nitab4.5_0000006g0120	5
MF	GO:0016762	xyloglucan:xyloglucosyl transferase activity	8/1862	64/28135	0.0595804	0.532069	Nitab4.5_0003594g0010/Nitab4.5_0000244g0350/Nitab4.5_0000592g0220/Nitab4.5_0001675g0070/Nitab4.5_0000329g0220/Nitab4.5_0001675g0050/Nitab4.5_0001412g0030/Nitab4.5_0005793g0020	Nitab4.5_0003594g0010/Nitab4.5_0000244g0350/Nitab4.5_0000592g0220/Nitab4.5_0001675g0070/Nitab4.5_0000329g0220/Nitab4.5_0001675g0050/Nitab4.5_0001412g0030/Nitab4.5_0005793g0020	8
MF	GO:0016755	transferase activity, transferring amino-acyl groups	3/1862	14/28135	0.0608489	0.532069	Nitab4.5_0001945g0050/Nitab4.5_0000025g0090/Nitab4.5_0003259g0080	Nitab4.5_0001945g0050/Nitab4.5_0000025g0090/Nitab4.5_0003259g0080	3
MF	GO:0016638	oxidoreductase activity, acting on the CH-NH2 group of donors	4/1862	23/28135	0.061806	0.532069	Nitab4.5_0003627g0010/Nitab4.5_0000983g0060/Nitab4.5_0004153g0040/Nitab4.5_0006822g0040	Nitab4.5_0003627g0010/Nitab4.5_0000983g0060/Nitab4.5_0004153g0040/Nitab4.5_0006822g0040	4
MF	GO:0016671	oxidoreductase activity, acting on a sulfur group of donors, disulfide as acceptor	4/1862	23/28135	0.061806	0.532069	Nitab4.5_0001140g0130/Nitab4.5_0004008g0050/Nitab4.5_0010352g0050/Nitab4.5_0004254g0050	Nitab4.5_0001140g0130/Nitab4.5_0004008g0050/Nitab4.5_0010352g0050/Nitab4.5_0004254g0050	4
MF	GO:0002161	aminoacyl-tRNA editing activity	4/1862	25/28135	0.0796516	0.6308	Nitab4.5_0008025g0020/Nitab4.5_0001198g0100/Nitab4.5_0000633g0140/Nitab4.5_0017825g0010	Nitab4.5_0008025g0020/Nitab4.5_0001198g0100/Nitab4.5_0000633g0140/Nitab4.5_0017825g0010	4
MF	GO:0005342	organic acid transmembrane transporter activity	6/1862	46/28135	0.0812806	0.6308	Nitab4.5_0002112g0150/Nitab4.5_0000030g0210/Nitab4.5_0001769g0180/Nitab4.5_0006837g0030/Nitab4.5_0004867g0070/Nitab4.5_0011481g0010	Nitab4.5_0002112g0150/Nitab4.5_0000030g0210/Nitab4.5_0001769g0180/Nitab4.5_0006837g0030/Nitab4.5_0004867g0070/Nitab4.5_0011481g0010	6
MF	GO:0015171	amino acid transmembrane transporter activity	6/1862	46/28135	0.0812806	0.6308	Nitab4.5_0002112g0150/Nitab4.5_0000030g0210/Nitab4.5_0001769g0180/Nitab4.5_0006837g0030/Nitab4.5_0004867g0070/Nitab4.5_0011481g0010	Nitab4.5_0002112g0150/Nitab4.5_0000030g0210/Nitab4.5_0001769g0180/Nitab4.5_0006837g0030/Nitab4.5_0004867g0070/Nitab4.5_0011481g0010	6
MF	GO:0046943	carboxylic acid transmembrane transporter activity	6/1862	46/28135	0.0812806	0.6308	Nitab4.5_0002112g0150/Nitab4.5_0000030g0210/Nitab4.5_0001769g0180/Nitab4.5_0006837g0030/Nitab4.5_0004867g0070/Nitab4.5_0011481g0010	Nitab4.5_0002112g0150/Nitab4.5_0000030g0210/Nitab4.5_0001769g0180/Nitab4.5_0006837g0030/Nitab4.5_0004867g0070/Nitab4.5_0011481g0010	6
MF	GO:0016831	carboxy-lyase activity	10/1862	92/28135	0.0826492	0.6308	Nitab4.5_0006224g0030/Nitab4.5_0001982g0050/Nitab4.5_0001965g0070/Nitab4.5_0004675g0020/Nitab4.5_0001196g0090/Nitab4.5_0004957g0010/Nitab4.5_0000035g0130/Nitab4.5_0000032g0410/Nitab4.5_0002755g0110/Nitab4.5_0000264g0190	Nitab4.5_0006224g0030/Nitab4.5_0001982g0050/Nitab4.5_0001965g0070/Nitab4.5_0004675g0020/Nitab4.5_0001196g0090/Nitab4.5_0004957g0010/Nitab4.5_0000035g0130/Nitab4.5_0000032g0410/Nitab4.5_0002755g0110/Nitab4.5_0000264g0190	10
MF	GO:0016701	oxidoreductase activity, acting on single donors with incorporation of molecular oxygen	11/1862	104/28135	0.0828324	0.6308	Nitab4.5_0000863g0200/Nitab4.5_0001924g0060/Nitab4.5_0001110g0090/Nitab4.5_0014121g0010/Nitab4.5_0000274g0040/Nitab4.5_0001917g0010/Nitab4.5_0007252g0020/Nitab4.5_0001769g0030/Nitab4.5_0001146g0230/Nitab4.5_0003796g0010/Nitab4.5_0000472g0080	Nitab4.5_0000863g0200/Nitab4.5_0001924g0060/Nitab4.5_0001110g0090/Nitab4.5_0014121g0010/Nitab4.5_0000274g0040/Nitab4.5_0001917g0010/Nitab4.5_0007252g0020/Nitab4.5_0001769g0030/Nitab4.5_0001146g0230/Nitab4.5_0003796g0010/Nitab4.5_0000472g0080	11
MF	GO:0044877	macromolecular complex binding	5/1862	37/28135	0.0949582	0.648578	Nitab4.5_0002756g0020/Nitab4.5_0000301g0090/Nitab4.5_0010974g0020/Nitab4.5_0001014g0120/Nitab4.5_0001576g0080	Nitab4.5_0002756g0020/Nitab4.5_0000301g0090/Nitab4.5_0010974g0020/Nitab4.5_0001014g0120/Nitab4.5_0001576g0080	5
MF	GO:0008509	anion transmembrane transporter activity	12/1862	119/28135	0.0953153	0.648578	Nitab4.5_0000252g0160/Nitab4.5_0002112g0150/Nitab4.5_0004386g0020/Nitab4.5_0000469g0210/Nitab4.5_0000030g0210/Nitab4.5_0003120g0020/Nitab4.5_0001769g0180/Nitab4.5_0000729g0130/Nitab4.5_0006837g0030/Nitab4.5_0004867g0070/Nitab4.5_0011481g0010/Nitab4.5_0010367g0030	Nitab4.5_0000252g0160/Nitab4.5_0002112g0150/Nitab4.5_0004386g0020/Nitab4.5_0000469g0210/Nitab4.5_0000030g0210/Nitab4.5_0003120g0020/Nitab4.5_0001769g0180/Nitab4.5_0000729g0130/Nitab4.5_0006837g0030/Nitab4.5_0004867g0070/Nitab4.5_0011481g0010/Nitab4.5_0010367g0030	12
MF	GO:0004842	ubiquitin-protein transferase activity	15/1862	157/28135	0.0973231	0.648578	Nitab4.5_0007779g0030/Nitab4.5_0009446g0010/Nitab4.5_0000131g0010/Nitab4.5_0001800g0110/Nitab4.5_0003930g0030/Nitab4.5_0007767g0030/Nitab4.5_0002572g0010/Nitab4.5_0002527g0080/Nitab4.5_0007666g0010/Nitab4.5_0000259g0040/Nitab4.5_0004078g0040/Nitab4.5_0006221g0050/Nitab4.5_0009646g0020/Nitab4.5_0001139g0020/Nitab4.5_0011742g0010	Nitab4.5_0007779g0030/Nitab4.5_0009446g0010/Nitab4.5_0000131g0010/Nitab4.5_0001800g0110/Nitab4.5_0003930g0030/Nitab4.5_0007767g0030/Nitab4.5_0002572g0010/Nitab4.5_0002527g0080/Nitab4.5_0007666g0010/Nitab4.5_0000259g0040/Nitab4.5_0004078g0040/Nitab4.5_0006221g0050/Nitab4.5_0009646g0020/Nitab4.5_0001139g0020/Nitab4.5_0011742g0010	15
MF	GO:0019787	ubiquitin-like protein transferase activity	15/1862	157/28135	0.0973231	0.648578	Nitab4.5_0007779g0030/Nitab4.5_0009446g0010/Nitab4.5_0000131g0010/Nitab4.5_0001800g0110/Nitab4.5_0003930g0030/Nitab4.5_0007767g0030/Nitab4.5_0002572g0010/Nitab4.5_0002527g0080/Nitab4.5_0007666g0010/Nitab4.5_0000259g0040/Nitab4.5_0004078g0040/Nitab4.5_0006221g0050/Nitab4.5_0009646g0020/Nitab4.5_0001139g0020/Nitab4.5_0011742g0010	Nitab4.5_0007779g0030/Nitab4.5_0009446g0010/Nitab4.5_0000131g0010/Nitab4.5_0001800g0110/Nitab4.5_0003930g0030/Nitab4.5_0007767g0030/Nitab4.5_0002572g0010/Nitab4.5_0002527g0080/Nitab4.5_0007666g0010/Nitab4.5_0000259g0040/Nitab4.5_0004078g0040/Nitab4.5_0006221g0050/Nitab4.5_0009646g0020/Nitab4.5_0001139g0020/Nitab4.5_0011742g0010	15
MF	GO:0004402	histone acetyltransferase activity	3/1862	17/28135	0.0982693	0.648578	Nitab4.5_0010895g0020/Nitab4.5_0000069g0570/Nitab4.5_0001812g0080	Nitab4.5_0010895g0020/Nitab4.5_0000069g0570/Nitab4.5_0001812g0080	3
MF	GO:0034212	peptide N-acetyltransferase activity	3/1862	17/28135	0.0982693	0.648578	Nitab4.5_0010895g0020/Nitab4.5_0000069g0570/Nitab4.5_0001812g0080	Nitab4.5_0010895g0020/Nitab4.5_0000069g0570/Nitab4.5_0001812g0080	3
MF	GO:0061733	peptide-lysine-N-acetyltransferase activity	3/1862	17/28135	0.0982693	0.648578	Nitab4.5_0010895g0020/Nitab4.5_0000069g0570/Nitab4.5_0001812g0080	Nitab4.5_0010895g0020/Nitab4.5_0000069g0570/Nitab4.5_0001812g0080	3
MF	GO:0070566	adenylyltransferase activity	3/1862	17/28135	0.0982693	0.648578	Nitab4.5_0000629g0050/Nitab4.5_0000318g0150/Nitab4.5_0002150g0020	Nitab4.5_0000629g0050/Nitab4.5_0000318g0150/Nitab4.5_0002150g0020	3
MF	GO:0022836	gated channel activity	6/1862	49/28135	0.103055	0.669013	Nitab4.5_0002661g0030/Nitab4.5_0003120g0020/Nitab4.5_0008535g0020/Nitab4.5_0000287g0260/Nitab4.5_0000989g0010/Nitab4.5_0000006g0120	Nitab4.5_0002661g0030/Nitab4.5_0003120g0020/Nitab4.5_0008535g0020/Nitab4.5_0000287g0260/Nitab4.5_0000989g0010/Nitab4.5_0000006g0120	6
MF	GO:0070008	serine-type exopeptidase activity	9/1862	86/28135	0.114917	0.733984	Nitab4.5_0002001g0010/Nitab4.5_0000870g0050/Nitab4.5_0001899g0040/Nitab4.5_0003841g0020/Nitab4.5_0000329g0240/Nitab4.5_0002450g0050/Nitab4.5_0010778g0030/Nitab4.5_0002046g0200/Nitab4.5_0000742g0200	Nitab4.5_0002001g0010/Nitab4.5_0000870g0050/Nitab4.5_0001899g0040/Nitab4.5_0003841g0020/Nitab4.5_0000329g0240/Nitab4.5_0002450g0050/Nitab4.5_0010778g0030/Nitab4.5_0002046g0200/Nitab4.5_0000742g0200	9
MF	GO:0016759	cellulose synthase activity	7/1862	63/28135	0.12165	0.752712	Nitab4.5_0003295g0200/Nitab4.5_0007821g0010/Nitab4.5_0000147g0450/Nitab4.5_0008526g0020/Nitab4.5_0008855g0030/Nitab4.5_0002889g0040/Nitab4.5_0009676g0040	Nitab4.5_0003295g0200/Nitab4.5_0007821g0010/Nitab4.5_0000147g0450/Nitab4.5_0008526g0020/Nitab4.5_0008855g0030/Nitab4.5_0002889g0040/Nitab4.5_0009676g0040	7
MF	GO:0016760	cellulose synthase (UDP-forming) activity	7/1862	63/28135	0.12165	0.752712	Nitab4.5_0003295g0200/Nitab4.5_0007821g0010/Nitab4.5_0000147g0450/Nitab4.5_0008526g0020/Nitab4.5_0008855g0030/Nitab4.5_0002889g0040/Nitab4.5_0009676g0040	Nitab4.5_0003295g0200/Nitab4.5_0007821g0010/Nitab4.5_0000147g0450/Nitab4.5_0008526g0020/Nitab4.5_0008855g0030/Nitab4.5_0002889g0040/Nitab4.5_0009676g0040	7
MF	GO:0004185	serine-type carboxypeptidase activity	8/1862	77/28135	0.136118	0.805939	Nitab4.5_0002001g0010/Nitab4.5_0000870g0050/Nitab4.5_0001899g0040/Nitab4.5_0003841g0020/Nitab4.5_0000329g0240/Nitab4.5_0002450g0050/Nitab4.5_0002046g0200/Nitab4.5_0000742g0200	Nitab4.5_0002001g0010/Nitab4.5_0000870g0050/Nitab4.5_0001899g0040/Nitab4.5_0003841g0020/Nitab4.5_0000329g0240/Nitab4.5_0002450g0050/Nitab4.5_0002046g0200/Nitab4.5_0000742g0200	8
MF	GO:0008514	organic anion transmembrane transporter activity	6/1862	53/28135	0.136291	0.805939	Nitab4.5_0002112g0150/Nitab4.5_0000030g0210/Nitab4.5_0001769g0180/Nitab4.5_0006837g0030/Nitab4.5_0004867g0070/Nitab4.5_0011481g0010	Nitab4.5_0002112g0150/Nitab4.5_0000030g0210/Nitab4.5_0001769g0180/Nitab4.5_0006837g0030/Nitab4.5_0004867g0070/Nitab4.5_0011481g0010	6
MF	GO:0015018	galactosylgalactosylxylosylprotein 3-beta-glucuronosyltransferase activity	2/1862	10/28135	0.138394	0.805939	Nitab4.5_0000669g0220/Nitab4.5_0008951g0010	Nitab4.5_0000669g0220/Nitab4.5_0008951g0010	2
MF	GO:0015020	glucuronosyltransferase activity	2/1862	10/28135	0.138394	0.805939	Nitab4.5_0000669g0220/Nitab4.5_0008951g0010	Nitab4.5_0000669g0220/Nitab4.5_0008951g0010	2
MF	GO:0033897	ribonuclease T2 activity	3/1862	20/28135	0.142684	0.818884	Nitab4.5_0011745g0010/Nitab4.5_0003950g0040/Nitab4.5_0001482g0040	Nitab4.5_0011745g0010/Nitab4.5_0003950g0040/Nitab4.5_0001482g0040	3
MF	GO:0008964	phosphoenolpyruvate carboxylase activity	2/1862	11/28135	0.162045	0.855822	Nitab4.5_0004675g0020/Nitab4.5_0000035g0130	Nitab4.5_0004675g0020/Nitab4.5_0000035g0130	2
MF	GO:0016814	hydrolase activity, acting on carbon-nitrogen (but not peptide) bonds, in cyclic amidines	2/1862	11/28135	0.162045	0.855822	Nitab4.5_0007346g0010/Nitab4.5_0010222g0030	Nitab4.5_0007346g0010/Nitab4.5_0010222g0030	2
MF	GO:0030151	molybdenum ion binding	2/1862	11/28135	0.162045	0.855822	Nitab4.5_0001499g0020/Nitab4.5_0000844g0340	Nitab4.5_0001499g0020/Nitab4.5_0000844g0340	2
MF	GO:0043015	gamma-tubulin binding	2/1862	11/28135	0.162045	0.855822	Nitab4.5_0001308g0170/Nitab4.5_0000068g0320	Nitab4.5_0001308g0170/Nitab4.5_0000068g0320	2
MF	GO:0016702	oxidoreductase activity, acting on single donors with incorporation of molecular oxygen, incorporation of two atoms of oxygen	8/1862	81/28135	0.166572	0.855822	Nitab4.5_0001924g0060/Nitab4.5_0000274g0040/Nitab4.5_0001917g0010/Nitab4.5_0007252g0020/Nitab4.5_0001769g0030/Nitab4.5_0001146g0230/Nitab4.5_0003796g0010/Nitab4.5_0000472g0080	Nitab4.5_0001924g0060/Nitab4.5_0000274g0040/Nitab4.5_0001917g0010/Nitab4.5_0007252g0020/Nitab4.5_0001769g0030/Nitab4.5_0001146g0230/Nitab4.5_0003796g0010/Nitab4.5_0000472g0080	8
MF	GO:0004180	carboxypeptidase activity	8/1862	82/28135	0.174637	0.855822	Nitab4.5_0002001g0010/Nitab4.5_0000870g0050/Nitab4.5_0001899g0040/Nitab4.5_0003841g0020/Nitab4.5_0000329g0240/Nitab4.5_0002450g0050/Nitab4.5_0002046g0200/Nitab4.5_0000742g0200	Nitab4.5_0002001g0010/Nitab4.5_0000870g0050/Nitab4.5_0001899g0040/Nitab4.5_0003841g0020/Nitab4.5_0000329g0240/Nitab4.5_0002450g0050/Nitab4.5_0002046g0200/Nitab4.5_0000742g0200	8
MF	GO:0008238	exopeptidase activity	10/1862	109/28135	0.184742	0.855822	Nitab4.5_0002001g0010/Nitab4.5_0000870g0050/Nitab4.5_0001899g0040/Nitab4.5_0003841g0020/Nitab4.5_0000329g0240/Nitab4.5_0002450g0050/Nitab4.5_0010778g0030/Nitab4.5_0002046g0200/Nitab4.5_0001990g0020/Nitab4.5_0000742g0200	Nitab4.5_0002001g0010/Nitab4.5_0000870g0050/Nitab4.5_0001899g0040/Nitab4.5_0003841g0020/Nitab4.5_0000329g0240/Nitab4.5_0002450g0050/Nitab4.5_0010778g0030/Nitab4.5_0002046g0200/Nitab4.5_0001990g0020/Nitab4.5_0000742g0200	10
MF	GO:0000155	phosphorelay sensor kinase activity	4/1862	34/28135	0.185179	0.855822	Nitab4.5_0008173g0010/Nitab4.5_0000996g0050/Nitab4.5_0000368g0190/Nitab4.5_0000302g0110	Nitab4.5_0008173g0010/Nitab4.5_0000996g0050/Nitab4.5_0000368g0190/Nitab4.5_0000302g0110	4
MF	GO:0004673	protein histidine kinase activity	4/1862	34/28135	0.185179	0.855822	Nitab4.5_0008173g0010/Nitab4.5_0000996g0050/Nitab4.5_0000368g0190/Nitab4.5_0000302g0110	Nitab4.5_0008173g0010/Nitab4.5_0000996g0050/Nitab4.5_0000368g0190/Nitab4.5_0000302g0110	4
MF	GO:0016307	phosphatidylinositol phosphate kinase activity	4/1862	34/28135	0.185179	0.855822	Nitab4.5_0000357g0120/Nitab4.5_0004955g0060/Nitab4.5_0005292g0020/Nitab4.5_0004816g0070	Nitab4.5_0000357g0120/Nitab4.5_0004955g0060/Nitab4.5_0005292g0020/Nitab4.5_0004816g0070	4
MF	GO:0016775	phosphotransferase activity, nitrogenous group as acceptor	4/1862	34/28135	0.185179	0.855822	Nitab4.5_0008173g0010/Nitab4.5_0000996g0050/Nitab4.5_0000368g0190/Nitab4.5_0000302g0110	Nitab4.5_0008173g0010/Nitab4.5_0000996g0050/Nitab4.5_0000368g0190/Nitab4.5_0000302g0110	4
MF	GO:0005375	copper ion transmembrane transporter activity	2/1862	12/28135	0.18634	0.855822	Nitab4.5_0000880g0110/Nitab4.5_0000102g0450	Nitab4.5_0000880g0110/Nitab4.5_0000102g0450	2
MF	GO:0008417	fucosyltransferase activity	2/1862	12/28135	0.18634	0.855822	Nitab4.5_0000256g0180/Nitab4.5_0007480g0040	Nitab4.5_0000256g0180/Nitab4.5_0007480g0040	2
MF	GO:0016703	oxidoreductase activity, acting on single donors with incorporation of molecular oxygen, incorporation of one atom of oxygen (internal monooxygenases or internal mixed function oxidases)	2/1862	12/28135	0.18634	0.855822	Nitab4.5_0000863g0200/Nitab4.5_0001110g0090	Nitab4.5_0000863g0200/Nitab4.5_0001110g0090	2
MF	GO:0019900	kinase binding	2/1862	12/28135	0.18634	0.855822	Nitab4.5_0007060g0030/Nitab4.5_0006749g0010	Nitab4.5_0007060g0030/Nitab4.5_0006749g0010	2
MF	GO:0019901	protein kinase binding	2/1862	12/28135	0.18634	0.855822	Nitab4.5_0007060g0030/Nitab4.5_0006749g0010	Nitab4.5_0007060g0030/Nitab4.5_0006749g0010	2
MF	GO:0051539	4 iron, 4 sulfur cluster binding	2/1862	12/28135	0.18634	0.855822	Nitab4.5_0003826g0010/Nitab4.5_0008037g0020	Nitab4.5_0003826g0010/Nitab4.5_0008037g0020	2
MF	GO:0051213	dioxygenase activity	8/1862	84/28135	0.191272	0.855822	Nitab4.5_0001924g0060/Nitab4.5_0000274g0040/Nitab4.5_0001917g0010/Nitab4.5_0007252g0020/Nitab4.5_0001769g0030/Nitab4.5_0001146g0230/Nitab4.5_0003796g0010/Nitab4.5_0000472g0080	Nitab4.5_0001924g0060/Nitab4.5_0000274g0040/Nitab4.5_0001917g0010/Nitab4.5_0007252g0020/Nitab4.5_0001769g0030/Nitab4.5_0001146g0230/Nitab4.5_0003796g0010/Nitab4.5_0000472g0080	8
MF	GO:0003916	DNA topoisomerase activity	3/1862	23/28135	0.192344	0.855822	Nitab4.5_0000309g0290/Nitab4.5_0006248g0050/Nitab4.5_0002918g0080	Nitab4.5_0000309g0290/Nitab4.5_0006248g0050/Nitab4.5_0002918g0080	3
MF	GO:0046912	transferase activity, transferring acyl groups, acyl groups converted into alkyl on transfer	3/1862	23/28135	0.192344	0.855822	Nitab4.5_0001664g0050/Nitab4.5_0002228g0030/Nitab4.5_0003680g0030	Nitab4.5_0001664g0050/Nitab4.5_0002228g0030/Nitab4.5_0003680g0030	3
MF	GO:0051087	chaperone binding	4/1862	35/28135	0.198925	0.869424	Nitab4.5_0000019g0070/Nitab4.5_0000967g0090/Nitab4.5_0013021g0030/Nitab4.5_0011532g0010	Nitab4.5_0000019g0070/Nitab4.5_0000967g0090/Nitab4.5_0013021g0030/Nitab4.5_0011532g0010	4
MF	GO:0030246	carbohydrate binding	22/1862	274/28135	0.202135	0.869424	Nitab4.5_0010261g0030/Nitab4.5_0007429g0030/Nitab4.5_0000694g0050/Nitab4.5_0000108g0070/Nitab4.5_0008832g0030/Nitab4.5_0000564g0260/Nitab4.5_0000453g0150/Nitab4.5_0007373g0020/Nitab4.5_0002758g0060/Nitab4.5_0002825g0020/Nitab4.5_0005111g0010/Nitab4.5_0002052g0030/Nitab4.5_0006029g0010/Nitab4.5_0008832g0020/Nitab4.5_0006400g0010/Nitab4.5_0002290g0130/Nitab4.5_0008182g0030/Nitab4.5_0010157g0020/Nit…	Nitab4.5_0010261g0030/Nitab4.5_0007429g0030/Nitab4.5_0000694g0050/Nitab4.5_0000108g0070/Nitab4.5_0008832g0030/Nitab4.5_0000564g0260/Nitab4.5_0000453g0150/Nitab4.5_0007373g0020/Nitab4.5_0002758g0060/Nitab4.5_0002825g0020/Nitab4.5_0005111g0010/Nitab4.5_0002052g0030/Nitab4.5_0006029g0010/Nitab4.5_0008832g0020/Nitab4.5_0006400g0010/Nitab4.5_0002290g0130/Nitab4.5_0008182g0030/Nitab4.5_0010157g0020/Nit…	22
MF	GO:0004144	diacylglycerol O-acyltransferase activity	3/1862	24/28135	0.209759	0.869424	Nitab4.5_0001715g0080/Nitab4.5_0002740g0010/Nitab4.5_0001964g0040	Nitab4.5_0001715g0080/Nitab4.5_0002740g0010/Nitab4.5_0001964g0040	3
MF	GO:0016411	acylglycerol O-acyltransferase activity	3/1862	24/28135	0.209759	0.869424	Nitab4.5_0001715g0080/Nitab4.5_0002740g0010/Nitab4.5_0001964g0040	Nitab4.5_0001715g0080/Nitab4.5_0002740g0010/Nitab4.5_0001964g0040	3
MF	GO:0008236	serine-type peptidase activity	25/1862	318/28135	0.21287	0.869424	Nitab4.5_0002001g0010/Nitab4.5_0000870g0050/Nitab4.5_0001899g0040/Nitab4.5_0003841g0020/Nitab4.5_0000072g0130/Nitab4.5_0000934g0040/Nitab4.5_0021639g0010/Nitab4.5_0017838g0010/Nitab4.5_0003274g0060/Nitab4.5_0000337g0020/Nitab4.5_0001647g0120/Nitab4.5_0000329g0240/Nitab4.5_0008421g0020/Nitab4.5_0005407g0020/Nitab4.5_0003274g0070/Nitab4.5_0004118g0120/Nitab4.5_0002450g0050/Nitab4.5_0008781g0010/Nit…	Nitab4.5_0002001g0010/Nitab4.5_0000870g0050/Nitab4.5_0001899g0040/Nitab4.5_0003841g0020/Nitab4.5_0000072g0130/Nitab4.5_0000934g0040/Nitab4.5_0021639g0010/Nitab4.5_0017838g0010/Nitab4.5_0003274g0060/Nitab4.5_0000337g0020/Nitab4.5_0001647g0120/Nitab4.5_0000329g0240/Nitab4.5_0008421g0020/Nitab4.5_0005407g0020/Nitab4.5_0003274g0070/Nitab4.5_0004118g0120/Nitab4.5_0002450g0050/Nitab4.5_0008781g0010/Nit…	25
MF	GO:0017171	serine hydrolase activity	25/1862	318/28135	0.21287	0.869424	Nitab4.5_0002001g0010/Nitab4.5_0000870g0050/Nitab4.5_0001899g0040/Nitab4.5_0003841g0020/Nitab4.5_0000072g0130/Nitab4.5_0000934g0040/Nitab4.5_0021639g0010/Nitab4.5_0017838g0010/Nitab4.5_0003274g0060/Nitab4.5_0000337g0020/Nitab4.5_0001647g0120/Nitab4.5_0000329g0240/Nitab4.5_0008421g0020/Nitab4.5_0005407g0020/Nitab4.5_0003274g0070/Nitab4.5_0004118g0120/Nitab4.5_0002450g0050/Nitab4.5_0008781g0010/Nit…	Nitab4.5_0002001g0010/Nitab4.5_0000870g0050/Nitab4.5_0001899g0040/Nitab4.5_0003841g0020/Nitab4.5_0000072g0130/Nitab4.5_0000934g0040/Nitab4.5_0021639g0010/Nitab4.5_0017838g0010/Nitab4.5_0003274g0060/Nitab4.5_0000337g0020/Nitab4.5_0001647g0120/Nitab4.5_0000329g0240/Nitab4.5_0008421g0020/Nitab4.5_0005407g0020/Nitab4.5_0003274g0070/Nitab4.5_0004118g0120/Nitab4.5_0002450g0050/Nitab4.5_0008781g0010/Nit…	25
MF	GO:0015116	sulfate transmembrane transporter activity	4/1862	36/28135	0.212965	0.869424	Nitab4.5_0000252g0160/Nitab4.5_0004386g0020/Nitab4.5_0000469g0210/Nitab4.5_0000729g0130	Nitab4.5_0000252g0160/Nitab4.5_0004386g0020/Nitab4.5_0000469g0210/Nitab4.5_0000729g0130	4
MF	GO:1901682	sulfur compound transmembrane transporter activity	4/1862	36/28135	0.212965	0.869424	Nitab4.5_0000252g0160/Nitab4.5_0004386g0020/Nitab4.5_0000469g0210/Nitab4.5_0000729g0130	Nitab4.5_0000252g0160/Nitab4.5_0004386g0020/Nitab4.5_0000469g0210/Nitab4.5_0000729g0130	4
MF	GO:0003729	mRNA binding	2/1862	14/28135	0.236132	0.916748	Nitab4.5_0002816g0030/Nitab4.5_0000716g0130	Nitab4.5_0002816g0030/Nitab4.5_0000716g0130	2
MF	GO:0004470	malic enzyme activity	2/1862	14/28135	0.236132	0.916748	Nitab4.5_0001132g0070/Nitab4.5_0004241g0030	Nitab4.5_0001132g0070/Nitab4.5_0004241g0030	2
MF	GO:0004471	malate dehydrogenase (decarboxylating) (NAD+) activity	2/1862	14/28135	0.236132	0.916748	Nitab4.5_0001132g0070/Nitab4.5_0004241g0030	Nitab4.5_0001132g0070/Nitab4.5_0004241g0030	2
MF	GO:0016615	malate dehydrogenase activity	2/1862	14/28135	0.236132	0.916748	Nitab4.5_0001132g0070/Nitab4.5_0004241g0030	Nitab4.5_0001132g0070/Nitab4.5_0004241g0030	2
MF	GO:0019205	nucleobase-containing compound kinase activity	2/1862	14/28135	0.236132	0.916748	Nitab4.5_0000148g0020/Nitab4.5_0001664g0010	Nitab4.5_0000148g0020/Nitab4.5_0001664g0010	2
MF	GO:0016892	endoribonuclease activity, producing 3'-phosphomonoesters	3/1862	26/28135	0.24551	0.934827	Nitab4.5_0011745g0010/Nitab4.5_0003950g0040/Nitab4.5_0001482g0040	Nitab4.5_0011745g0010/Nitab4.5_0003950g0040/Nitab4.5_0001482g0040	3
MF	GO:0016894	endonuclease activity, active with either ribo- or deoxyribonucleic acids and producing 3'-phosphomonoesters	3/1862	26/28135	0.24551	0.934827	Nitab4.5_0011745g0010/Nitab4.5_0003950g0040/Nitab4.5_0001482g0040	Nitab4.5_0011745g0010/Nitab4.5_0003950g0040/Nitab4.5_0001482g0040	3
MF	GO:0047325	inositol tetrakisphosphate 1-kinase activity	2/1862	15/28135	0.261315	0.958155	Nitab4.5_0002415g0060/Nitab4.5_0005463g0060	Nitab4.5_0002415g0060/Nitab4.5_0005463g0060	2
MF	GO:0051765	inositol tetrakisphosphate kinase activity	2/1862	15/28135	0.261315	0.958155	Nitab4.5_0002415g0060/Nitab4.5_0005463g0060	Nitab4.5_0002415g0060/Nitab4.5_0005463g0060	2
MF	GO:0052725	inositol-1,3,4-trisphosphate 6-kinase activity	2/1862	15/28135	0.261315	0.958155	Nitab4.5_0002415g0060/Nitab4.5_0005463g0060	Nitab4.5_0002415g0060/Nitab4.5_0005463g0060	2
MF	GO:0052726	inositol-1,3,4-trisphosphate 5-kinase activity	2/1862	15/28135	0.261315	0.958155	Nitab4.5_0002415g0060/Nitab4.5_0005463g0060	Nitab4.5_0002415g0060/Nitab4.5_0005463g0060	2
MF	GO:0015103	inorganic anion transmembrane transporter activity	6/1862	66/28135	0.270779	0.969802	Nitab4.5_0000252g0160/Nitab4.5_0004386g0020/Nitab4.5_0000469g0210/Nitab4.5_0003120g0020/Nitab4.5_0000729g0130/Nitab4.5_0010367g0030	Nitab4.5_0000252g0160/Nitab4.5_0004386g0020/Nitab4.5_0000469g0210/Nitab4.5_0003120g0020/Nitab4.5_0000729g0130/Nitab4.5_0010367g0030	6
MF	GO:0008536	Ran GTPase binding	3/1862	28/28135	0.282106	0.969802	Nitab4.5_0000992g0090/Nitab4.5_0001526g0120/Nitab4.5_0014900g0010	Nitab4.5_0000992g0090/Nitab4.5_0001526g0120/Nitab4.5_0014900g0010	3
MF	GO:0016810	hydrolase activity, acting on carbon-nitrogen (but not peptide) bonds	6/1862	67/28135	0.282314	0.969802	Nitab4.5_0000208g0050/Nitab4.5_0000032g0200/Nitab4.5_0009266g0060/Nitab4.5_0000892g0120/Nitab4.5_0007346g0010/Nitab4.5_0010222g0030	Nitab4.5_0000208g0050/Nitab4.5_0000032g0200/Nitab4.5_0009266g0060/Nitab4.5_0000892g0120/Nitab4.5_0007346g0010/Nitab4.5_0010222g0030	6
MF	GO:0004611	phosphoenolpyruvate carboxykinase activity	2/1862	16/28135	0.286512	0.969802	Nitab4.5_0004675g0020/Nitab4.5_0000035g0130	Nitab4.5_0004675g0020/Nitab4.5_0000035g0130	2
MF	GO:0046915	transition metal ion transmembrane transporter activity	2/1862	16/28135	0.286512	0.969802	Nitab4.5_0000880g0110/Nitab4.5_0000102g0450	Nitab4.5_0000880g0110/Nitab4.5_0000102g0450	2
MF	GO:0003950	NAD+ ADP-ribosyltransferase activity	2/1862	17/28135	0.311611	0.969802	Nitab4.5_0000203g0240/Nitab4.5_0004192g0040	Nitab4.5_0000203g0240/Nitab4.5_0004192g0040	2
MF	GO:0001871	pattern binding	8/1862	97/28135	0.312351	0.969802	Nitab4.5_0000694g0050/Nitab4.5_0000108g0070/Nitab4.5_0008832g0030/Nitab4.5_0000453g0150/Nitab4.5_0002758g0060/Nitab4.5_0002052g0030/Nitab4.5_0006029g0010/Nitab4.5_0008832g0020	Nitab4.5_0000694g0050/Nitab4.5_0000108g0070/Nitab4.5_0008832g0030/Nitab4.5_0000453g0150/Nitab4.5_0002758g0060/Nitab4.5_0002052g0030/Nitab4.5_0006029g0010/Nitab4.5_0008832g0020	8
MF	GO:0030247	polysaccharide binding	8/1862	97/28135	0.312351	0.969802	Nitab4.5_0000694g0050/Nitab4.5_0000108g0070/Nitab4.5_0008832g0030/Nitab4.5_0000453g0150/Nitab4.5_0002758g0060/Nitab4.5_0002052g0030/Nitab4.5_0006029g0010/Nitab4.5_0008832g0020	Nitab4.5_0000694g0050/Nitab4.5_0000108g0070/Nitab4.5_0008832g0030/Nitab4.5_0000453g0150/Nitab4.5_0002758g0060/Nitab4.5_0002052g0030/Nitab4.5_0006029g0010/Nitab4.5_0008832g0020	8
MF	GO:0008234	cysteine-type peptidase activity	23/1862	310/28135	0.31513	0.969802	Nitab4.5_0001812g0100/Nitab4.5_0005242g0040/Nitab4.5_0006878g0040/Nitab4.5_0000570g0140/Nitab4.5_0009476g0010/Nitab4.5_0000510g0040/Nitab4.5_0000681g0080/Nitab4.5_0002206g0070/Nitab4.5_0006161g0030/Nitab4.5_0007629g0030/Nitab4.5_0010931g0010/Nitab4.5_0006225g0030/Nitab4.5_0001039g0010/Nitab4.5_0000502g0070/Nitab4.5_0000159g0110/Nitab4.5_0007595g0030/Nitab4.5_0000034g0260/Nitab4.5_0000082g0070/Nit…	Nitab4.5_0001812g0100/Nitab4.5_0005242g0040/Nitab4.5_0006878g0040/Nitab4.5_0000570g0140/Nitab4.5_0009476g0010/Nitab4.5_0000510g0040/Nitab4.5_0000681g0080/Nitab4.5_0002206g0070/Nitab4.5_0006161g0030/Nitab4.5_0007629g0030/Nitab4.5_0010931g0010/Nitab4.5_0006225g0030/Nitab4.5_0001039g0010/Nitab4.5_0000502g0070/Nitab4.5_0000159g0110/Nitab4.5_0007595g0030/Nitab4.5_0000034g0260/Nitab4.5_0000082g0070/Nit…	23
MF	GO:0003746	translation elongation factor activity	3/1862	30/28135	0.319123	0.969802	Nitab4.5_0002756g0020/Nitab4.5_0002431g0020/Nitab4.5_0001797g0010	Nitab4.5_0002756g0020/Nitab4.5_0002431g0020/Nitab4.5_0001797g0010	3
MF	GO:0017016	Ras GTPase binding	3/1862	30/28135	0.319123	0.969802	Nitab4.5_0000992g0090/Nitab4.5_0001526g0120/Nitab4.5_0014900g0010	Nitab4.5_0000992g0090/Nitab4.5_0001526g0120/Nitab4.5_0014900g0010	3
MF	GO:0031267	small GTPase binding	3/1862	30/28135	0.319123	0.969802	Nitab4.5_0000992g0090/Nitab4.5_0001526g0120/Nitab4.5_0014900g0010	Nitab4.5_0000992g0090/Nitab4.5_0001526g0120/Nitab4.5_0014900g0010	3
MF	GO:0004602	glutathione peroxidase activity	2/1862	18/28135	0.336515	0.969802	Nitab4.5_0000580g0260/Nitab4.5_0002368g0050	Nitab4.5_0000580g0260/Nitab4.5_0002368g0050	2
MF	GO:0004616	phosphogluconate dehydrogenase (decarboxylating) activity	2/1862	18/28135	0.336515	0.969802	Nitab4.5_0000076g0220/Nitab4.5_0001264g0010	Nitab4.5_0000076g0220/Nitab4.5_0001264g0010	2
MF	GO:0008725	DNA-3-methyladenine glycosylase activity	2/1862	18/28135	0.336515	0.969802	Nitab4.5_0000110g0310/Nitab4.5_0002568g0040	Nitab4.5_0000110g0310/Nitab4.5_0002568g0040	2
MF	GO:0016872	intramolecular lyase activity	2/1862	18/28135	0.336515	0.969802	Nitab4.5_0000715g0160/Nitab4.5_0005597g0020	Nitab4.5_0000715g0160/Nitab4.5_0005597g0020	2
MF	GO:0043733	DNA-3-methylbase glycosylase activity	2/1862	18/28135	0.336515	0.969802	Nitab4.5_0000110g0310/Nitab4.5_0002568g0040	Nitab4.5_0000110g0310/Nitab4.5_0002568g0040	2
MF	GO:0019899	enzyme binding	6/1862	72/28135	0.341317	0.969802	Nitab4.5_0000992g0090/Nitab4.5_0007060g0030/Nitab4.5_0001526g0120/Nitab4.5_0014900g0010/Nitab4.5_0006749g0010/Nitab4.5_0004183g0020	Nitab4.5_0000992g0090/Nitab4.5_0007060g0030/Nitab4.5_0001526g0120/Nitab4.5_0014900g0010/Nitab4.5_0006749g0010/Nitab4.5_0004183g0020	6
MF	GO:0016763	transferase activity, transferring pentosyl groups	3/1862	32/28135	0.356185	0.969802	Nitab4.5_0000203g0240/Nitab4.5_0004816g0010/Nitab4.5_0004192g0040	Nitab4.5_0000203g0240/Nitab4.5_0004816g0010/Nitab4.5_0004192g0040	3
MF	GO:0051020	GTPase binding	3/1862	32/28135	0.356185	0.969802	Nitab4.5_0000992g0090/Nitab4.5_0001526g0120/Nitab4.5_0014900g0010	Nitab4.5_0000992g0090/Nitab4.5_0001526g0120/Nitab4.5_0014900g0010	3
MF	GO:0003905	alkylbase DNA N-glycosylase activity	2/1862	19/28135	0.361139	0.969802	Nitab4.5_0000110g0310/Nitab4.5_0002568g0040	Nitab4.5_0000110g0310/Nitab4.5_0002568g0040	2
MF	GO:0004089	carbonate dehydratase activity	2/1862	19/28135	0.361139	0.969802	Nitab4.5_0006363g0010/Nitab4.5_0000203g0110	Nitab4.5_0006363g0010/Nitab4.5_0000203g0110	2
MF	GO:0051766	inositol trisphosphate kinase activity	2/1862	19/28135	0.361139	0.969802	Nitab4.5_0002415g0060/Nitab4.5_0005463g0060	Nitab4.5_0002415g0060/Nitab4.5_0005463g0060	2
MF	GO:0004521	endoribonuclease activity	6/1862	75/28135	0.37733	0.969802	Nitab4.5_0011745g0010/Nitab4.5_0004346g0020/Nitab4.5_0004412g0060/Nitab4.5_0003950g0040/Nitab4.5_0001482g0040/Nitab4.5_0004050g0010	Nitab4.5_0011745g0010/Nitab4.5_0004346g0020/Nitab4.5_0004412g0060/Nitab4.5_0003950g0040/Nitab4.5_0001482g0040/Nitab4.5_0004050g0010	6
MF	GO:0043565	sequence-specific DNA binding	28/1862	395/28135	0.380848	0.969802	Nitab4.5_0000319g0290/Nitab4.5_0025760g0010/Nitab4.5_0002016g0030/Nitab4.5_0005781g0050/Nitab4.5_0000321g0280/Nitab4.5_0011123g0020/Nitab4.5_0000005g0190/Nitab4.5_0003062g0050/Nitab4.5_0007907g0020/Nitab4.5_0000425g0220/Nitab4.5_0002904g0100/Nitab4.5_0000039g0060/Nitab4.5_0000082g0150/Nitab4.5_0011667g0010/Nitab4.5_0000684g0170/Nitab4.5_0000381g0130/Nitab4.5_0001216g0060/Nitab4.5_0007602g0040/Nit…	Nitab4.5_0000319g0290/Nitab4.5_0025760g0010/Nitab4.5_0002016g0030/Nitab4.5_0005781g0050/Nitab4.5_0000321g0280/Nitab4.5_0011123g0020/Nitab4.5_0000005g0190/Nitab4.5_0003062g0050/Nitab4.5_0007907g0020/Nitab4.5_0000425g0220/Nitab4.5_0002904g0100/Nitab4.5_0000039g0060/Nitab4.5_0000082g0150/Nitab4.5_0011667g0010/Nitab4.5_0000684g0170/Nitab4.5_0000381g0130/Nitab4.5_0001216g0060/Nitab4.5_0007602g0040/Nit…	28
MF	GO:0019104	DNA N-glycosylase activity	2/1862	20/28135	0.385412	0.969802	Nitab4.5_0000110g0310/Nitab4.5_0002568g0040	Nitab4.5_0000110g0310/Nitab4.5_0002568g0040	2
MF	GO:0003755	peptidyl-prolyl cis-trans isomerase activity	5/1862	62/28135	0.391955	0.969802	Nitab4.5_0000310g0240/Nitab4.5_0000517g0050/Nitab4.5_0001771g0120/Nitab4.5_0000151g0180/Nitab4.5_0009317g0010	Nitab4.5_0000310g0240/Nitab4.5_0000517g0050/Nitab4.5_0001771g0120/Nitab4.5_0000151g0180/Nitab4.5_0009317g0010	5
MF	GO:0016859	cis-trans isomerase activity	5/1862	62/28135	0.391955	0.969802	Nitab4.5_0000310g0240/Nitab4.5_0000517g0050/Nitab4.5_0001771g0120/Nitab4.5_0000151g0180/Nitab4.5_0009317g0010	Nitab4.5_0000310g0240/Nitab4.5_0000517g0050/Nitab4.5_0001771g0120/Nitab4.5_0000151g0180/Nitab4.5_0009317g0010	5
MF	GO:0008519	ammonium transmembrane transporter activity	2/1862	21/28135	0.409272	0.969802	Nitab4.5_0000385g0070/Nitab4.5_0001561g0040	Nitab4.5_0000385g0070/Nitab4.5_0001561g0040	2
MF	GO:0071949	FAD binding	2/1862	21/28135	0.409272	0.969802	Nitab4.5_0000498g0040/Nitab4.5_0002016g0120	Nitab4.5_0000498g0040/Nitab4.5_0002016g0120	2
MF	GO:0016876	ligase activity, forming aminoacyl-tRNA and related compounds	9/1862	122/28135	0.418099	0.969802	Nitab4.5_0010734g0030/Nitab4.5_0000094g0100/Nitab4.5_0002322g0120/Nitab4.5_0007570g0010/Nitab4.5_0008025g0020/Nitab4.5_0001198g0100/Nitab4.5_0006195g0050/Nitab4.5_0004867g0070/Nitab4.5_0003389g0050	Nitab4.5_0010734g0030/Nitab4.5_0000094g0100/Nitab4.5_0002322g0120/Nitab4.5_0007570g0010/Nitab4.5_0008025g0020/Nitab4.5_0001198g0100/Nitab4.5_0006195g0050/Nitab4.5_0004867g0070/Nitab4.5_0003389g0050	9
MF	GO:0034061	DNA polymerase activity	3/1862	36/28135	0.429169	0.969802	Nitab4.5_0004300g0260/Nitab4.5_0000634g0140/Nitab4.5_0002335g0010	Nitab4.5_0004300g0260/Nitab4.5_0000634g0140/Nitab4.5_0002335g0010	3
MF	GO:0003872	6-phosphofructokinase activity	2/1862	22/28135	0.432667	0.969802	Nitab4.5_0006125g0020/Nitab4.5_0000902g0100	Nitab4.5_0006125g0020/Nitab4.5_0000902g0100	2
MF	GO:0008483	transaminase activity	2/1862	22/28135	0.432667	0.969802	Nitab4.5_0000355g0150/Nitab4.5_0005023g0050	Nitab4.5_0000355g0150/Nitab4.5_0005023g0050	2
MF	GO:0016769	transferase activity, transferring nitrogenous groups	2/1862	22/28135	0.432667	0.969802	Nitab4.5_0000355g0150/Nitab4.5_0005023g0050	Nitab4.5_0000355g0150/Nitab4.5_0005023g0050	2
MF	GO:0030170	pyridoxal phosphate binding	12/1862	169/28135	0.44352	0.969802	Nitab4.5_0001208g0140/Nitab4.5_0003076g0040/Nitab4.5_0000302g0060/Nitab4.5_0004957g0010/Nitab4.5_0000355g0150/Nitab4.5_0001499g0020/Nitab4.5_0000032g0410/Nitab4.5_0005023g0050/Nitab4.5_0000844g0340/Nitab4.5_0008993g0030/Nitab4.5_0002262g0070/Nitab4.5_0000264g0190	Nitab4.5_0001208g0140/Nitab4.5_0003076g0040/Nitab4.5_0000302g0060/Nitab4.5_0004957g0010/Nitab4.5_0000355g0150/Nitab4.5_0001499g0020/Nitab4.5_0000032g0410/Nitab4.5_0005023g0050/Nitab4.5_0000844g0340/Nitab4.5_0008993g0030/Nitab4.5_0002262g0070/Nitab4.5_0000264g0190	12
MF	GO:0070279	vitamin B6 binding	12/1862	169/28135	0.44352	0.969802	Nitab4.5_0001208g0140/Nitab4.5_0003076g0040/Nitab4.5_0000302g0060/Nitab4.5_0004957g0010/Nitab4.5_0000355g0150/Nitab4.5_0001499g0020/Nitab4.5_0000032g0410/Nitab4.5_0005023g0050/Nitab4.5_0000844g0340/Nitab4.5_0008993g0030/Nitab4.5_0002262g0070/Nitab4.5_0000264g0190	Nitab4.5_0001208g0140/Nitab4.5_0003076g0040/Nitab4.5_0000302g0060/Nitab4.5_0004957g0010/Nitab4.5_0000355g0150/Nitab4.5_0001499g0020/Nitab4.5_0000032g0410/Nitab4.5_0005023g0050/Nitab4.5_0000844g0340/Nitab4.5_0008993g0030/Nitab4.5_0002262g0070/Nitab4.5_0000264g0190	12
MF	GO:0004252	serine-type endopeptidase activity	14/1862	199/28135	0.446288	0.969802	Nitab4.5_0000072g0130/Nitab4.5_0000934g0040/Nitab4.5_0021639g0010/Nitab4.5_0017838g0010/Nitab4.5_0003274g0060/Nitab4.5_0000337g0020/Nitab4.5_0001647g0120/Nitab4.5_0008421g0020/Nitab4.5_0003274g0070/Nitab4.5_0004118g0120/Nitab4.5_0008781g0010/Nitab4.5_0010778g0030/Nitab4.5_0005845g0050/Nitab4.5_0010920g0020	Nitab4.5_0000072g0130/Nitab4.5_0000934g0040/Nitab4.5_0021639g0010/Nitab4.5_0017838g0010/Nitab4.5_0003274g0060/Nitab4.5_0000337g0020/Nitab4.5_0001647g0120/Nitab4.5_0008421g0020/Nitab4.5_0003274g0070/Nitab4.5_0004118g0120/Nitab4.5_0008781g0010/Nitab4.5_0010778g0030/Nitab4.5_0005845g0050/Nitab4.5_0010920g0020	14
MF	GO:0003777	microtubule motor activity	9/1862	125/28135	0.446781	0.969802	Nitab4.5_0000570g0160/Nitab4.5_0000309g0250/Nitab4.5_0009189g0030/Nitab4.5_0000208g0230/Nitab4.5_0002238g0070/Nitab4.5_0000009g0240/Nitab4.5_0001659g0160/Nitab4.5_0013184g0030/Nitab4.5_0001615g0170	Nitab4.5_0000570g0160/Nitab4.5_0000309g0250/Nitab4.5_0009189g0030/Nitab4.5_0000208g0230/Nitab4.5_0002238g0070/Nitab4.5_0000009g0240/Nitab4.5_0001659g0160/Nitab4.5_0013184g0030/Nitab4.5_0001615g0170	9
MF	GO:0004519	endonuclease activity	7/1862	96/28135	0.452244	0.969802	Nitab4.5_0011745g0010/Nitab4.5_0004346g0020/Nitab4.5_0004412g0060/Nitab4.5_0003950g0040/Nitab4.5_0007303g0010/Nitab4.5_0001482g0040/Nitab4.5_0004050g0010	Nitab4.5_0011745g0010/Nitab4.5_0004346g0020/Nitab4.5_0004412g0060/Nitab4.5_0003950g0040/Nitab4.5_0007303g0010/Nitab4.5_0001482g0040/Nitab4.5_0004050g0010	7
MF	GO:0051082	unfolded protein binding	7/1862	96/28135	0.452244	0.969802	Nitab4.5_0000003g0030/Nitab4.5_0000152g0350/Nitab4.5_0004359g0040/Nitab4.5_0003032g0010/Nitab4.5_0011161g0010/Nitab4.5_0002450g0140/Nitab4.5_0007368g0020	Nitab4.5_0000003g0030/Nitab4.5_0000152g0350/Nitab4.5_0004359g0040/Nitab4.5_0003032g0010/Nitab4.5_0011161g0010/Nitab4.5_0002450g0140/Nitab4.5_0007368g0020	7
MF	GO:0008374	O-acyltransferase activity	4/1862	52/28135	0.454015	0.969802	Nitab4.5_0001715g0080/Nitab4.5_0002740g0010/Nitab4.5_0001964g0040/Nitab4.5_0002795g0120	Nitab4.5_0001715g0080/Nitab4.5_0002740g0010/Nitab4.5_0001964g0040/Nitab4.5_0002795g0120	4
MF	GO:0004867	serine-type endopeptidase inhibitor activity	2/1862	23/28135	0.455555	0.969802	Nitab4.5_0003324g0100/Nitab4.5_0002449g0040	Nitab4.5_0003324g0100/Nitab4.5_0002449g0040	2
MF	GO:0016799	hydrolase activity, hydrolyzing N-glycosyl compounds	2/1862	23/28135	0.455555	0.969802	Nitab4.5_0000110g0310/Nitab4.5_0002568g0040	Nitab4.5_0000110g0310/Nitab4.5_0002568g0040	2
MF	GO:0016836	hydro-lyase activity	4/1862	53/28135	0.468828	0.969802	Nitab4.5_0006363g0010/Nitab4.5_0000203g0110/Nitab4.5_0001130g0110/Nitab4.5_0001560g0020	Nitab4.5_0006363g0010/Nitab4.5_0000203g0110/Nitab4.5_0001130g0110/Nitab4.5_0001560g0020	4
MF	GO:0008080	N-acetyltransferase activity	7/1862	98/28135	0.473955	0.969802	Nitab4.5_0003338g0090/Nitab4.5_0010895g0020/Nitab4.5_0001157g0010/Nitab4.5_0000069g0570/Nitab4.5_0000508g0250/Nitab4.5_0001812g0080/Nitab4.5_0000651g0170	Nitab4.5_0003338g0090/Nitab4.5_0010895g0020/Nitab4.5_0001157g0010/Nitab4.5_0000069g0570/Nitab4.5_0000508g0250/Nitab4.5_0001812g0080/Nitab4.5_0000651g0170	7
MF	GO:0003774	motor activity	11/1862	158/28135	0.475953	0.969802	Nitab4.5_0000570g0160/Nitab4.5_0000309g0250/Nitab4.5_0009189g0030/Nitab4.5_0000208g0230/Nitab4.5_0008569g0020/Nitab4.5_0005417g0050/Nitab4.5_0002238g0070/Nitab4.5_0000009g0240/Nitab4.5_0001659g0160/Nitab4.5_0013184g0030/Nitab4.5_0001615g0170	Nitab4.5_0000570g0160/Nitab4.5_0000309g0250/Nitab4.5_0009189g0030/Nitab4.5_0000208g0230/Nitab4.5_0008569g0020/Nitab4.5_0005417g0050/Nitab4.5_0002238g0070/Nitab4.5_0000009g0240/Nitab4.5_0001659g0160/Nitab4.5_0013184g0030/Nitab4.5_0001615g0170	11
MF	GO:0003918	DNA topoisomerase type II (ATP-hydrolyzing) activity	1/1862	10/28135	0.495829	0.969802	Nitab4.5_0002918g0080	Nitab4.5_0002918g0080	1
MF	GO:0004645	phosphorylase activity	1/1862	10/28135	0.495829	0.969802	Nitab4.5_0008253g0030	Nitab4.5_0008253g0030	1
MF	GO:0008184	glycogen phosphorylase activity	1/1862	10/28135	0.495829	0.969802	Nitab4.5_0008253g0030	Nitab4.5_0008253g0030	1
MF	GO:0010277	chlorophyllide a oxygenase [overall] activity	1/1862	10/28135	0.495829	0.969802	Nitab4.5_0001110g0090	Nitab4.5_0001110g0090	1
MF	GO:0016854	racemase and epimerase activity	1/1862	10/28135	0.495829	0.969802	Nitab4.5_0002257g0010	Nitab4.5_0002257g0010	1
MF	GO:0016984	ribulose-bisphosphate carboxylase activity	1/1862	10/28135	0.495829	0.969802	Nitab4.5_0002755g0110	Nitab4.5_0002755g0110	1
MF	GO:0017150	tRNA dihydrouridine synthase activity	1/1862	10/28135	0.495829	0.969802	Nitab4.5_0008353g0020	Nitab4.5_0008353g0020	1
MF	GO:0061505	DNA topoisomerase II activity	1/1862	10/28135	0.495829	0.969802	Nitab4.5_0002918g0080	Nitab4.5_0002918g0080	1
MF	GO:0016829	lyase activity	29/1862	432/28135	0.496057	0.969802	Nitab4.5_0006363g0010/Nitab4.5_0006224g0030/Nitab4.5_0000203g0110/Nitab4.5_0006403g0020/Nitab4.5_0001130g0110/Nitab4.5_0001982g0050/Nitab4.5_0003509g0010/Nitab4.5_0005410g0010/Nitab4.5_0010662g0010/Nitab4.5_0011286g0010/Nitab4.5_0002717g0050/Nitab4.5_0001965g0070/Nitab4.5_0016435g0010/Nitab4.5_0000879g0100/Nitab4.5_0004675g0020/Nitab4.5_0001461g0050/Nitab4.5_0001196g0090/Nitab4.5_0004957g0010/Nit…	Nitab4.5_0006363g0010/Nitab4.5_0006224g0030/Nitab4.5_0000203g0110/Nitab4.5_0006403g0020/Nitab4.5_0001130g0110/Nitab4.5_0001982g0050/Nitab4.5_0003509g0010/Nitab4.5_0005410g0010/Nitab4.5_0010662g0010/Nitab4.5_0011286g0010/Nitab4.5_0002717g0050/Nitab4.5_0001965g0070/Nitab4.5_0016435g0010/Nitab4.5_0000879g0100/Nitab4.5_0004675g0020/Nitab4.5_0001461g0050/Nitab4.5_0001196g0090/Nitab4.5_0004957g0010/Nit…	29
MF	GO:0004743	pyruvate kinase activity	2/1862	25/28135	0.499674	0.969802	Nitab4.5_0000132g0310/Nitab4.5_0001524g0030	Nitab4.5_0000132g0310/Nitab4.5_0001524g0030	2
MF	GO:0008443	phosphofructokinase activity	2/1862	25/28135	0.499674	0.969802	Nitab4.5_0006125g0020/Nitab4.5_0000902g0100	Nitab4.5_0006125g0020/Nitab4.5_0000902g0100	2
MF	GO:0016811	hydrolase activity, acting on carbon-nitrogen (but not peptide) bonds, in linear amides	2/1862	25/28135	0.499674	0.969802	Nitab4.5_0000032g0200/Nitab4.5_0000892g0120	Nitab4.5_0000032g0200/Nitab4.5_0000892g0120	2
MF	GO:0019200	carbohydrate kinase activity	2/1862	25/28135	0.499674	0.969802	Nitab4.5_0006125g0020/Nitab4.5_0000902g0100	Nitab4.5_0006125g0020/Nitab4.5_0000902g0100	2
MF	GO:0030955	potassium ion binding	2/1862	25/28135	0.499674	0.969802	Nitab4.5_0000132g0310/Nitab4.5_0001524g0030	Nitab4.5_0000132g0310/Nitab4.5_0001524g0030	2
MF	GO:0031420	alkali metal ion binding	2/1862	25/28135	0.499674	0.969802	Nitab4.5_0000132g0310/Nitab4.5_0001524g0030	Nitab4.5_0000132g0310/Nitab4.5_0001524g0030	2
MF	GO:0016410	N-acyltransferase activity	7/1862	101/28135	0.506078	0.969802	Nitab4.5_0003338g0090/Nitab4.5_0010895g0020/Nitab4.5_0001157g0010/Nitab4.5_0000069g0570/Nitab4.5_0000508g0250/Nitab4.5_0001812g0080/Nitab4.5_0000651g0170	Nitab4.5_0003338g0090/Nitab4.5_0010895g0020/Nitab4.5_0001157g0010/Nitab4.5_0000069g0570/Nitab4.5_0000508g0250/Nitab4.5_0001812g0080/Nitab4.5_0000651g0170	7
MF	GO:0000287	magnesium ion binding	16/1862	238/28135	0.511272	0.969802	Nitab4.5_0006403g0020/Nitab4.5_0005410g0010/Nitab4.5_0010662g0010/Nitab4.5_0011286g0010/Nitab4.5_0002717g0050/Nitab4.5_0016435g0010/Nitab4.5_0002415g0060/Nitab4.5_0001461g0050/Nitab4.5_0000132g0310/Nitab4.5_0001833g0060/Nitab4.5_0002755g0110/Nitab4.5_0006287g0010/Nitab4.5_0001524g0030/Nitab4.5_0006080g0020/Nitab4.5_0002456g0020/Nitab4.5_0005463g0060	Nitab4.5_0006403g0020/Nitab4.5_0005410g0010/Nitab4.5_0010662g0010/Nitab4.5_0011286g0010/Nitab4.5_0002717g0050/Nitab4.5_0016435g0010/Nitab4.5_0002415g0060/Nitab4.5_0001461g0050/Nitab4.5_0000132g0310/Nitab4.5_0001833g0060/Nitab4.5_0002755g0110/Nitab4.5_0006287g0010/Nitab4.5_0001524g0030/Nitab4.5_0006080g0020/Nitab4.5_0002456g0020/Nitab4.5_0005463g0060	16
MF	GO:0004497	monooxygenase activity	4/1862	56/28135	0.512308	0.969802	Nitab4.5_0004968g0010/Nitab4.5_0000863g0200/Nitab4.5_0001110g0090/Nitab4.5_0007259g0010	Nitab4.5_0004968g0010/Nitab4.5_0000863g0200/Nitab4.5_0001110g0090/Nitab4.5_0007259g0010	4
MF	GO:0015079	potassium ion transmembrane transporter activity	4/1862	56/28135	0.512308	0.969802	Nitab4.5_0000109g0540/Nitab4.5_0001196g0060/Nitab4.5_0003896g0010/Nitab4.5_0004751g0010	Nitab4.5_0000109g0540/Nitab4.5_0001196g0060/Nitab4.5_0003896g0010/Nitab4.5_0004751g0010	4
MF	GO:0019842	vitamin binding	13/1862	193/28135	0.514969	0.969802	Nitab4.5_0001208g0140/Nitab4.5_0003076g0040/Nitab4.5_0000302g0060/Nitab4.5_0004957g0010/Nitab4.5_0000355g0150/Nitab4.5_0001499g0020/Nitab4.5_0000032g0410/Nitab4.5_0005023g0050/Nitab4.5_0000844g0340/Nitab4.5_0008993g0030/Nitab4.5_0002262g0070/Nitab4.5_0002456g0020/Nitab4.5_0000264g0190	Nitab4.5_0001208g0140/Nitab4.5_0003076g0040/Nitab4.5_0000302g0060/Nitab4.5_0004957g0010/Nitab4.5_0000355g0150/Nitab4.5_0001499g0020/Nitab4.5_0000032g0410/Nitab4.5_0005023g0050/Nitab4.5_0000844g0340/Nitab4.5_0008993g0030/Nitab4.5_0002262g0070/Nitab4.5_0002456g0020/Nitab4.5_0000264g0190	13
MF	GO:0015631	tubulin binding	11/1862	163/28135	0.518058	0.969802	Nitab4.5_0000570g0160/Nitab4.5_0000309g0250/Nitab4.5_0009189g0030/Nitab4.5_0001308g0170/Nitab4.5_0000208g0230/Nitab4.5_0000068g0320/Nitab4.5_0002238g0070/Nitab4.5_0000009g0240/Nitab4.5_0001659g0160/Nitab4.5_0013184g0030/Nitab4.5_0001615g0170	Nitab4.5_0000570g0160/Nitab4.5_0000309g0250/Nitab4.5_0009189g0030/Nitab4.5_0001308g0170/Nitab4.5_0000208g0230/Nitab4.5_0000068g0320/Nitab4.5_0002238g0070/Nitab4.5_0000009g0240/Nitab4.5_0001659g0160/Nitab4.5_0013184g0030/Nitab4.5_0001615g0170	11
MF	GO:0046873	metal ion transmembrane transporter activity	10/1862	148/28135	0.519877	0.969802	Nitab4.5_0000461g0190/Nitab4.5_0002040g0090/Nitab4.5_0000170g0410/Nitab4.5_0000880g0110/Nitab4.5_0000102g0450/Nitab4.5_0002862g0020/Nitab4.5_0000109g0540/Nitab4.5_0001196g0060/Nitab4.5_0003896g0010/Nitab4.5_0004751g0010	Nitab4.5_0000461g0190/Nitab4.5_0002040g0090/Nitab4.5_0000170g0410/Nitab4.5_0000880g0110/Nitab4.5_0000102g0450/Nitab4.5_0002862g0020/Nitab4.5_0000109g0540/Nitab4.5_0001196g0060/Nitab4.5_0003896g0010/Nitab4.5_0004751g0010	10
MF	GO:0016717	oxidoreductase activity, acting on paired donors, with oxidation of a pair of donors resulting in the reduction of molecular oxygen to two molecules of water	2/1862	26/28135	0.520855	0.969802	Nitab4.5_0007474g0020/Nitab4.5_0005018g0030	Nitab4.5_0007474g0020/Nitab4.5_0005018g0030	2
MF	GO:0030983	mismatched DNA binding	2/1862	26/28135	0.520855	0.969802	Nitab4.5_0007776g0010/Nitab4.5_0001041g0180	Nitab4.5_0007776g0010/Nitab4.5_0001041g0180	2
MF	GO:0015238	drug transmembrane transporter activity	9/1862	133/28135	0.52194	0.969802	Nitab4.5_0000007g0150/Nitab4.5_0000007g0170/Nitab4.5_0000884g0030/Nitab4.5_0000377g0130/Nitab4.5_0000634g0220/Nitab4.5_0004597g0070/Nitab4.5_0000244g0200/Nitab4.5_0001718g0010/Nitab4.5_0009206g0010	Nitab4.5_0000007g0150/Nitab4.5_0000007g0170/Nitab4.5_0000884g0030/Nitab4.5_0000377g0130/Nitab4.5_0000634g0220/Nitab4.5_0004597g0070/Nitab4.5_0000244g0200/Nitab4.5_0001718g0010/Nitab4.5_0009206g0010	9
MF	GO:0090484	drug transporter activity	9/1862	133/28135	0.52194	0.969802	Nitab4.5_0000007g0150/Nitab4.5_0000007g0170/Nitab4.5_0000884g0030/Nitab4.5_0000377g0130/Nitab4.5_0000634g0220/Nitab4.5_0004597g0070/Nitab4.5_0000244g0200/Nitab4.5_0001718g0010/Nitab4.5_0009206g0010	Nitab4.5_0000007g0150/Nitab4.5_0000007g0170/Nitab4.5_0000884g0030/Nitab4.5_0000377g0130/Nitab4.5_0000634g0220/Nitab4.5_0004597g0070/Nitab4.5_0000244g0200/Nitab4.5_0001718g0010/Nitab4.5_0009206g0010	9
MF	GO:0004066	asparagine synthase (glutamine-hydrolyzing) activity	1/1862	11/28135	0.529207	0.969802	Nitab4.5_0007061g0020	Nitab4.5_0007061g0020	1
MF	GO:0004345	glucose-6-phosphate dehydrogenase activity	1/1862	11/28135	0.529207	0.969802	Nitab4.5_0001701g0110	Nitab4.5_0001701g0110	1
MF	GO:0004807	triose-phosphate isomerase activity	1/1862	11/28135	0.529207	0.969802	Nitab4.5_0004607g0010	Nitab4.5_0004607g0010	1
MF	GO:0008113	peptide-methionine (S)-S-oxide reductase activity	1/1862	11/28135	0.529207	0.969802	Nitab4.5_0004254g0050	Nitab4.5_0004254g0050	1
MF	GO:0045300	acyl-[acyl-carrier-protein] desaturase activity	1/1862	11/28135	0.529207	0.969802	Nitab4.5_0007474g0020	Nitab4.5_0007474g0020	1
MF	GO:0050113	inositol oxygenase activity	1/1862	11/28135	0.529207	0.969802	Nitab4.5_0014121g0010	Nitab4.5_0014121g0010	1
MF	GO:0004540	ribonuclease activity	6/1862	88/28135	0.53051	0.969802	Nitab4.5_0011745g0010/Nitab4.5_0004346g0020/Nitab4.5_0004412g0060/Nitab4.5_0003950g0040/Nitab4.5_0001482g0040/Nitab4.5_0004050g0010	Nitab4.5_0011745g0010/Nitab4.5_0004346g0020/Nitab4.5_0004412g0060/Nitab4.5_0003950g0040/Nitab4.5_0001482g0040/Nitab4.5_0004050g0010	6
MF	GO:0051536	iron-sulfur cluster binding	9/1862	135/28135	0.540225	0.969802	Nitab4.5_0000486g0140/Nitab4.5_0003826g0010/Nitab4.5_0008037g0020/Nitab4.5_0004637g0010/Nitab4.5_0001110g0090/Nitab4.5_0005439g0030/Nitab4.5_0001179g0100/Nitab4.5_0000025g0580/Nitab4.5_0013295g0010	Nitab4.5_0000486g0140/Nitab4.5_0003826g0010/Nitab4.5_0008037g0020/Nitab4.5_0004637g0010/Nitab4.5_0001110g0090/Nitab4.5_0005439g0030/Nitab4.5_0001179g0100/Nitab4.5_0000025g0580/Nitab4.5_0013295g0010	9
MF	GO:0051540	metal cluster binding	9/1862	135/28135	0.540225	0.969802	Nitab4.5_0000486g0140/Nitab4.5_0003826g0010/Nitab4.5_0008037g0020/Nitab4.5_0004637g0010/Nitab4.5_0001110g0090/Nitab4.5_0005439g0030/Nitab4.5_0001179g0100/Nitab4.5_0000025g0580/Nitab4.5_0013295g0010	Nitab4.5_0000486g0140/Nitab4.5_0003826g0010/Nitab4.5_0008037g0020/Nitab4.5_0004637g0010/Nitab4.5_0001110g0090/Nitab4.5_0005439g0030/Nitab4.5_0001179g0100/Nitab4.5_0000025g0580/Nitab4.5_0013295g0010	9
MF	GO:0004525	ribonuclease III activity	2/1862	27/28135	0.541424	0.969802	Nitab4.5_0004346g0020/Nitab4.5_0004050g0010	Nitab4.5_0004346g0020/Nitab4.5_0004050g0010	2
MF	GO:0016832	aldehyde-lyase activity	2/1862	27/28135	0.541424	0.969802	Nitab4.5_0001317g0050/Nitab4.5_0001264g0010	Nitab4.5_0001317g0050/Nitab4.5_0001264g0010	2
MF	GO:0032296	double-stranded RNA-specific ribonuclease activity	2/1862	27/28135	0.541424	0.969802	Nitab4.5_0004346g0020/Nitab4.5_0004050g0010	Nitab4.5_0004346g0020/Nitab4.5_0004050g0010	2
MF	GO:0009055	electron carrier activity	21/1862	319/28135	0.542521	0.969802	Nitab4.5_0000207g0010/Nitab4.5_0003957g0010/Nitab4.5_0000028g0200/Nitab4.5_0000486g0140/Nitab4.5_0001288g0030/Nitab4.5_0004637g0010/Nitab4.5_0004479g0030/Nitab4.5_0007524g0020/Nitab4.5_0001936g0030/Nitab4.5_0005439g0030/Nitab4.5_0000798g0090/Nitab4.5_0000795g0050/Nitab4.5_0003030g0010/Nitab4.5_0006194g0060/Nitab4.5_0024895g0020/Nitab4.5_0011258g0010/Nitab4.5_0000563g0300/Nitab4.5_0003819g0010/Nit…	Nitab4.5_0000207g0010/Nitab4.5_0003957g0010/Nitab4.5_0000028g0200/Nitab4.5_0000486g0140/Nitab4.5_0001288g0030/Nitab4.5_0004637g0010/Nitab4.5_0004479g0030/Nitab4.5_0007524g0020/Nitab4.5_0001936g0030/Nitab4.5_0005439g0030/Nitab4.5_0000798g0090/Nitab4.5_0000795g0050/Nitab4.5_0003030g0010/Nitab4.5_0006194g0060/Nitab4.5_0024895g0020/Nitab4.5_0011258g0010/Nitab4.5_0000563g0300/Nitab4.5_0003819g0010/Nit…	21
MF	GO:0004857	enzyme inhibitor activity	17/1862	258/28135	0.543444	0.969802	Nitab4.5_0006348g0010/Nitab4.5_0003040g0010/Nitab4.5_0002150g0010/Nitab4.5_0002347g0080/Nitab4.5_0004162g0010/Nitab4.5_0000570g0310/Nitab4.5_0003324g0100/Nitab4.5_0004809g0010/Nitab4.5_0002449g0040/Nitab4.5_0000457g0030/Nitab4.5_0000072g0590/Nitab4.5_0005793g0010/Nitab4.5_0007717g0030/Nitab4.5_0003484g0050/Nitab4.5_0000055g0020/Nitab4.5_0001147g0010/Nitab4.5_0004482g0040	Nitab4.5_0006348g0010/Nitab4.5_0003040g0010/Nitab4.5_0002150g0010/Nitab4.5_0002347g0080/Nitab4.5_0004162g0010/Nitab4.5_0000570g0310/Nitab4.5_0003324g0100/Nitab4.5_0004809g0010/Nitab4.5_0002449g0040/Nitab4.5_0000457g0030/Nitab4.5_0000072g0590/Nitab4.5_0005793g0010/Nitab4.5_0007717g0030/Nitab4.5_0003484g0050/Nitab4.5_0000055g0020/Nitab4.5_0001147g0010/Nitab4.5_0004482g0040	17
MF	GO:0016655	oxidoreductase activity, acting on NAD(P)H, quinone or similar compound as acceptor	3/1862	43/28135	0.548355	0.969802	Nitab4.5_0000317g0110/Nitab4.5_0010559g0050/Nitab4.5_0000172g0300	Nitab4.5_0000317g0110/Nitab4.5_0010559g0050/Nitab4.5_0000172g0300	3
MF	GO:0004527	exonuclease activity	4/1862	59/28135	0.554078	0.969802	Nitab4.5_0000011g0150/Nitab4.5_0004300g0260/Nitab4.5_0005685g0010/Nitab4.5_0002137g0070	Nitab4.5_0000011g0150/Nitab4.5_0004300g0260/Nitab4.5_0005685g0010/Nitab4.5_0002137g0070	4
MF	GO:0050661	NADP binding	4/1862	59/28135	0.554078	0.969802	Nitab4.5_0004968g0010/Nitab4.5_0002654g0030/Nitab4.5_0007259g0010/Nitab4.5_0001701g0110	Nitab4.5_0004968g0010/Nitab4.5_0002654g0030/Nitab4.5_0007259g0010/Nitab4.5_0001701g0110	4
MF	GO:0016407	acetyltransferase activity	7/1862	106/28135	0.558013	0.969802	Nitab4.5_0003338g0090/Nitab4.5_0010895g0020/Nitab4.5_0001157g0010/Nitab4.5_0000069g0570/Nitab4.5_0000508g0250/Nitab4.5_0001812g0080/Nitab4.5_0000651g0170	Nitab4.5_0003338g0090/Nitab4.5_0010895g0020/Nitab4.5_0001157g0010/Nitab4.5_0000069g0570/Nitab4.5_0000508g0250/Nitab4.5_0001812g0080/Nitab4.5_0000651g0170	7
MF	GO:0004812	aminoacyl-tRNA ligase activity	9/1862	137/28135	0.558243	0.969802	Nitab4.5_0010734g0030/Nitab4.5_0000094g0100/Nitab4.5_0002322g0120/Nitab4.5_0007570g0010/Nitab4.5_0008025g0020/Nitab4.5_0001198g0100/Nitab4.5_0006195g0050/Nitab4.5_0004867g0070/Nitab4.5_0003389g0050	Nitab4.5_0010734g0030/Nitab4.5_0000094g0100/Nitab4.5_0002322g0120/Nitab4.5_0007570g0010/Nitab4.5_0008025g0020/Nitab4.5_0001198g0100/Nitab4.5_0006195g0050/Nitab4.5_0004867g0070/Nitab4.5_0003389g0050	9
MF	GO:0003871	5-methyltetrahydropteroyltriglutamate-homocysteine S-methyltransferase activity	1/1862	12/28135	0.560377	0.969802	Nitab4.5_0000428g0190	Nitab4.5_0000428g0190	1
MF	GO:0008172	S-methyltransferase activity	1/1862	12/28135	0.560377	0.969802	Nitab4.5_0000428g0190	Nitab4.5_0000428g0190	1
MF	GO:0015098	molybdate ion transmembrane transporter activity	1/1862	12/28135	0.560377	0.969802	Nitab4.5_0010367g0030	Nitab4.5_0010367g0030	1
MF	GO:0042085	5-methyltetrahydropteroyltri-L-glutamate-dependent methyltransferase activity	1/1862	12/28135	0.560377	0.969802	Nitab4.5_0000428g0190	Nitab4.5_0000428g0190	1
MF	GO:0043022	ribosome binding	1/1862	12/28135	0.560377	0.969802	Nitab4.5_0002756g0020	Nitab4.5_0002756g0020	1
MF	GO:0016779	nucleotidyltransferase activity	18/1862	276/28135	0.560626	0.969802	Nitab4.5_0000987g0120/Nitab4.5_0000629g0050/Nitab4.5_0002967g0040/Nitab4.5_0004300g0260/Nitab4.5_0000634g0140/Nitab4.5_0000014g0460/Nitab4.5_0002825g0060/Nitab4.5_0003647g0070/Nitab4.5_0000013g0010/Nitab4.5_0000318g0150/Nitab4.5_0004376g0120/Nitab4.5_0001542g0120/Nitab4.5_0001198g0330/Nitab4.5_0002150g0020/Nitab4.5_0001761g0170/Nitab4.5_0002335g0010/Nitab4.5_0002113g0140/Nitab4.5_0000001g0100	Nitab4.5_0000987g0120/Nitab4.5_0000629g0050/Nitab4.5_0002967g0040/Nitab4.5_0004300g0260/Nitab4.5_0000634g0140/Nitab4.5_0000014g0460/Nitab4.5_0002825g0060/Nitab4.5_0003647g0070/Nitab4.5_0000013g0010/Nitab4.5_0000318g0150/Nitab4.5_0004376g0120/Nitab4.5_0001542g0120/Nitab4.5_0001198g0330/Nitab4.5_0002150g0020/Nitab4.5_0001761g0170/Nitab4.5_0002335g0010/Nitab4.5_0002113g0140/Nitab4.5_0000001g0100	18
MF	GO:0016791	phosphatase activity	8/1862	122/28135	0.562752	0.969802	Nitab4.5_0002589g0070/Nitab4.5_0014046g0010/Nitab4.5_0001114g0020/Nitab4.5_0000255g0110/Nitab4.5_0029014g0010/Nitab4.5_0000564g0370/Nitab4.5_0001978g0050/Nitab4.5_0006297g0010	Nitab4.5_0002589g0070/Nitab4.5_0014046g0010/Nitab4.5_0001114g0020/Nitab4.5_0000255g0110/Nitab4.5_0029014g0010/Nitab4.5_0000564g0370/Nitab4.5_0001978g0050/Nitab4.5_0006297g0010	8
MF	GO:0008168	methyltransferase activity	29/1862	446/28135	0.567123	0.969802	Nitab4.5_0006605g0040/Nitab4.5_0009376g0010/Nitab4.5_0001428g0040/Nitab4.5_0010222g0020/Nitab4.5_0000905g0090/Nitab4.5_0001861g0110/Nitab4.5_0000561g0070/Nitab4.5_0000108g0440/Nitab4.5_0007775g0010/Nitab4.5_0007431g0050/Nitab4.5_0002543g0130/Nitab4.5_0002053g0120/Nitab4.5_0003904g0010/Nitab4.5_0018811g0010/Nitab4.5_0000428g0190/Nitab4.5_0000237g0070/Nitab4.5_0010434g0020/Nitab4.5_0000640g0030/Nit…	Nitab4.5_0006605g0040/Nitab4.5_0009376g0010/Nitab4.5_0001428g0040/Nitab4.5_0010222g0020/Nitab4.5_0000905g0090/Nitab4.5_0001861g0110/Nitab4.5_0000561g0070/Nitab4.5_0000108g0440/Nitab4.5_0007775g0010/Nitab4.5_0007431g0050/Nitab4.5_0002543g0130/Nitab4.5_0002053g0120/Nitab4.5_0003904g0010/Nitab4.5_0018811g0010/Nitab4.5_0000428g0190/Nitab4.5_0000237g0070/Nitab4.5_0010434g0020/Nitab4.5_0000640g0030/Nit…	29
MF	GO:0016627	oxidoreductase activity, acting on the CH-CH group of donors	5/1862	76/28135	0.571118	0.969802	Nitab4.5_0008353g0020/Nitab4.5_0000033g0420/Nitab4.5_0002289g0160/Nitab4.5_0000075g0030/Nitab4.5_0000430g0180	Nitab4.5_0008353g0020/Nitab4.5_0000033g0420/Nitab4.5_0002289g0160/Nitab4.5_0000075g0030/Nitab4.5_0000430g0180	5
MF	GO:0042626	ATPase activity, coupled to transmembrane movement of substances	8/1862	123/28135	0.572149	0.969802	Nitab4.5_0001239g0050/Nitab4.5_0000581g0170/Nitab4.5_0006509g0010/Nitab4.5_0006517g0010/Nitab4.5_0000021g0240/Nitab4.5_0002435g0050/Nitab4.5_0000114g0120/Nitab4.5_0003624g0020	Nitab4.5_0001239g0050/Nitab4.5_0000581g0170/Nitab4.5_0006509g0010/Nitab4.5_0006517g0010/Nitab4.5_0000021g0240/Nitab4.5_0002435g0050/Nitab4.5_0000114g0120/Nitab4.5_0003624g0020	8
MF	GO:0043492	ATPase activity, coupled to movement of substances	8/1862	123/28135	0.572149	0.969802	Nitab4.5_0001239g0050/Nitab4.5_0000581g0170/Nitab4.5_0006509g0010/Nitab4.5_0006517g0010/Nitab4.5_0000021g0240/Nitab4.5_0002435g0050/Nitab4.5_0000114g0120/Nitab4.5_0003624g0020	Nitab4.5_0001239g0050/Nitab4.5_0000581g0170/Nitab4.5_0006509g0010/Nitab4.5_0006517g0010/Nitab4.5_0000021g0240/Nitab4.5_0002435g0050/Nitab4.5_0000114g0120/Nitab4.5_0003624g0020	8
MF	GO:0003993	acid phosphatase activity	3/1862	45/28135	0.579637	0.969802	Nitab4.5_0002589g0070/Nitab4.5_0000564g0370/Nitab4.5_0006297g0010	Nitab4.5_0002589g0070/Nitab4.5_0000564g0370/Nitab4.5_0006297g0010	3
MF	GO:0008378	galactosyltransferase activity	3/1862	45/28135	0.579637	0.969802	Nitab4.5_0003683g0050/Nitab4.5_0001213g0060/Nitab4.5_0007253g0010	Nitab4.5_0003683g0050/Nitab4.5_0001213g0060/Nitab4.5_0007253g0010	3
MF	GO:0016614	oxidoreductase activity, acting on CH-OH group of donors	20/1862	310/28135	0.580125	0.969802	Nitab4.5_0001132g0070/Nitab4.5_0000341g0010/Nitab4.5_0004426g0050/Nitab4.5_0002719g0060/Nitab4.5_0007096g0050/Nitab4.5_0003648g0020/Nitab4.5_0006281g0010/Nitab4.5_0000076g0220/Nitab4.5_0005439g0030/Nitab4.5_0008063g0020/Nitab4.5_0000171g0160/Nitab4.5_0004241g0030/Nitab4.5_0002094g0010/Nitab4.5_0001264g0010/Nitab4.5_0000316g0340/Nitab4.5_0001701g0110/Nitab4.5_0005609g0040/Nitab4.5_0000044g0590/Nit…	Nitab4.5_0001132g0070/Nitab4.5_0000341g0010/Nitab4.5_0004426g0050/Nitab4.5_0002719g0060/Nitab4.5_0007096g0050/Nitab4.5_0003648g0020/Nitab4.5_0006281g0010/Nitab4.5_0000076g0220/Nitab4.5_0005439g0030/Nitab4.5_0008063g0020/Nitab4.5_0000171g0160/Nitab4.5_0004241g0030/Nitab4.5_0002094g0010/Nitab4.5_0001264g0010/Nitab4.5_0000316g0340/Nitab4.5_0001701g0110/Nitab4.5_0005609g0040/Nitab4.5_0000044g0590/Nit…	20
MF	GO:0004435	phosphatidylinositol phospholipase C activity	1/1862	13/28135	0.589484	0.969802	Nitab4.5_0005463g0030	Nitab4.5_0005463g0030	1
MF	GO:0004629	phospholipase C activity	1/1862	13/28135	0.589484	0.969802	Nitab4.5_0005463g0030	Nitab4.5_0005463g0030	1
MF	GO:0005337	nucleoside transmembrane transporter activity	1/1862	13/28135	0.589484	0.969802	Nitab4.5_0001103g0100	Nitab4.5_0001103g0100	1
MF	GO:0016875	ligase activity, forming carbon-oxygen bonds	9/1862	141/28135	0.593362	0.969802	Nitab4.5_0010734g0030/Nitab4.5_0000094g0100/Nitab4.5_0002322g0120/Nitab4.5_0007570g0010/Nitab4.5_0008025g0020/Nitab4.5_0001198g0100/Nitab4.5_0006195g0050/Nitab4.5_0004867g0070/Nitab4.5_0003389g0050	Nitab4.5_0010734g0030/Nitab4.5_0000094g0100/Nitab4.5_0002322g0120/Nitab4.5_0007570g0010/Nitab4.5_0008025g0020/Nitab4.5_0001198g0100/Nitab4.5_0006195g0050/Nitab4.5_0004867g0070/Nitab4.5_0003389g0050	9
MF	GO:0000989	transcription factor activity, transcription factor binding	5/1862	78/28135	0.594514	0.969802	Nitab4.5_0010895g0020/Nitab4.5_0000069g0570/Nitab4.5_0000583g0090/Nitab4.5_0002640g0040/Nitab4.5_0001812g0080	Nitab4.5_0010895g0020/Nitab4.5_0000069g0570/Nitab4.5_0000583g0090/Nitab4.5_0002640g0040/Nitab4.5_0001812g0080	5
MF	GO:0003712	transcription cofactor activity	5/1862	78/28135	0.594514	0.969802	Nitab4.5_0010895g0020/Nitab4.5_0000069g0570/Nitab4.5_0000583g0090/Nitab4.5_0002640g0040/Nitab4.5_0001812g0080	Nitab4.5_0010895g0020/Nitab4.5_0000069g0570/Nitab4.5_0000583g0090/Nitab4.5_0002640g0040/Nitab4.5_0001812g0080	5
MF	GO:0008408	3'-5' exonuclease activity	3/1862	46/28135	0.594755	0.969802	Nitab4.5_0004300g0260/Nitab4.5_0005685g0010/Nitab4.5_0002137g0070	Nitab4.5_0004300g0260/Nitab4.5_0005685g0010/Nitab4.5_0002137g0070	3
MF	GO:0048038	quinone binding	3/1862	46/28135	0.594755	0.969802	Nitab4.5_0000983g0060/Nitab4.5_0004153g0040/Nitab4.5_0006822g0040	Nitab4.5_0000983g0060/Nitab4.5_0004153g0040/Nitab4.5_0006822g0040	3
MF	GO:0008092	cytoskeletal protein binding	15/1862	235/28135	0.595611	0.969802	Nitab4.5_0000570g0160/Nitab4.5_0000309g0250/Nitab4.5_0009189g0030/Nitab4.5_0001308g0170/Nitab4.5_0000364g0090/Nitab4.5_0000208g0230/Nitab4.5_0000068g0320/Nitab4.5_0006656g0010/Nitab4.5_0002238g0070/Nitab4.5_0000009g0240/Nitab4.5_0003307g0070/Nitab4.5_0001659g0160/Nitab4.5_0013184g0030/Nitab4.5_0004884g0010/Nitab4.5_0001615g0170	Nitab4.5_0000570g0160/Nitab4.5_0000309g0250/Nitab4.5_0009189g0030/Nitab4.5_0001308g0170/Nitab4.5_0000364g0090/Nitab4.5_0000208g0230/Nitab4.5_0000068g0320/Nitab4.5_0006656g0010/Nitab4.5_0002238g0070/Nitab4.5_0000009g0240/Nitab4.5_0003307g0070/Nitab4.5_0001659g0160/Nitab4.5_0013184g0030/Nitab4.5_0004884g0010/Nitab4.5_0001615g0170	15
MF	GO:0016616	oxidoreductase activity, acting on the CH-OH group of donors, NAD or NADP as acceptor	13/1862	204/28135	0.596754	0.969802	Nitab4.5_0001132g0070/Nitab4.5_0004426g0050/Nitab4.5_0007096g0050/Nitab4.5_0006281g0010/Nitab4.5_0000076g0220/Nitab4.5_0008063g0020/Nitab4.5_0000171g0160/Nitab4.5_0004241g0030/Nitab4.5_0001264g0010/Nitab4.5_0000316g0340/Nitab4.5_0001701g0110/Nitab4.5_0005609g0040/Nitab4.5_0003691g0040	Nitab4.5_0001132g0070/Nitab4.5_0004426g0050/Nitab4.5_0007096g0050/Nitab4.5_0006281g0010/Nitab4.5_0000076g0220/Nitab4.5_0008063g0020/Nitab4.5_0000171g0160/Nitab4.5_0004241g0030/Nitab4.5_0001264g0010/Nitab4.5_0000316g0340/Nitab4.5_0001701g0110/Nitab4.5_0005609g0040/Nitab4.5_0003691g0040	13
MF	GO:0008094	DNA-dependent ATPase activity	2/1862	30/28135	0.599373	0.969802	Nitab4.5_0005851g0070/Nitab4.5_0002918g0080	Nitab4.5_0005851g0070/Nitab4.5_0002918g0080	2
MF	GO:0015399	primary active transmembrane transporter activity	9/1862	142/28135	0.601933	0.969802	Nitab4.5_0000704g0030/Nitab4.5_0001239g0050/Nitab4.5_0000581g0170/Nitab4.5_0006509g0010/Nitab4.5_0006517g0010/Nitab4.5_0000021g0240/Nitab4.5_0002435g0050/Nitab4.5_0000114g0120/Nitab4.5_0003624g0020	Nitab4.5_0000704g0030/Nitab4.5_0001239g0050/Nitab4.5_0000581g0170/Nitab4.5_0006509g0010/Nitab4.5_0006517g0010/Nitab4.5_0000021g0240/Nitab4.5_0002435g0050/Nitab4.5_0000114g0120/Nitab4.5_0003624g0020	9
MF	GO:0015405	P-P-bond-hydrolysis-driven transmembrane transporter activity	9/1862	142/28135	0.601933	0.969802	Nitab4.5_0000704g0030/Nitab4.5_0001239g0050/Nitab4.5_0000581g0170/Nitab4.5_0006509g0010/Nitab4.5_0006517g0010/Nitab4.5_0000021g0240/Nitab4.5_0002435g0050/Nitab4.5_0000114g0120/Nitab4.5_0003624g0020	Nitab4.5_0000704g0030/Nitab4.5_0001239g0050/Nitab4.5_0000581g0170/Nitab4.5_0006509g0010/Nitab4.5_0006517g0010/Nitab4.5_0000021g0240/Nitab4.5_0002435g0050/Nitab4.5_0000114g0120/Nitab4.5_0003624g0020	9
MF	GO:0016853	isomerase activity	17/1862	268/28135	0.60752	0.969802	Nitab4.5_0000564g0260/Nitab4.5_0000309g0290/Nitab4.5_0002257g0010/Nitab4.5_0000918g0010/Nitab4.5_0000310g0240/Nitab4.5_0006248g0050/Nitab4.5_0002918g0080/Nitab4.5_0000517g0050/Nitab4.5_0001771g0120/Nitab4.5_0004607g0010/Nitab4.5_0000745g0080/Nitab4.5_0000715g0160/Nitab4.5_0010010g0010/Nitab4.5_0000151g0180/Nitab4.5_0009317g0010/Nitab4.5_0003280g0050/Nitab4.5_0005597g0020	Nitab4.5_0000564g0260/Nitab4.5_0000309g0290/Nitab4.5_0002257g0010/Nitab4.5_0000918g0010/Nitab4.5_0000310g0240/Nitab4.5_0006248g0050/Nitab4.5_0002918g0080/Nitab4.5_0000517g0050/Nitab4.5_0001771g0120/Nitab4.5_0004607g0010/Nitab4.5_0000745g0080/Nitab4.5_0000715g0160/Nitab4.5_0010010g0010/Nitab4.5_0000151g0180/Nitab4.5_0009317g0010/Nitab4.5_0003280g0050/Nitab4.5_0005597g0020	17
MF	GO:0042623	ATPase activity, coupled	10/1862	159/28135	0.612198	0.969802	Nitab4.5_0005851g0070/Nitab4.5_0001239g0050/Nitab4.5_0000581g0170/Nitab4.5_0006509g0010/Nitab4.5_0006517g0010/Nitab4.5_0002918g0080/Nitab4.5_0000021g0240/Nitab4.5_0002435g0050/Nitab4.5_0000114g0120/Nitab4.5_0003624g0020	Nitab4.5_0005851g0070/Nitab4.5_0001239g0050/Nitab4.5_0000581g0170/Nitab4.5_0006509g0010/Nitab4.5_0006517g0010/Nitab4.5_0002918g0080/Nitab4.5_0000021g0240/Nitab4.5_0002435g0050/Nitab4.5_0000114g0120/Nitab4.5_0003624g0020	10
MF	GO:0003747	translation release factor activity	1/1862	14/28135	0.616665	0.969802	Nitab4.5_0004137g0010	Nitab4.5_0004137g0010	1
MF	GO:0004177	aminopeptidase activity	1/1862	14/28135	0.616665	0.969802	Nitab4.5_0001990g0020	Nitab4.5_0001990g0020	1
MF	GO:0004618	phosphoglycerate kinase activity	1/1862	14/28135	0.616665	0.969802	Nitab4.5_0003547g0050	Nitab4.5_0003547g0050	1
MF	GO:0008079	translation termination factor activity	1/1862	14/28135	0.616665	0.969802	Nitab4.5_0004137g0010	Nitab4.5_0004137g0010	1
MF	GO:0016725	oxidoreductase activity, acting on CH or CH2 groups	1/1862	14/28135	0.616665	0.969802	Nitab4.5_0002577g0050	Nitab4.5_0002577g0050	1
MF	GO:0016774	phosphotransferase activity, carboxyl group as acceptor	1/1862	14/28135	0.616665	0.969802	Nitab4.5_0003547g0050	Nitab4.5_0003547g0050	1
MF	GO:0016837	carbon-oxygen lyase activity, acting on polysaccharides	1/1862	14/28135	0.616665	0.969802	Nitab4.5_0000879g0100	Nitab4.5_0000879g0100	1
MF	GO:0030570	pectate lyase activity	1/1862	14/28135	0.616665	0.969802	Nitab4.5_0000879g0100	Nitab4.5_0000879g0100	1
MF	GO:0003887	DNA-directed DNA polymerase activity	2/1862	31/28135	0.617421	0.969802	Nitab4.5_0004300g0260/Nitab4.5_0002335g0010	Nitab4.5_0004300g0260/Nitab4.5_0002335g0010	2
MF	GO:0008135	translation factor activity, RNA binding	8/1862	128/28135	0.617677	0.969802	Nitab4.5_0002756g0020/Nitab4.5_0002431g0020/Nitab4.5_0001867g0130/Nitab4.5_0001797g0010/Nitab4.5_0003397g0090/Nitab4.5_0008278g0020/Nitab4.5_0011879g0010/Nitab4.5_0004137g0010	Nitab4.5_0002756g0020/Nitab4.5_0002431g0020/Nitab4.5_0001867g0130/Nitab4.5_0001797g0010/Nitab4.5_0003397g0090/Nitab4.5_0008278g0020/Nitab4.5_0011879g0010/Nitab4.5_0004137g0010	8
MF	GO:0042578	phosphoric ester hydrolase activity	12/1862	193/28135	0.630442	0.969802	Nitab4.5_0002589g0070/Nitab4.5_0014046g0010/Nitab4.5_0000519g0150/Nitab4.5_0001114g0020/Nitab4.5_0000255g0110/Nitab4.5_0029014g0010/Nitab4.5_0002765g0030/Nitab4.5_0005463g0030/Nitab4.5_0000564g0370/Nitab4.5_0001978g0050/Nitab4.5_0006297g0010/Nitab4.5_0005903g0010	Nitab4.5_0002589g0070/Nitab4.5_0014046g0010/Nitab4.5_0000519g0150/Nitab4.5_0001114g0020/Nitab4.5_0000255g0110/Nitab4.5_0029014g0010/Nitab4.5_0002765g0030/Nitab4.5_0005463g0030/Nitab4.5_0000564g0370/Nitab4.5_0001978g0050/Nitab4.5_0006297g0010/Nitab4.5_0005903g0010	12
MF	GO:0016835	carbon-oxygen lyase activity	15/1862	241/28135	0.634845	0.969802	Nitab4.5_0006363g0010/Nitab4.5_0000203g0110/Nitab4.5_0006403g0020/Nitab4.5_0001130g0110/Nitab4.5_0005410g0010/Nitab4.5_0010662g0010/Nitab4.5_0011286g0010/Nitab4.5_0002717g0050/Nitab4.5_0016435g0010/Nitab4.5_0000879g0100/Nitab4.5_0001461g0050/Nitab4.5_0001833g0060/Nitab4.5_0006287g0010/Nitab4.5_0006080g0020/Nitab4.5_0001560g0020	Nitab4.5_0006363g0010/Nitab4.5_0000203g0110/Nitab4.5_0006403g0020/Nitab4.5_0001130g0110/Nitab4.5_0005410g0010/Nitab4.5_0010662g0010/Nitab4.5_0011286g0010/Nitab4.5_0002717g0050/Nitab4.5_0016435g0010/Nitab4.5_0000879g0100/Nitab4.5_0001461g0050/Nitab4.5_0001833g0060/Nitab4.5_0006287g0010/Nitab4.5_0006080g0020/Nitab4.5_0001560g0020	15
MF	GO:0016891	endoribonuclease activity, producing 5'-phosphomonoesters	3/1862	49/28135	0.637934	0.969802	Nitab4.5_0004346g0020/Nitab4.5_0004412g0060/Nitab4.5_0004050g0010	Nitab4.5_0004346g0020/Nitab4.5_0004412g0060/Nitab4.5_0004050g0010	3
MF	GO:0003857	3-hydroxyacyl-CoA dehydrogenase activity	1/1862	15/28135	0.642047	0.969802	Nitab4.5_0008063g0020	Nitab4.5_0008063g0020	1
MF	GO:0004097	catechol oxidase activity	1/1862	15/28135	0.642047	0.969802	Nitab4.5_0000907g0080	Nitab4.5_0000907g0080	1
MF	GO:0004478	methionine adenosyltransferase activity	1/1862	15/28135	0.642047	0.969802	Nitab4.5_0002115g0020	Nitab4.5_0002115g0020	1
MF	GO:0005319	lipid transporter activity	1/1862	15/28135	0.642047	0.969802	Nitab4.5_0000818g0240	Nitab4.5_0000818g0240	1
MF	GO:0016820	hydrolase activity, acting on acid anhydrides, catalyzing transmembrane movement of substances	8/1862	131/28135	0.643719	0.969802	Nitab4.5_0001239g0050/Nitab4.5_0000581g0170/Nitab4.5_0006509g0010/Nitab4.5_0006517g0010/Nitab4.5_0000021g0240/Nitab4.5_0002435g0050/Nitab4.5_0000114g0120/Nitab4.5_0003624g0020	Nitab4.5_0001239g0050/Nitab4.5_0000581g0170/Nitab4.5_0006509g0010/Nitab4.5_0006517g0010/Nitab4.5_0000021g0240/Nitab4.5_0002435g0050/Nitab4.5_0000114g0120/Nitab4.5_0003624g0020	8
MF	GO:0004518	nuclease activity	12/1862	195/28135	0.644589	0.969802	Nitab4.5_0011745g0010/Nitab4.5_0004346g0020/Nitab4.5_0004412g0060/Nitab4.5_0003950g0040/Nitab4.5_0000011g0150/Nitab4.5_0007303g0010/Nitab4.5_0004300g0260/Nitab4.5_0001482g0040/Nitab4.5_0005685g0010/Nitab4.5_0001709g0090/Nitab4.5_0002137g0070/Nitab4.5_0004050g0010	Nitab4.5_0011745g0010/Nitab4.5_0004346g0020/Nitab4.5_0004412g0060/Nitab4.5_0003950g0040/Nitab4.5_0000011g0150/Nitab4.5_0007303g0010/Nitab4.5_0004300g0260/Nitab4.5_0001482g0040/Nitab4.5_0005685g0010/Nitab4.5_0001709g0090/Nitab4.5_0002137g0070/Nitab4.5_0004050g0010	12
MF	GO:0016893	endonuclease activity, active with either ribo- or deoxyribonucleic acids and producing 5'-phosphomonoesters	3/1862	50/28135	0.651589	0.969802	Nitab4.5_0004346g0020/Nitab4.5_0004412g0060/Nitab4.5_0004050g0010	Nitab4.5_0004346g0020/Nitab4.5_0004412g0060/Nitab4.5_0004050g0010	3
MF	GO:0016667	oxidoreductase activity, acting on a sulfur group of donors	7/1862	116/28135	0.653654	0.969802	Nitab4.5_0001140g0130/Nitab4.5_0004479g0030/Nitab4.5_0004008g0050/Nitab4.5_0000798g0090/Nitab4.5_0010352g0050/Nitab4.5_0004254g0050/Nitab4.5_0013622g0010	Nitab4.5_0001140g0130/Nitab4.5_0004479g0030/Nitab4.5_0004008g0050/Nitab4.5_0000798g0090/Nitab4.5_0010352g0050/Nitab4.5_0004254g0050/Nitab4.5_0013622g0010	7
MF	GO:0008017	microtubule binding	9/1862	149/28135	0.659284	0.969802	Nitab4.5_0000570g0160/Nitab4.5_0000309g0250/Nitab4.5_0009189g0030/Nitab4.5_0000208g0230/Nitab4.5_0002238g0070/Nitab4.5_0000009g0240/Nitab4.5_0001659g0160/Nitab4.5_0013184g0030/Nitab4.5_0001615g0170	Nitab4.5_0000570g0160/Nitab4.5_0000309g0250/Nitab4.5_0009189g0030/Nitab4.5_0000208g0230/Nitab4.5_0002238g0070/Nitab4.5_0000009g0240/Nitab4.5_0001659g0160/Nitab4.5_0013184g0030/Nitab4.5_0001615g0170	9
MF	GO:0016741	transferase activity, transferring one-carbon groups	29/1862	466/28135	0.662101	0.969802	Nitab4.5_0006605g0040/Nitab4.5_0009376g0010/Nitab4.5_0001428g0040/Nitab4.5_0010222g0020/Nitab4.5_0000905g0090/Nitab4.5_0001861g0110/Nitab4.5_0000561g0070/Nitab4.5_0000108g0440/Nitab4.5_0007775g0010/Nitab4.5_0007431g0050/Nitab4.5_0002543g0130/Nitab4.5_0002053g0120/Nitab4.5_0003904g0010/Nitab4.5_0018811g0010/Nitab4.5_0000428g0190/Nitab4.5_0000237g0070/Nitab4.5_0010434g0020/Nitab4.5_0000640g0030/Nit…	Nitab4.5_0006605g0040/Nitab4.5_0009376g0010/Nitab4.5_0001428g0040/Nitab4.5_0010222g0020/Nitab4.5_0000905g0090/Nitab4.5_0001861g0110/Nitab4.5_0000561g0070/Nitab4.5_0000108g0440/Nitab4.5_0007775g0010/Nitab4.5_0007431g0050/Nitab4.5_0002543g0130/Nitab4.5_0002053g0120/Nitab4.5_0003904g0010/Nitab4.5_0018811g0010/Nitab4.5_0000428g0190/Nitab4.5_0000237g0070/Nitab4.5_0010434g0020/Nitab4.5_0000640g0030/Nit…	29
MF	GO:0003713	transcription coactivator activity	1/1862	16/28135	0.665749	0.969802	Nitab4.5_0002640g0040	Nitab4.5_0002640g0040	1
MF	GO:0005086	ARF guanyl-nucleotide exchange factor activity	1/1862	16/28135	0.665749	0.969802	Nitab4.5_0006028g0020	Nitab4.5_0006028g0020	1
MF	GO:0019139	cytokinin dehydrogenase activity	1/1862	16/28135	0.665749	0.969802	Nitab4.5_0000341g0010	Nitab4.5_0000341g0010	1
MF	GO:0046923	ER retention sequence binding	1/1862	16/28135	0.665749	0.969802	Nitab4.5_0007229g0020	Nitab4.5_0007229g0020	1
MF	GO:0060590	ATPase regulator activity	1/1862	16/28135	0.665749	0.969802	Nitab4.5_0000019g0070	Nitab4.5_0000019g0070	1
MF	GO:0003954	NADH dehydrogenase activity	2/1862	34/28135	0.667791	0.969802	Nitab4.5_0010559g0050/Nitab4.5_0000172g0300	Nitab4.5_0010559g0050/Nitab4.5_0000172g0300	2
MF	GO:0008137	NADH dehydrogenase (ubiquinone) activity	2/1862	34/28135	0.667791	0.969802	Nitab4.5_0010559g0050/Nitab4.5_0000172g0300	Nitab4.5_0010559g0050/Nitab4.5_0000172g0300	2
MF	GO:0050136	NADH dehydrogenase (quinone) activity	2/1862	34/28135	0.667791	0.969802	Nitab4.5_0010559g0050/Nitab4.5_0000172g0300	Nitab4.5_0010559g0050/Nitab4.5_0000172g0300	2
MF	GO:0050660	flavin adenine dinucleotide binding	13/1862	215/28135	0.671805	0.969802	Nitab4.5_0004968g0010/Nitab4.5_0000498g0040/Nitab4.5_0000745g0180/Nitab4.5_0000341g0010/Nitab4.5_0008353g0020/Nitab4.5_0002719g0060/Nitab4.5_0002016g0120/Nitab4.5_0003648g0020/Nitab4.5_0005439g0030/Nitab4.5_0002094g0010/Nitab4.5_0007259g0010/Nitab4.5_0000044g0590/Nitab4.5_0000596g0030	Nitab4.5_0004968g0010/Nitab4.5_0000498g0040/Nitab4.5_0000745g0180/Nitab4.5_0000341g0010/Nitab4.5_0008353g0020/Nitab4.5_0002719g0060/Nitab4.5_0002016g0120/Nitab4.5_0003648g0020/Nitab4.5_0005439g0030/Nitab4.5_0002094g0010/Nitab4.5_0007259g0010/Nitab4.5_0000044g0590/Nitab4.5_0000596g0030	13
MF	GO:0010333	terpene synthase activity	10/1862	167/28135	0.673372	0.969802	Nitab4.5_0006403g0020/Nitab4.5_0005410g0010/Nitab4.5_0010662g0010/Nitab4.5_0011286g0010/Nitab4.5_0002717g0050/Nitab4.5_0016435g0010/Nitab4.5_0001461g0050/Nitab4.5_0001833g0060/Nitab4.5_0006287g0010/Nitab4.5_0006080g0020	Nitab4.5_0006403g0020/Nitab4.5_0005410g0010/Nitab4.5_0010662g0010/Nitab4.5_0011286g0010/Nitab4.5_0002717g0050/Nitab4.5_0016435g0010/Nitab4.5_0001461g0050/Nitab4.5_0001833g0060/Nitab4.5_0006287g0010/Nitab4.5_0006080g0020	10
MF	GO:0008081	phosphoric diester hydrolase activity	3/1862	52/28135	0.677782	0.969802	Nitab4.5_0000519g0150/Nitab4.5_0002765g0030/Nitab4.5_0005463g0030	Nitab4.5_0000519g0150/Nitab4.5_0002765g0030/Nitab4.5_0005463g0030	3
MF	GO:0004866	endopeptidase inhibitor activity	4/1862	69/28135	0.677966	0.969802	Nitab4.5_0003040g0010/Nitab4.5_0003324g0100/Nitab4.5_0002449g0040/Nitab4.5_0007717g0030	Nitab4.5_0003040g0010/Nitab4.5_0003324g0100/Nitab4.5_0002449g0040/Nitab4.5_0007717g0030	4
MF	GO:0030414	peptidase inhibitor activity	4/1862	69/28135	0.677966	0.969802	Nitab4.5_0003040g0010/Nitab4.5_0003324g0100/Nitab4.5_0002449g0040/Nitab4.5_0007717g0030	Nitab4.5_0003040g0010/Nitab4.5_0003324g0100/Nitab4.5_0002449g0040/Nitab4.5_0007717g0030	4
MF	GO:0061134	peptidase regulator activity	4/1862	69/28135	0.677966	0.969802	Nitab4.5_0003040g0010/Nitab4.5_0003324g0100/Nitab4.5_0002449g0040/Nitab4.5_0007717g0030	Nitab4.5_0003040g0010/Nitab4.5_0003324g0100/Nitab4.5_0002449g0040/Nitab4.5_0007717g0030	4
MF	GO:0061135	endopeptidase regulator activity	4/1862	69/28135	0.677966	0.969802	Nitab4.5_0003040g0010/Nitab4.5_0003324g0100/Nitab4.5_0002449g0040/Nitab4.5_0007717g0030	Nitab4.5_0003040g0010/Nitab4.5_0003324g0100/Nitab4.5_0002449g0040/Nitab4.5_0007717g0030	4
MF	GO:0052689	carboxylic ester hydrolase activity	13/1862	216/28135	0.678222	0.969802	Nitab4.5_0006348g0010/Nitab4.5_0002347g0080/Nitab4.5_0004162g0010/Nitab4.5_0000570g0310/Nitab4.5_0000457g0030/Nitab4.5_0005793g0010/Nitab4.5_0003484g0050/Nitab4.5_0000055g0020/Nitab4.5_0008025g0020/Nitab4.5_0001198g0100/Nitab4.5_0000633g0140/Nitab4.5_0001147g0010/Nitab4.5_0017825g0010	Nitab4.5_0006348g0010/Nitab4.5_0002347g0080/Nitab4.5_0004162g0010/Nitab4.5_0000570g0310/Nitab4.5_0000457g0030/Nitab4.5_0005793g0010/Nitab4.5_0003484g0050/Nitab4.5_0000055g0020/Nitab4.5_0008025g0020/Nitab4.5_0001198g0100/Nitab4.5_0000633g0140/Nitab4.5_0001147g0010/Nitab4.5_0017825g0010	13
MF	GO:0009982	pseudouridine synthase activity	2/1862	35/28135	0.683345	0.969802	Nitab4.5_0000745g0080/Nitab4.5_0003280g0050	Nitab4.5_0000745g0080/Nitab4.5_0003280g0050	2
MF	GO:0016747	transferase activity, transferring acyl groups other than amino-acyl groups	26/1862	424/28135	0.685484	0.969802	Nitab4.5_0000123g0450/Nitab4.5_0003094g0030/Nitab4.5_0000147g0420/Nitab4.5_0003338g0090/Nitab4.5_0001995g0040/Nitab4.5_0001108g0030/Nitab4.5_0000218g0070/Nitab4.5_0000007g0380/Nitab4.5_0002775g0010/Nitab4.5_0001715g0080/Nitab4.5_0006771g0020/Nitab4.5_0010895g0020/Nitab4.5_0002740g0010/Nitab4.5_0000123g0420/Nitab4.5_0000506g0220/Nitab4.5_0007596g0020/Nitab4.5_0001157g0010/Nitab4.5_0000069g0570/Nit…	Nitab4.5_0000123g0450/Nitab4.5_0003094g0030/Nitab4.5_0000147g0420/Nitab4.5_0003338g0090/Nitab4.5_0001995g0040/Nitab4.5_0001108g0030/Nitab4.5_0000218g0070/Nitab4.5_0000007g0380/Nitab4.5_0002775g0010/Nitab4.5_0001715g0080/Nitab4.5_0006771g0020/Nitab4.5_0010895g0020/Nitab4.5_0002740g0010/Nitab4.5_0000123g0420/Nitab4.5_0000506g0220/Nitab4.5_0007596g0020/Nitab4.5_0001157g0010/Nitab4.5_0000069g0570/Nit…	26
MF	GO:0030976	thiamine pyrophosphate binding	1/1862	17/28135	0.687883	0.969802	Nitab4.5_0002456g0020	Nitab4.5_0002456g0020	1
MF	GO:0008047	enzyme activator activity	3/1862	53/28135	0.690319	0.969802	Nitab4.5_0000019g0070/Nitab4.5_0000663g0210/Nitab4.5_0000202g0200	Nitab4.5_0000019g0070/Nitab4.5_0000663g0210/Nitab4.5_0000202g0200	3
MF	GO:0015297	antiporter activity	13/1862	218/28135	0.690838	0.969802	Nitab4.5_0000007g0150/Nitab4.5_0000684g0010/Nitab4.5_0000007g0170/Nitab4.5_0000884g0030/Nitab4.5_0000377g0130/Nitab4.5_0001916g0070/Nitab4.5_0000634g0220/Nitab4.5_0004597g0070/Nitab4.5_0000244g0200/Nitab4.5_0000559g0280/Nitab4.5_0001561g0060/Nitab4.5_0001718g0010/Nitab4.5_0009206g0010	Nitab4.5_0000007g0150/Nitab4.5_0000684g0010/Nitab4.5_0000007g0170/Nitab4.5_0000884g0030/Nitab4.5_0000377g0130/Nitab4.5_0001916g0070/Nitab4.5_0000634g0220/Nitab4.5_0004597g0070/Nitab4.5_0000244g0200/Nitab4.5_0000559g0280/Nitab4.5_0001561g0060/Nitab4.5_0001718g0010/Nitab4.5_0009206g0010	13
MF	GO:0005096	GTPase activator activity	2/1862	36/28135	0.698297	0.969802	Nitab4.5_0000663g0210/Nitab4.5_0000202g0200	Nitab4.5_0000663g0210/Nitab4.5_0000202g0200	2
MF	GO:0016838	carbon-oxygen lyase activity, acting on phosphates	10/1862	171/28135	0.701718	0.969802	Nitab4.5_0006403g0020/Nitab4.5_0005410g0010/Nitab4.5_0010662g0010/Nitab4.5_0011286g0010/Nitab4.5_0002717g0050/Nitab4.5_0016435g0010/Nitab4.5_0001461g0050/Nitab4.5_0001833g0060/Nitab4.5_0006287g0010/Nitab4.5_0006080g0020	Nitab4.5_0006403g0020/Nitab4.5_0005410g0010/Nitab4.5_0010662g0010/Nitab4.5_0011286g0010/Nitab4.5_0002717g0050/Nitab4.5_0016435g0010/Nitab4.5_0001461g0050/Nitab4.5_0001833g0060/Nitab4.5_0006287g0010/Nitab4.5_0006080g0020	10
MF	GO:0003854	3-beta-hydroxy-delta5-steroid dehydrogenase activity	1/1862	18/28135	0.708551	0.969802	Nitab4.5_0006281g0010	Nitab4.5_0006281g0010	1
MF	GO:0004003	ATP-dependent DNA helicase activity	1/1862	18/28135	0.708551	0.969802	Nitab4.5_0005851g0070	Nitab4.5_0005851g0070	1
MF	GO:0005244	voltage-gated ion channel activity	1/1862	18/28135	0.708551	0.969802	Nitab4.5_0003120g0020	Nitab4.5_0003120g0020	1
MF	GO:0005247	voltage-gated chloride channel activity	1/1862	18/28135	0.708551	0.969802	Nitab4.5_0003120g0020	Nitab4.5_0003120g0020	1
MF	GO:0005253	anion channel activity	1/1862	18/28135	0.708551	0.969802	Nitab4.5_0003120g0020	Nitab4.5_0003120g0020	1
MF	GO:0005254	chloride channel activity	1/1862	18/28135	0.708551	0.969802	Nitab4.5_0003120g0020	Nitab4.5_0003120g0020	1
MF	GO:0008308	voltage-gated anion channel activity	1/1862	18/28135	0.708551	0.969802	Nitab4.5_0003120g0020	Nitab4.5_0003120g0020	1
MF	GO:0015108	chloride transmembrane transporter activity	1/1862	18/28135	0.708551	0.969802	Nitab4.5_0003120g0020	Nitab4.5_0003120g0020	1
MF	GO:0016229	steroid dehydrogenase activity	1/1862	18/28135	0.708551	0.969802	Nitab4.5_0006281g0010	Nitab4.5_0006281g0010	1
MF	GO:0022832	voltage-gated channel activity	1/1862	18/28135	0.708551	0.969802	Nitab4.5_0003120g0020	Nitab4.5_0003120g0020	1
MF	GO:0033764	steroid dehydrogenase activity, acting on the CH-OH group of donors, NAD or NADP as acceptor	1/1862	18/28135	0.708551	0.969802	Nitab4.5_0006281g0010	Nitab4.5_0006281g0010	1
MF	GO:0008375	acetylglucosaminyltransferase activity	5/1862	89/28135	0.70936	0.969802	Nitab4.5_0005528g0120/Nitab4.5_0004743g0070/Nitab4.5_0000005g0130/Nitab4.5_0007359g0010/Nitab4.5_0001781g0120	Nitab4.5_0005528g0120/Nitab4.5_0004743g0070/Nitab4.5_0000005g0130/Nitab4.5_0007359g0010/Nitab4.5_0001781g0120	5
MF	GO:0003779	actin binding	4/1862	72/28135	0.710056	0.969802	Nitab4.5_0000364g0090/Nitab4.5_0006656g0010/Nitab4.5_0003307g0070/Nitab4.5_0004884g0010	Nitab4.5_0000364g0090/Nitab4.5_0006656g0010/Nitab4.5_0003307g0070/Nitab4.5_0004884g0010	4
MF	GO:0003690	double-stranded DNA binding	6/1862	106/28135	0.710491	0.969802	Nitab4.5_0004172g0020/Nitab4.5_0007776g0010/Nitab4.5_0024703g0020/Nitab4.5_0006358g0050/Nitab4.5_0001041g0180/Nitab4.5_0004752g0020	Nitab4.5_0004172g0020/Nitab4.5_0007776g0010/Nitab4.5_0024703g0020/Nitab4.5_0006358g0050/Nitab4.5_0001041g0180/Nitab4.5_0004752g0020	6
MF	GO:0030599	pectinesterase activity	9/1862	156/28135	0.711544	0.969802	Nitab4.5_0006348g0010/Nitab4.5_0002347g0080/Nitab4.5_0004162g0010/Nitab4.5_0000570g0310/Nitab4.5_0000457g0030/Nitab4.5_0005793g0010/Nitab4.5_0003484g0050/Nitab4.5_0000055g0020/Nitab4.5_0001147g0010	Nitab4.5_0006348g0010/Nitab4.5_0002347g0080/Nitab4.5_0004162g0010/Nitab4.5_0000570g0310/Nitab4.5_0000457g0030/Nitab4.5_0005793g0010/Nitab4.5_0003484g0050/Nitab4.5_0000055g0020/Nitab4.5_0001147g0010	9
MF	GO:0004499	N,N-dimethylaniline monooxygenase activity	2/1862	37/28135	0.712657	0.969802	Nitab4.5_0004968g0010/Nitab4.5_0007259g0010	Nitab4.5_0004968g0010/Nitab4.5_0007259g0010	2
MF	GO:0009678	hydrogen-translocating pyrophosphatase activity	1/1862	19/28135	0.727852	0.970219	Nitab4.5_0000704g0030	Nitab4.5_0000704g0030	1
MF	GO:0016168	chlorophyll binding	1/1862	19/28135	0.727852	0.970219	Nitab4.5_0007859g0010	Nitab4.5_0007859g0010	1
MF	GO:0016884	carbon-nitrogen ligase activity, with glutamine as amido-N-donor	1/1862	19/28135	0.727852	0.970219	Nitab4.5_0007061g0020	Nitab4.5_0007061g0020	1
MF	GO:0035091	phosphatidylinositol binding	1/1862	19/28135	0.727852	0.970219	Nitab4.5_0008194g0020	Nitab4.5_0008194g0020	1
MF	GO:0043021	ribonucleoprotein complex binding	1/1862	19/28135	0.727852	0.970219	Nitab4.5_0002756g0020	Nitab4.5_0002756g0020	1
MF	GO:0015298	solute:cation antiporter activity	4/1862	74/28135	0.730114	0.970219	Nitab4.5_0000684g0010/Nitab4.5_0001916g0070/Nitab4.5_0000559g0280/Nitab4.5_0001561g0060	Nitab4.5_0000684g0010/Nitab4.5_0001916g0070/Nitab4.5_0000559g0280/Nitab4.5_0001561g0060	4
MF	GO:0015299	solute:proton antiporter activity	4/1862	74/28135	0.730114	0.970219	Nitab4.5_0000684g0010/Nitab4.5_0001916g0070/Nitab4.5_0000559g0280/Nitab4.5_0001561g0060	Nitab4.5_0000684g0010/Nitab4.5_0001916g0070/Nitab4.5_0000559g0280/Nitab4.5_0001561g0060	4
MF	GO:0050662	coenzyme binding	29/1862	486/28135	0.745457	0.974807	Nitab4.5_0000707g0140/Nitab4.5_0004968g0010/Nitab4.5_0002654g0030/Nitab4.5_0000373g0270/Nitab4.5_0000498g0040/Nitab4.5_0001084g0050/Nitab4.5_0001132g0070/Nitab4.5_0000745g0180/Nitab4.5_0000341g0010/Nitab4.5_0008353g0020/Nitab4.5_0002719g0060/Nitab4.5_0007096g0050/Nitab4.5_0000458g0020/Nitab4.5_0002016g0120/Nitab4.5_0006384g0010/Nitab4.5_0003648g0020/Nitab4.5_0000076g0220/Nitab4.5_0005439g0030/Nit…	Nitab4.5_0000707g0140/Nitab4.5_0004968g0010/Nitab4.5_0002654g0030/Nitab4.5_0000373g0270/Nitab4.5_0000498g0040/Nitab4.5_0001084g0050/Nitab4.5_0001132g0070/Nitab4.5_0000745g0180/Nitab4.5_0000341g0010/Nitab4.5_0008353g0020/Nitab4.5_0002719g0060/Nitab4.5_0007096g0050/Nitab4.5_0000458g0020/Nitab4.5_0002016g0120/Nitab4.5_0006384g0010/Nitab4.5_0003648g0020/Nitab4.5_0000076g0220/Nitab4.5_0005439g0030/Nit…	29
MF	GO:0004332	fructose-bisphosphate aldolase activity	1/1862	20/28135	0.745875	0.974807	Nitab4.5_0001317g0050	Nitab4.5_0001317g0050	1
MF	GO:0004620	phospholipase activity	1/1862	20/28135	0.745875	0.974807	Nitab4.5_0005463g0030	Nitab4.5_0005463g0030	1
MF	GO:0008026	ATP-dependent helicase activity	1/1862	20/28135	0.745875	0.974807	Nitab4.5_0005851g0070	Nitab4.5_0005851g0070	1
MF	GO:0070035	purine NTP-dependent helicase activity	1/1862	20/28135	0.745875	0.974807	Nitab4.5_0005851g0070	Nitab4.5_0005851g0070	1
MF	GO:0000988	transcription factor activity, protein binding	5/1862	94/28135	0.753305	0.980621	Nitab4.5_0010895g0020/Nitab4.5_0000069g0570/Nitab4.5_0000583g0090/Nitab4.5_0002640g0040/Nitab4.5_0001812g0080	Nitab4.5_0010895g0020/Nitab4.5_0000069g0570/Nitab4.5_0000583g0090/Nitab4.5_0002640g0040/Nitab4.5_0001812g0080	5
MF	GO:0004298	threonine-type endopeptidase activity	3/1862	59/28135	0.757863	0.980621	Nitab4.5_0005702g0020/Nitab4.5_0001535g0020/Nitab4.5_0000822g0090	Nitab4.5_0005702g0020/Nitab4.5_0001535g0020/Nitab4.5_0000822g0090	3
MF	GO:0070003	threonine-type peptidase activity	3/1862	59/28135	0.757863	0.980621	Nitab4.5_0005702g0020/Nitab4.5_0001535g0020/Nitab4.5_0000822g0090	Nitab4.5_0005702g0020/Nitab4.5_0001535g0020/Nitab4.5_0000822g0090	3
MF	GO:0005048	signal sequence binding	1/1862	21/28135	0.762705	0.980621	Nitab4.5_0007229g0020	Nitab4.5_0007229g0020	1
MF	GO:0042277	peptide binding	1/1862	21/28135	0.762705	0.980621	Nitab4.5_0007229g0020	Nitab4.5_0007229g0020	1
MF	GO:0004721	phosphoprotein phosphatase activity	2/1862	42/28135	0.776071	0.983057	Nitab4.5_0029014g0010/Nitab4.5_0001978g0050	Nitab4.5_0029014g0010/Nitab4.5_0001978g0050	2
MF	GO:0015932	nucleobase-containing compound transmembrane transporter activity	1/1862	22/28135	0.778422	0.983057	Nitab4.5_0001103g0100	Nitab4.5_0001103g0100	1
MF	GO:0045156	electron transporter, transferring electrons within the cyclic electron transport pathway of photosynthesis activity	1/1862	22/28135	0.778422	0.983057	Nitab4.5_0003957g0010	Nitab4.5_0003957g0010	1
MF	GO:1901505	carbohydrate derivative transporter activity	1/1862	22/28135	0.778422	0.983057	Nitab4.5_0001103g0100	Nitab4.5_0001103g0100	1
MF	GO:0015291	secondary active transmembrane transporter activity	13/1862	234/28135	0.780709	0.983057	Nitab4.5_0000007g0150/Nitab4.5_0000684g0010/Nitab4.5_0000007g0170/Nitab4.5_0000884g0030/Nitab4.5_0000377g0130/Nitab4.5_0001916g0070/Nitab4.5_0000634g0220/Nitab4.5_0004597g0070/Nitab4.5_0000244g0200/Nitab4.5_0000559g0280/Nitab4.5_0001561g0060/Nitab4.5_0001718g0010/Nitab4.5_0009206g0010	Nitab4.5_0000007g0150/Nitab4.5_0000684g0010/Nitab4.5_0000007g0170/Nitab4.5_0000884g0030/Nitab4.5_0000377g0130/Nitab4.5_0001916g0070/Nitab4.5_0000634g0220/Nitab4.5_0004597g0070/Nitab4.5_0000244g0200/Nitab4.5_0000559g0280/Nitab4.5_0001561g0060/Nitab4.5_0001718g0010/Nitab4.5_0009206g0010	13
MF	GO:0008289	lipid binding	9/1862	167/28135	0.782537	0.983057	Nitab4.5_0006947g0030/Nitab4.5_0000080g0020/Nitab4.5_0005052g0040/Nitab4.5_0004973g0030/Nitab4.5_0008194g0020/Nitab4.5_0001755g0110/Nitab4.5_0005008g0020/Nitab4.5_0001160g0070/Nitab4.5_0007840g0010	Nitab4.5_0006947g0030/Nitab4.5_0000080g0020/Nitab4.5_0005052g0040/Nitab4.5_0004973g0030/Nitab4.5_0008194g0020/Nitab4.5_0001755g0110/Nitab4.5_0005008g0020/Nitab4.5_0001160g0070/Nitab4.5_0007840g0010	9
MF	GO:0016887	ATPase activity	21/1862	367/28135	0.785308	0.983057	Nitab4.5_0004644g0020/Nitab4.5_0000306g0170/Nitab4.5_0003201g0020/Nitab4.5_0005851g0070/Nitab4.5_0003976g0050/Nitab4.5_0000030g0450/Nitab4.5_0001239g0050/Nitab4.5_0000581g0170/Nitab4.5_0000427g0080/Nitab4.5_0006509g0010/Nitab4.5_0006517g0010/Nitab4.5_0000857g0020/Nitab4.5_0001204g0050/Nitab4.5_0002918g0080/Nitab4.5_0000021g0240/Nitab4.5_0002435g0050/Nitab4.5_0003555g0060/Nitab4.5_0000114g0120/Nit…	Nitab4.5_0004644g0020/Nitab4.5_0000306g0170/Nitab4.5_0003201g0020/Nitab4.5_0005851g0070/Nitab4.5_0003976g0050/Nitab4.5_0000030g0450/Nitab4.5_0001239g0050/Nitab4.5_0000581g0170/Nitab4.5_0000427g0080/Nitab4.5_0006509g0010/Nitab4.5_0006517g0010/Nitab4.5_0000857g0020/Nitab4.5_0001204g0050/Nitab4.5_0002918g0080/Nitab4.5_0000021g0240/Nitab4.5_0002435g0050/Nitab4.5_0003555g0060/Nitab4.5_0000114g0120/Nit…	21
MF	GO:0008237	metallopeptidase activity	4/1862	81/28135	0.792097	0.983057	Nitab4.5_0005922g0030/Nitab4.5_0000108g0050/Nitab4.5_0002975g0050/Nitab4.5_0000217g0010	Nitab4.5_0005922g0030/Nitab4.5_0000108g0050/Nitab4.5_0002975g0050/Nitab4.5_0000217g0010	4
MF	GO:0003843	1,3-beta-D-glucan synthase activity	1/1862	23/28135	0.793097	0.983057	Nitab4.5_0004243g0020	Nitab4.5_0004243g0020	1
MF	GO:0016682	oxidoreductase activity, acting on diphenols and related substances as donors, oxygen as acceptor	1/1862	23/28135	0.793097	0.983057	Nitab4.5_0000907g0080	Nitab4.5_0000907g0080	1
MF	GO:0005085	guanyl-nucleotide exchange factor activity	2/1862	44/28135	0.797798	0.983057	Nitab4.5_0006028g0020/Nitab4.5_0000008g0020	Nitab4.5_0006028g0020/Nitab4.5_0000008g0020	2
MF	GO:0016709	oxidoreductase activity, acting on paired donors, with incorporation or reduction of molecular oxygen, NAD(P)H as one donor, and incorporation of one atom of oxygen	2/1862	44/28135	0.797798	0.983057	Nitab4.5_0004968g0010/Nitab4.5_0007259g0010	Nitab4.5_0004968g0010/Nitab4.5_0007259g0010	2
MF	GO:0004175	endopeptidase activity	20/1862	354/28135	0.798673	0.983057	Nitab4.5_0000072g0130/Nitab4.5_0000934g0040/Nitab4.5_0021639g0010/Nitab4.5_0005922g0030/Nitab4.5_0005702g0020/Nitab4.5_0017838g0010/Nitab4.5_0003274g0060/Nitab4.5_0000337g0020/Nitab4.5_0001647g0120/Nitab4.5_0000108g0050/Nitab4.5_0008421g0020/Nitab4.5_0003274g0070/Nitab4.5_0001535g0020/Nitab4.5_0004118g0120/Nitab4.5_0008781g0010/Nitab4.5_0010778g0030/Nitab4.5_0005845g0050/Nitab4.5_0000822g0090/Nit…	Nitab4.5_0000072g0130/Nitab4.5_0000934g0040/Nitab4.5_0021639g0010/Nitab4.5_0005922g0030/Nitab4.5_0005702g0020/Nitab4.5_0017838g0010/Nitab4.5_0003274g0060/Nitab4.5_0000337g0020/Nitab4.5_0001647g0120/Nitab4.5_0000108g0050/Nitab4.5_0008421g0020/Nitab4.5_0003274g0070/Nitab4.5_0001535g0020/Nitab4.5_0004118g0120/Nitab4.5_0008781g0010/Nitab4.5_0010778g0030/Nitab4.5_0005845g0050/Nitab4.5_0000822g0090/Nit…	20
MF	GO:0004222	metalloendopeptidase activity	3/1862	64/28135	0.804597	0.983057	Nitab4.5_0005922g0030/Nitab4.5_0000108g0050/Nitab4.5_0000217g0010	Nitab4.5_0005922g0030/Nitab4.5_0000108g0050/Nitab4.5_0000217g0010	3
MF	GO:0016298	lipase activity	1/1862	24/28135	0.806801	0.983057	Nitab4.5_0005463g0030	Nitab4.5_0005463g0030	1
MF	GO:0033218	amide binding	1/1862	24/28135	0.806801	0.983057	Nitab4.5_0007229g0020	Nitab4.5_0007229g0020	1
MF	GO:0051537	2 iron, 2 sulfur cluster binding	1/1862	24/28135	0.806801	0.983057	Nitab4.5_0001110g0090	Nitab4.5_0001110g0090	1
MF	GO:0003924	GTPase activity	20/1862	357/28135	0.81008	0.983863	Nitab4.5_0000301g0090/Nitab4.5_0003983g0050/Nitab4.5_0001014g0120/Nitab4.5_0008314g0020/Nitab4.5_0001315g0270/Nitab4.5_0000093g0050/Nitab4.5_0002227g0070/Nitab4.5_0001933g0100/Nitab4.5_0003791g0050/Nitab4.5_0010814g0020/Nitab4.5_0001576g0080/Nitab4.5_0000241g0230/Nitab4.5_0001393g0180/Nitab4.5_0004200g0070/Nitab4.5_0001532g0060/Nitab4.5_0003466g0060/Nitab4.5_0014777g0010/Nitab4.5_0006701g0010/Nit…	Nitab4.5_0000301g0090/Nitab4.5_0003983g0050/Nitab4.5_0001014g0120/Nitab4.5_0008314g0020/Nitab4.5_0001315g0270/Nitab4.5_0000093g0050/Nitab4.5_0002227g0070/Nitab4.5_0001933g0100/Nitab4.5_0003791g0050/Nitab4.5_0010814g0020/Nitab4.5_0001576g0080/Nitab4.5_0000241g0230/Nitab4.5_0001393g0180/Nitab4.5_0004200g0070/Nitab4.5_0001532g0060/Nitab4.5_0003466g0060/Nitab4.5_0014777g0010/Nitab4.5_0006701g0010/Nit…	20
MF	GO:0022804	active transmembrane transporter activity	22/1862	391/28135	0.813694	0.983863	Nitab4.5_0000007g0150/Nitab4.5_0000684g0010/Nitab4.5_0000704g0030/Nitab4.5_0001239g0050/Nitab4.5_0000007g0170/Nitab4.5_0000884g0030/Nitab4.5_0000377g0130/Nitab4.5_0001916g0070/Nitab4.5_0000581g0170/Nitab4.5_0006509g0010/Nitab4.5_0006517g0010/Nitab4.5_0000634g0220/Nitab4.5_0004597g0070/Nitab4.5_0000021g0240/Nitab4.5_0002435g0050/Nitab4.5_0000244g0200/Nitab4.5_0000559g0280/Nitab4.5_0000114g0120/Nit…	Nitab4.5_0000007g0150/Nitab4.5_0000684g0010/Nitab4.5_0000704g0030/Nitab4.5_0001239g0050/Nitab4.5_0000007g0170/Nitab4.5_0000884g0030/Nitab4.5_0000377g0130/Nitab4.5_0001916g0070/Nitab4.5_0000581g0170/Nitab4.5_0006509g0010/Nitab4.5_0006517g0010/Nitab4.5_0000634g0220/Nitab4.5_0004597g0070/Nitab4.5_0000021g0240/Nitab4.5_0002435g0050/Nitab4.5_0000244g0200/Nitab4.5_0000559g0280/Nitab4.5_0000114g0120/Nit…	22
MF	GO:0003743	translation initiation factor activity	4/1862	84/28135	0.814917	0.983863	Nitab4.5_0001867g0130/Nitab4.5_0003397g0090/Nitab4.5_0008278g0020/Nitab4.5_0011879g0010	Nitab4.5_0001867g0130/Nitab4.5_0003397g0090/Nitab4.5_0008278g0020/Nitab4.5_0011879g0010	4
MF	GO:0004843	thiol-dependent ubiquitin-specific protease activity	1/1862	26/28135	0.831548	0.988695	Nitab4.5_0002206g0070	Nitab4.5_0002206g0070	1
MF	GO:0031072	heat shock protein binding	1/1862	26/28135	0.831548	0.988695	Nitab4.5_0002450g0140	Nitab4.5_0002450g0140	1
MF	GO:0031625	ubiquitin protein ligase binding	1/1862	26/28135	0.831548	0.988695	Nitab4.5_0004183g0020	Nitab4.5_0004183g0020	1
MF	GO:0044389	ubiquitin-like protein ligase binding	1/1862	26/28135	0.831548	0.988695	Nitab4.5_0004183g0020	Nitab4.5_0004183g0020	1
MF	GO:0004650	polygalacturonase activity	5/1862	105/28135	0.832135	0.988695	Nitab4.5_0002536g0030/Nitab4.5_0000769g0150/Nitab4.5_0000603g0090/Nitab4.5_0000031g0490/Nitab4.5_0002700g0010	Nitab4.5_0002536g0030/Nitab4.5_0000769g0150/Nitab4.5_0000603g0090/Nitab4.5_0000031g0490/Nitab4.5_0002700g0010	5
MF	GO:0003678	DNA helicase activity	2/1862	48/28135	0.835711	0.988695	Nitab4.5_0005851g0070/Nitab4.5_0002737g0020	Nitab4.5_0005851g0070/Nitab4.5_0002737g0020	2
MF	GO:0005509	calcium ion binding	21/1862	386/28135	0.851801	0.988695	Nitab4.5_0000040g0080/Nitab4.5_0003280g0040/Nitab4.5_0000875g0030/Nitab4.5_0018685g0010/Nitab4.5_0000445g0090/Nitab4.5_0000931g0030/Nitab4.5_0004995g0040/Nitab4.5_0000611g0220/Nitab4.5_0008145g0020/Nitab4.5_0002134g0010/Nitab4.5_0000468g0100/Nitab4.5_0000728g0020/Nitab4.5_0004095g0010/Nitab4.5_0005052g0040/Nitab4.5_0010146g0020/Nitab4.5_0000730g0010/Nitab4.5_0005870g0020/Nitab4.5_0004478g0020/Nit…	Nitab4.5_0000040g0080/Nitab4.5_0003280g0040/Nitab4.5_0000875g0030/Nitab4.5_0018685g0010/Nitab4.5_0000445g0090/Nitab4.5_0000931g0030/Nitab4.5_0004995g0040/Nitab4.5_0000611g0220/Nitab4.5_0008145g0020/Nitab4.5_0002134g0010/Nitab4.5_0000468g0100/Nitab4.5_0000728g0020/Nitab4.5_0004095g0010/Nitab4.5_0005052g0040/Nitab4.5_0010146g0020/Nitab4.5_0000730g0010/Nitab4.5_0005870g0020/Nitab4.5_0004478g0020/Nit…	21
MF	GO:0003860	3-hydroxyisobutyryl-CoA hydrolase activity	1/1862	28/28135	0.853127	0.988695	Nitab4.5_0007868g0010	Nitab4.5_0007868g0010	1
MF	GO:0005088	Ras guanyl-nucleotide exchange factor activity	1/1862	28/28135	0.853127	0.988695	Nitab4.5_0000008g0020	Nitab4.5_0000008g0020	1
MF	GO:0005089	Rho guanyl-nucleotide exchange factor activity	1/1862	28/28135	0.853127	0.988695	Nitab4.5_0000008g0020	Nitab4.5_0000008g0020	1
MF	GO:0016289	CoA hydrolase activity	1/1862	28/28135	0.853127	0.988695	Nitab4.5_0007868g0010	Nitab4.5_0007868g0010	1
MF	GO:0016868	intramolecular transferase activity, phosphotransferases	1/1862	28/28135	0.853127	0.988695	Nitab4.5_0000918g0010	Nitab4.5_0000918g0010	1
MF	GO:0008565	protein transporter activity	1/1862	29/28135	0.862857	0.988695	Nitab4.5_0002715g0020	Nitab4.5_0002715g0020	1
MF	GO:0015197	peptide transporter activity	1/1862	29/28135	0.862857	0.988695	Nitab4.5_0002715g0020	Nitab4.5_0002715g0020	1
MF	GO:0016679	oxidoreductase activity, acting on diphenols and related substances as donors	1/1862	29/28135	0.862857	0.988695	Nitab4.5_0000907g0080	Nitab4.5_0000907g0080	1
MF	GO:0005544	calcium-dependent phospholipid binding	1/1862	30/28135	0.871942	0.988695	Nitab4.5_0005052g0040	Nitab4.5_0005052g0040	1
MF	GO:0060589	nucleoside-triphosphatase regulator activity	3/1862	74/28135	0.875494	0.988695	Nitab4.5_0000019g0070/Nitab4.5_0000663g0210/Nitab4.5_0000202g0200	Nitab4.5_0000019g0070/Nitab4.5_0000663g0210/Nitab4.5_0000202g0200	3
MF	GO:0001076	transcription factor activity, RNA polymerase II transcription factor binding	1/1862	32/28135	0.888348	0.988695	Nitab4.5_0000583g0090	Nitab4.5_0000583g0090	1
MF	GO:0001104	RNA polymerase II transcription cofactor activity	1/1862	32/28135	0.888348	0.988695	Nitab4.5_0000583g0090	Nitab4.5_0000583g0090	1
MF	GO:0008146	sulfotransferase activity	1/1862	32/28135	0.888348	0.988695	Nitab4.5_0010435g0040	Nitab4.5_0010435g0040	1
MF	GO:0016782	transferase activity, transferring sulfur-containing groups	1/1862	32/28135	0.888348	0.988695	Nitab4.5_0010435g0040	Nitab4.5_0010435g0040	1
MF	GO:0016861	intramolecular oxidoreductase activity, interconverting aldoses and ketoses	1/1862	33/28135	0.895746	0.988695	Nitab4.5_0004607g0010	Nitab4.5_0004607g0010	1
MF	GO:0008324	cation transmembrane transporter activity	22/1862	420/28135	0.896811	0.988695	Nitab4.5_0001572g0030/Nitab4.5_0000461g0190/Nitab4.5_0000385g0070/Nitab4.5_0002040g0090/Nitab4.5_0000170g0410/Nitab4.5_0000684g0010/Nitab4.5_0002129g0130/Nitab4.5_0000880g0110/Nitab4.5_0000102g0450/Nitab4.5_0001916g0070/Nitab4.5_0002862g0020/Nitab4.5_0000109g0540/Nitab4.5_0001196g0060/Nitab4.5_0003896g0010/Nitab4.5_0006806g0110/Nitab4.5_0000598g0050/Nitab4.5_0000559g0280/Nitab4.5_0001561g0060/Nit…	Nitab4.5_0001572g0030/Nitab4.5_0000461g0190/Nitab4.5_0000385g0070/Nitab4.5_0002040g0090/Nitab4.5_0000170g0410/Nitab4.5_0000684g0010/Nitab4.5_0002129g0130/Nitab4.5_0000880g0110/Nitab4.5_0000102g0450/Nitab4.5_0001916g0070/Nitab4.5_0002862g0020/Nitab4.5_0000109g0540/Nitab4.5_0001196g0060/Nitab4.5_0003896g0010/Nitab4.5_0006806g0110/Nitab4.5_0000598g0050/Nitab4.5_0000559g0280/Nitab4.5_0001561g0060/Nit…	22
MF	GO:0030234	enzyme regulator activity	20/1862	387/28135	0.899557	0.988695	Nitab4.5_0006348g0010/Nitab4.5_0003040g0010/Nitab4.5_0002150g0010/Nitab4.5_0002347g0080/Nitab4.5_0004162g0010/Nitab4.5_0000019g0070/Nitab4.5_0000570g0310/Nitab4.5_0003324g0100/Nitab4.5_0004809g0010/Nitab4.5_0002449g0040/Nitab4.5_0000457g0030/Nitab4.5_0000072g0590/Nitab4.5_0005793g0010/Nitab4.5_0007717g0030/Nitab4.5_0003484g0050/Nitab4.5_0000055g0020/Nitab4.5_0000663g0210/Nitab4.5_0000202g0200/Nit…	Nitab4.5_0006348g0010/Nitab4.5_0003040g0010/Nitab4.5_0002150g0010/Nitab4.5_0002347g0080/Nitab4.5_0004162g0010/Nitab4.5_0000019g0070/Nitab4.5_0000570g0310/Nitab4.5_0003324g0100/Nitab4.5_0004809g0010/Nitab4.5_0002449g0040/Nitab4.5_0000457g0030/Nitab4.5_0000072g0590/Nitab4.5_0005793g0010/Nitab4.5_0007717g0030/Nitab4.5_0003484g0050/Nitab4.5_0000055g0020/Nitab4.5_0000663g0210/Nitab4.5_0000202g0200/Nit…	20
MF	GO:0008138	protein tyrosine/serine/threonine phosphatase activity	1/1862	34/28135	0.902654	0.988695	Nitab4.5_0001978g0050	Nitab4.5_0001978g0050	1
MF	GO:1901681	sulfur compound binding	1/1862	34/28135	0.902654	0.988695	Nitab4.5_0002456g0020	Nitab4.5_0002456g0020	1
MF	GO:0030695	GTPase regulator activity	2/1862	58/28135	0.903916	0.988695	Nitab4.5_0000663g0210/Nitab4.5_0000202g0200	Nitab4.5_0000663g0210/Nitab4.5_0000202g0200	2
MF	GO:0004386	helicase activity	4/1862	100/28135	0.904247	0.988695	Nitab4.5_0005851g0070/Nitab4.5_0011131g0020/Nitab4.5_0002737g0020/Nitab4.5_0000001g0380	Nitab4.5_0005851g0070/Nitab4.5_0011131g0020/Nitab4.5_0002737g0020/Nitab4.5_0000001g0380	4
MF	GO:0003899	DNA-directed 5'-3' RNA polymerase activity	6/1862	139/28135	0.904258	0.988695	Nitab4.5_0000014g0460/Nitab4.5_0003647g0070/Nitab4.5_0004376g0120/Nitab4.5_0001542g0120/Nitab4.5_0001761g0170/Nitab4.5_0002113g0140	Nitab4.5_0000014g0460/Nitab4.5_0003647g0070/Nitab4.5_0004376g0120/Nitab4.5_0001542g0120/Nitab4.5_0001761g0170/Nitab4.5_0002113g0140	6
MF	GO:0016160	amylase activity	1/1862	35/28135	0.909104	0.988695	Nitab4.5_0003280g0040	Nitab4.5_0003280g0040	1
MF	GO:0016278	lysine N-methyltransferase activity	1/1862	35/28135	0.909104	0.988695	Nitab4.5_0000802g0120	Nitab4.5_0000802g0120	1
MF	GO:0016279	protein-lysine N-methyltransferase activity	1/1862	35/28135	0.909104	0.988695	Nitab4.5_0000802g0120	Nitab4.5_0000802g0120	1
MF	GO:0018024	histone-lysine N-methyltransferase activity	1/1862	35/28135	0.909104	0.988695	Nitab4.5_0000802g0120	Nitab4.5_0000802g0120	1
MF	GO:0042054	histone methyltransferase activity	1/1862	35/28135	0.909104	0.988695	Nitab4.5_0000802g0120	Nitab4.5_0000802g0120	1
MF	GO:0016866	intramolecular transferase activity	3/1862	82/28135	0.914713	0.988695	Nitab4.5_0000918g0010/Nitab4.5_0000745g0080/Nitab4.5_0003280g0050	Nitab4.5_0000918g0010/Nitab4.5_0000745g0080/Nitab4.5_0003280g0050	3
MF	GO:0004427	inorganic diphosphatase activity	1/1862	36/28135	0.915127	0.988695	Nitab4.5_0000704g0030	Nitab4.5_0000704g0030	1
MF	GO:0005543	phospholipid binding	3/1862	83/28135	0.918732	0.988695	Nitab4.5_0005052g0040/Nitab4.5_0008194g0020/Nitab4.5_0005008g0020	Nitab4.5_0005052g0040/Nitab4.5_0008194g0020/Nitab4.5_0005008g0020	3
MF	GO:0016874	ligase activity	13/1862	273/28135	0.919116	0.988695	Nitab4.5_0001615g0110/Nitab4.5_0008597g0010/Nitab4.5_0010734g0030/Nitab4.5_0000094g0100/Nitab4.5_0002322g0120/Nitab4.5_0007570g0010/Nitab4.5_0007061g0020/Nitab4.5_0008025g0020/Nitab4.5_0001198g0100/Nitab4.5_0002828g0060/Nitab4.5_0006195g0050/Nitab4.5_0004867g0070/Nitab4.5_0003389g0050	Nitab4.5_0001615g0110/Nitab4.5_0008597g0010/Nitab4.5_0010734g0030/Nitab4.5_0000094g0100/Nitab4.5_0002322g0120/Nitab4.5_0007570g0010/Nitab4.5_0007061g0020/Nitab4.5_0008025g0020/Nitab4.5_0001198g0100/Nitab4.5_0002828g0060/Nitab4.5_0006195g0050/Nitab4.5_0004867g0070/Nitab4.5_0003389g0050	13
MF	GO:0051287	NAD binding	5/1862	124/28135	0.919299	0.988695	Nitab4.5_0001132g0070/Nitab4.5_0000076g0220/Nitab4.5_0000171g0160/Nitab4.5_0004241g0030/Nitab4.5_0001264g0010	Nitab4.5_0001132g0070/Nitab4.5_0000076g0220/Nitab4.5_0000171g0160/Nitab4.5_0004241g0030/Nitab4.5_0001264g0010	5
MF	GO:0008276	protein methyltransferase activity	1/1862	37/28135	0.920751	0.988695	Nitab4.5_0000802g0120	Nitab4.5_0000802g0120	1
MF	GO:0015035	protein disulfide oxidoreductase activity	3/1862	85/28135	0.926254	0.988695	Nitab4.5_0004479g0030/Nitab4.5_0000798g0090/Nitab4.5_0013622g0010	Nitab4.5_0004479g0030/Nitab4.5_0000798g0090/Nitab4.5_0013622g0010	3
MF	GO:0015036	disulfide oxidoreductase activity	3/1862	85/28135	0.926254	0.988695	Nitab4.5_0004479g0030/Nitab4.5_0000798g0090/Nitab4.5_0013622g0010	Nitab4.5_0004479g0030/Nitab4.5_0000798g0090/Nitab4.5_0013622g0010	3
MF	GO:0098772	molecular function regulator	22/1862	435/28135	0.926382	0.988695	Nitab4.5_0006348g0010/Nitab4.5_0003040g0010/Nitab4.5_0002150g0010/Nitab4.5_0002347g0080/Nitab4.5_0004162g0010/Nitab4.5_0000019g0070/Nitab4.5_0000570g0310/Nitab4.5_0003324g0100/Nitab4.5_0004809g0010/Nitab4.5_0002449g0040/Nitab4.5_0000457g0030/Nitab4.5_0000072g0590/Nitab4.5_0005793g0010/Nitab4.5_0007717g0030/Nitab4.5_0003484g0050/Nitab4.5_0006028g0020/Nitab4.5_0000055g0020/Nitab4.5_0000663g0210/Nit…	Nitab4.5_0006348g0010/Nitab4.5_0003040g0010/Nitab4.5_0002150g0010/Nitab4.5_0002347g0080/Nitab4.5_0004162g0010/Nitab4.5_0000019g0070/Nitab4.5_0000570g0310/Nitab4.5_0003324g0100/Nitab4.5_0004809g0010/Nitab4.5_0002449g0040/Nitab4.5_0000457g0030/Nitab4.5_0000072g0590/Nitab4.5_0005793g0010/Nitab4.5_0007717g0030/Nitab4.5_0003484g0050/Nitab4.5_0006028g0020/Nitab4.5_0000055g0020/Nitab4.5_0000663g0210/Nit…	22
MF	GO:0016790	thiolester hydrolase activity	1/1862	40/28135	0.935486	0.988695	Nitab4.5_0007868g0010	Nitab4.5_0007868g0010	1
MF	GO:0016860	intramolecular oxidoreductase activity	1/1862	40/28135	0.935486	0.988695	Nitab4.5_0004607g0010	Nitab4.5_0004607g0010	1
MF	GO:0022890	inorganic cation transmembrane transporter activity	17/1862	354/28135	0.93768	0.988695	Nitab4.5_0000461g0190/Nitab4.5_0002040g0090/Nitab4.5_0000170g0410/Nitab4.5_0000684g0010/Nitab4.5_0002129g0130/Nitab4.5_0000880g0110/Nitab4.5_0000102g0450/Nitab4.5_0001916g0070/Nitab4.5_0002862g0020/Nitab4.5_0000109g0540/Nitab4.5_0001196g0060/Nitab4.5_0003896g0010/Nitab4.5_0006806g0110/Nitab4.5_0000559g0280/Nitab4.5_0001561g0060/Nitab4.5_0004751g0010/Nitab4.5_0000859g0030	Nitab4.5_0000461g0190/Nitab4.5_0002040g0090/Nitab4.5_0000170g0410/Nitab4.5_0000684g0010/Nitab4.5_0002129g0130/Nitab4.5_0000880g0110/Nitab4.5_0000102g0450/Nitab4.5_0001916g0070/Nitab4.5_0002862g0020/Nitab4.5_0000109g0540/Nitab4.5_0001196g0060/Nitab4.5_0003896g0010/Nitab4.5_0006806g0110/Nitab4.5_0000559g0280/Nitab4.5_0001561g0060/Nitab4.5_0004751g0010/Nitab4.5_0000859g0030	17
MF	GO:0034062	5'-3' RNA polymerase activity	6/1862	152/28135	0.941776	0.988695	Nitab4.5_0000014g0460/Nitab4.5_0003647g0070/Nitab4.5_0004376g0120/Nitab4.5_0001542g0120/Nitab4.5_0001761g0170/Nitab4.5_0002113g0140	Nitab4.5_0000014g0460/Nitab4.5_0003647g0070/Nitab4.5_0004376g0120/Nitab4.5_0001542g0120/Nitab4.5_0001761g0170/Nitab4.5_0002113g0140	6
MF	GO:0097747	RNA polymerase activity	6/1862	152/28135	0.941776	0.988695	Nitab4.5_0000014g0460/Nitab4.5_0003647g0070/Nitab4.5_0004376g0120/Nitab4.5_0001542g0120/Nitab4.5_0001761g0170/Nitab4.5_0002113g0140	Nitab4.5_0000014g0460/Nitab4.5_0003647g0070/Nitab4.5_0004376g0120/Nitab4.5_0001542g0120/Nitab4.5_0001761g0170/Nitab4.5_0002113g0140	6
MF	GO:0008170	N-methyltransferase activity	1/1862	42/28135	0.943754	0.988695	Nitab4.5_0000802g0120	Nitab4.5_0000802g0120	1
MF	GO:0016645	oxidoreductase activity, acting on the CH-NH group of donors	1/1862	42/28135	0.943754	0.988695	Nitab4.5_0000341g0010	Nitab4.5_0000341g0010	1
MF	GO:0042393	histone binding	1/1862	48/28135	0.962729	0.997227	Nitab4.5_0009612g0020	Nitab4.5_0009612g0020	1
MF	GO:0016879	ligase activity, forming carbon-nitrogen bonds	2/1862	75/28135	0.963009	0.997227	Nitab4.5_0007061g0020/Nitab4.5_0002828g0060	Nitab4.5_0007061g0020/Nitab4.5_0002828g0060	2
MF	GO:0015077	monovalent inorganic cation transmembrane transporter activity	11/1862	262/28135	0.963611	0.997227	Nitab4.5_0000684g0010/Nitab4.5_0002129g0130/Nitab4.5_0001916g0070/Nitab4.5_0000109g0540/Nitab4.5_0001196g0060/Nitab4.5_0003896g0010/Nitab4.5_0006806g0110/Nitab4.5_0000559g0280/Nitab4.5_0001561g0060/Nitab4.5_0004751g0010/Nitab4.5_0000859g0030	Nitab4.5_0000684g0010/Nitab4.5_0002129g0130/Nitab4.5_0001916g0070/Nitab4.5_0000109g0540/Nitab4.5_0001196g0060/Nitab4.5_0003896g0010/Nitab4.5_0006806g0110/Nitab4.5_0000559g0280/Nitab4.5_0001561g0060/Nitab4.5_0004751g0010/Nitab4.5_0000859g0030	11
MF	GO:0016651	oxidoreductase activity, acting on NAD(P)H	3/1862	100/28135	0.965219	0.997227	Nitab4.5_0000317g0110/Nitab4.5_0010559g0050/Nitab4.5_0000172g0300	Nitab4.5_0000317g0110/Nitab4.5_0010559g0050/Nitab4.5_0000172g0300	3
MF	GO:0019843	rRNA binding	1/1862	51/28135	0.969661	0.997227	Nitab4.5_0010082g0050	Nitab4.5_0010082g0050	1
MF	GO:0004674	protein serine/threonine kinase activity	1/1862	52/28135	0.971672	0.997227	Nitab4.5_0002308g0090	Nitab4.5_0002308g0090	1
MF	GO:0003682	chromatin binding	1/1862	54/28135	0.975304	0.997227	Nitab4.5_0001620g0010	Nitab4.5_0001620g0010	1
MF	GO:0005516	calmodulin binding	1/1862	58/28135	0.981232	0.997227	Nitab4.5_0004127g0020	Nitab4.5_0004127g0020	1
MF	GO:0015078	hydrogen ion transmembrane transporter activity	7/1862	206/28135	0.985128	0.997227	Nitab4.5_0000684g0010/Nitab4.5_0002129g0130/Nitab4.5_0001916g0070/Nitab4.5_0006806g0110/Nitab4.5_0000559g0280/Nitab4.5_0001561g0060/Nitab4.5_0000859g0030	Nitab4.5_0000684g0010/Nitab4.5_0002129g0130/Nitab4.5_0001916g0070/Nitab4.5_0006806g0110/Nitab4.5_0000559g0280/Nitab4.5_0001561g0060/Nitab4.5_0000859g0030	7
MF	GO:0008757	S-adenosylmethionine-dependent methyltransferase activity	1/1862	62/28135	0.985737	0.997227	Nitab4.5_0000802g0120	Nitab4.5_0000802g0120	1
MF	GO:0019001	guanyl nucleotide binding	21/1862	483/28135	0.987008	0.997227	Nitab4.5_0000301g0090/Nitab4.5_0003983g0050/Nitab4.5_0001014g0120/Nitab4.5_0008314g0020/Nitab4.5_0001315g0270/Nitab4.5_0002227g0070/Nitab4.5_0000002g0150/Nitab4.5_0000376g0120/Nitab4.5_0001933g0100/Nitab4.5_0001576g0080/Nitab4.5_0000704g0020/Nitab4.5_0000244g0150/Nitab4.5_0000241g0230/Nitab4.5_0001393g0180/Nitab4.5_0004200g0070/Nitab4.5_0001532g0060/Nitab4.5_0003466g0060/Nitab4.5_0014777g0010/Nit…	Nitab4.5_0000301g0090/Nitab4.5_0003983g0050/Nitab4.5_0001014g0120/Nitab4.5_0008314g0020/Nitab4.5_0001315g0270/Nitab4.5_0002227g0070/Nitab4.5_0000002g0150/Nitab4.5_0000376g0120/Nitab4.5_0001933g0100/Nitab4.5_0001576g0080/Nitab4.5_0000704g0020/Nitab4.5_0000244g0150/Nitab4.5_0000241g0230/Nitab4.5_0001393g0180/Nitab4.5_0004200g0070/Nitab4.5_0001532g0060/Nitab4.5_0003466g0060/Nitab4.5_0014777g0010/Nit…	21
MF	GO:0046982	protein heterodimerization activity	4/1862	159/28135	0.994312	0.997227	Nitab4.5_0007991g0010/Nitab4.5_0003235g0030/Nitab4.5_0003948g0020/Nitab4.5_0000241g0210	Nitab4.5_0007991g0010/Nitab4.5_0003235g0030/Nitab4.5_0003948g0020/Nitab4.5_0000241g0210	4
MF	GO:0001883	purine nucleoside binding	18/1862	472/28135	0.997029	0.997227	Nitab4.5_0003983g0050/Nitab4.5_0008314g0020/Nitab4.5_0001315g0270/Nitab4.5_0002227g0070/Nitab4.5_0000002g0150/Nitab4.5_0000376g0120/Nitab4.5_0001933g0100/Nitab4.5_0000704g0020/Nitab4.5_0000244g0150/Nitab4.5_0000241g0230/Nitab4.5_0001393g0180/Nitab4.5_0004200g0070/Nitab4.5_0001532g0060/Nitab4.5_0003466g0060/Nitab4.5_0014777g0010/Nitab4.5_0002557g0010/Nitab4.5_0006298g0030/Nitab4.5_0002649g0090	Nitab4.5_0003983g0050/Nitab4.5_0008314g0020/Nitab4.5_0001315g0270/Nitab4.5_0002227g0070/Nitab4.5_0000002g0150/Nitab4.5_0000376g0120/Nitab4.5_0001933g0100/Nitab4.5_0000704g0020/Nitab4.5_0000244g0150/Nitab4.5_0000241g0230/Nitab4.5_0001393g0180/Nitab4.5_0004200g0070/Nitab4.5_0001532g0060/Nitab4.5_0003466g0060/Nitab4.5_0014777g0010/Nitab4.5_0002557g0010/Nitab4.5_0006298g0030/Nitab4.5_0002649g0090	18
MF	GO:0005525	GTP binding	18/1862	472/28135	0.997029	0.997227	Nitab4.5_0003983g0050/Nitab4.5_0008314g0020/Nitab4.5_0001315g0270/Nitab4.5_0002227g0070/Nitab4.5_0000002g0150/Nitab4.5_0000376g0120/Nitab4.5_0001933g0100/Nitab4.5_0000704g0020/Nitab4.5_0000244g0150/Nitab4.5_0000241g0230/Nitab4.5_0001393g0180/Nitab4.5_0004200g0070/Nitab4.5_0001532g0060/Nitab4.5_0003466g0060/Nitab4.5_0014777g0010/Nitab4.5_0002557g0010/Nitab4.5_0006298g0030/Nitab4.5_0002649g0090	Nitab4.5_0003983g0050/Nitab4.5_0008314g0020/Nitab4.5_0001315g0270/Nitab4.5_0002227g0070/Nitab4.5_0000002g0150/Nitab4.5_0000376g0120/Nitab4.5_0001933g0100/Nitab4.5_0000704g0020/Nitab4.5_0000244g0150/Nitab4.5_0000241g0230/Nitab4.5_0001393g0180/Nitab4.5_0004200g0070/Nitab4.5_0001532g0060/Nitab4.5_0003466g0060/Nitab4.5_0014777g0010/Nitab4.5_0002557g0010/Nitab4.5_0006298g0030/Nitab4.5_0002649g0090	18
MF	GO:0032549	ribonucleoside binding	18/1862	472/28135	0.997029	0.997227	Nitab4.5_0003983g0050/Nitab4.5_0008314g0020/Nitab4.5_0001315g0270/Nitab4.5_0002227g0070/Nitab4.5_0000002g0150/Nitab4.5_0000376g0120/Nitab4.5_0001933g0100/Nitab4.5_0000704g0020/Nitab4.5_0000244g0150/Nitab4.5_0000241g0230/Nitab4.5_0001393g0180/Nitab4.5_0004200g0070/Nitab4.5_0001532g0060/Nitab4.5_0003466g0060/Nitab4.5_0014777g0010/Nitab4.5_0002557g0010/Nitab4.5_0006298g0030/Nitab4.5_0002649g0090	Nitab4.5_0003983g0050/Nitab4.5_0008314g0020/Nitab4.5_0001315g0270/Nitab4.5_0002227g0070/Nitab4.5_0000002g0150/Nitab4.5_0000376g0120/Nitab4.5_0001933g0100/Nitab4.5_0000704g0020/Nitab4.5_0000244g0150/Nitab4.5_0000241g0230/Nitab4.5_0001393g0180/Nitab4.5_0004200g0070/Nitab4.5_0001532g0060/Nitab4.5_0003466g0060/Nitab4.5_0014777g0010/Nitab4.5_0002557g0010/Nitab4.5_0006298g0030/Nitab4.5_0002649g0090	18
MF	GO:0032550	purine ribonucleoside binding	18/1862	472/28135	0.997029	0.997227	Nitab4.5_0003983g0050/Nitab4.5_0008314g0020/Nitab4.5_0001315g0270/Nitab4.5_0002227g0070/Nitab4.5_0000002g0150/Nitab4.5_0000376g0120/Nitab4.5_0001933g0100/Nitab4.5_0000704g0020/Nitab4.5_0000244g0150/Nitab4.5_0000241g0230/Nitab4.5_0001393g0180/Nitab4.5_0004200g0070/Nitab4.5_0001532g0060/Nitab4.5_0003466g0060/Nitab4.5_0014777g0010/Nitab4.5_0002557g0010/Nitab4.5_0006298g0030/Nitab4.5_0002649g0090	Nitab4.5_0003983g0050/Nitab4.5_0008314g0020/Nitab4.5_0001315g0270/Nitab4.5_0002227g0070/Nitab4.5_0000002g0150/Nitab4.5_0000376g0120/Nitab4.5_0001933g0100/Nitab4.5_0000704g0020/Nitab4.5_0000244g0150/Nitab4.5_0000241g0230/Nitab4.5_0001393g0180/Nitab4.5_0004200g0070/Nitab4.5_0001532g0060/Nitab4.5_0003466g0060/Nitab4.5_0014777g0010/Nitab4.5_0002557g0010/Nitab4.5_0006298g0030/Nitab4.5_0002649g0090	18
MF	GO:0032561	guanyl ribonucleotide binding	18/1862	472/28135	0.997029	0.997227	Nitab4.5_0003983g0050/Nitab4.5_0008314g0020/Nitab4.5_0001315g0270/Nitab4.5_0002227g0070/Nitab4.5_0000002g0150/Nitab4.5_0000376g0120/Nitab4.5_0001933g0100/Nitab4.5_0000704g0020/Nitab4.5_0000244g0150/Nitab4.5_0000241g0230/Nitab4.5_0001393g0180/Nitab4.5_0004200g0070/Nitab4.5_0001532g0060/Nitab4.5_0003466g0060/Nitab4.5_0014777g0010/Nitab4.5_0002557g0010/Nitab4.5_0006298g0030/Nitab4.5_0002649g0090	Nitab4.5_0003983g0050/Nitab4.5_0008314g0020/Nitab4.5_0001315g0270/Nitab4.5_0002227g0070/Nitab4.5_0000002g0150/Nitab4.5_0000376g0120/Nitab4.5_0001933g0100/Nitab4.5_0000704g0020/Nitab4.5_0000244g0150/Nitab4.5_0000241g0230/Nitab4.5_0001393g0180/Nitab4.5_0004200g0070/Nitab4.5_0001532g0060/Nitab4.5_0003466g0060/Nitab4.5_0014777g0010/Nitab4.5_0002557g0010/Nitab4.5_0006298g0030/Nitab4.5_0002649g0090	18
MF	GO:0001882	nucleoside binding	18/1862	474/28135	0.997227	0.997227	Nitab4.5_0003983g0050/Nitab4.5_0008314g0020/Nitab4.5_0001315g0270/Nitab4.5_0002227g0070/Nitab4.5_0000002g0150/Nitab4.5_0000376g0120/Nitab4.5_0001933g0100/Nitab4.5_0000704g0020/Nitab4.5_0000244g0150/Nitab4.5_0000241g0230/Nitab4.5_0001393g0180/Nitab4.5_0004200g0070/Nitab4.5_0001532g0060/Nitab4.5_0003466g0060/Nitab4.5_0014777g0010/Nitab4.5_0002557g0010/Nitab4.5_0006298g0030/Nitab4.5_0002649g0090	Nitab4.5_0003983g0050/Nitab4.5_0008314g0020/Nitab4.5_0001315g0270/Nitab4.5_0002227g0070/Nitab4.5_0000002g0150/Nitab4.5_0000376g0120/Nitab4.5_0001933g0100/Nitab4.5_0000704g0020/Nitab4.5_0000244g0150/Nitab4.5_0000241g0230/Nitab4.5_0001393g0180/Nitab4.5_0004200g0070/Nitab4.5_0001532g0060/Nitab4.5_0003466g0060/Nitab4.5_0014777g0010/Nitab4.5_0002557g0010/Nitab4.5_0006298g0030/Nitab4.5_0002649g0090	18
KEGGID	Description	GeneRatio	BgRatio	pvalue	padj	geneID	geneName	keggID	Count
nta00480	Glutathione metabolism	31/769	227/13882	2.97545e-06	0.0003273	Nitab4.5_0000008g0080/Nitab4.5_0000008g0170/Nitab4.5_0000356g0010/Nitab4.5_0006055g0010/Nitab4.5_0006766g0020/Nitab4.5_0000580g0260/Nitab4.5_0011583g0010/Nitab4.5_0002823g0010/Nitab4.5_0009332g0030/Nitab4.5_0009332g0010/Nitab4.5_0002470g0030/Nitab4.5_0000008g0180/Nitab4.5_0000408g0080/Nitab4.5_0000008g0150/Nitab4.5_0000652g0050/Nitab4.5_0000008g0130/Nitab4.5_0012932g0010/Nitab4.5_0006152g0030/Nit…	Nitab4.5_0000008g0080/Nitab4.5_0000008g0170/Nitab4.5_0000356g0010/Nitab4.5_0006055g0010/Nitab4.5_0006766g0020/Nitab4.5_0000580g0260/Nitab4.5_0011583g0010/Nitab4.5_0002823g0010/Nitab4.5_0009332g0030/Nitab4.5_0009332g0010/Nitab4.5_0002470g0030/Nitab4.5_0000008g0180/Nitab4.5_0000408g0080/Nitab4.5_0000008g0150/Nitab4.5_0000652g0050/Nitab4.5_0000008g0130/Nitab4.5_0012932g0010/Nitab4.5_0006152g0030/Nit…	nta:107798067/nta:107779707/nta:107772524/nta:107765700/nta:107821321/nta:107784785/nta:107795177/nta:107816353/nta:107782952/nta:107782951/nta:107794811/nta:107831268/nta:107769391/nta:107779706/nta:107802218/nta:107779711/nta:107810794/nta:107809385/nta:107763767/nta:107769085/nta:107821321/nta:107765582/nta:107823951/nta:107813571/nta:107779408/nta:107774241/nta:107814831/nta:107789186/nta:107…	31
nta00941	Flavonoid biosynthesis	18/769	130/13882	0.000290885	0.0159987	Nitab4.5_0001428g0040/Nitab4.5_0000218g0070/Nitab4.5_0000864g0050/Nitab4.5_0000442g0090/Nitab4.5_0003904g0060/Nitab4.5_0000007g0380/Nitab4.5_0002775g0010/Nitab4.5_0006771g0020/Nitab4.5_0014110g0010/Nitab4.5_0007431g0050/Nitab4.5_0002543g0130/Nitab4.5_0018811g0010/Nitab4.5_0004464g0010/Nitab4.5_0000506g0220/Nitab4.5_0010531g0010/Nitab4.5_0001410g0070/Nitab4.5_0001271g0010/Nitab4.5_0000123g0350	Nitab4.5_0001428g0040/Nitab4.5_0000218g0070/Nitab4.5_0000864g0050/Nitab4.5_0000442g0090/Nitab4.5_0003904g0060/Nitab4.5_0000007g0380/Nitab4.5_0002775g0010/Nitab4.5_0006771g0020/Nitab4.5_0014110g0010/Nitab4.5_0007431g0050/Nitab4.5_0002543g0130/Nitab4.5_0018811g0010/Nitab4.5_0004464g0010/Nitab4.5_0000506g0220/Nitab4.5_0010531g0010/Nitab4.5_0001410g0070/Nitab4.5_0001271g0010/Nitab4.5_0000123g0350	nta:107810774/nta:107806486/nta:107770893/nta:107791446/nta:107801774/nta:107783442/nta:107798845/nta:107778215/nta:107826422/nta:107815492/nta:107770611/nta:107785450/nta:107768690/nta:107777516/nta:107824233/nta:107773493/nta:107807845/nta:107800961	18
nta00945	Stilbenoid, diarylheptanoid and gingerol biosynthesis	14/769	101/13882	0.0013145	0.0481985	Nitab4.5_0001428g0040/Nitab4.5_0000218g0070/Nitab4.5_0000442g0090/Nitab4.5_0000007g0380/Nitab4.5_0002775g0010/Nitab4.5_0006771g0020/Nitab4.5_0007431g0050/Nitab4.5_0002543g0130/Nitab4.5_0018811g0010/Nitab4.5_0004464g0010/Nitab4.5_0000506g0220/Nitab4.5_0010531g0010/Nitab4.5_0001271g0010/Nitab4.5_0000123g0350	Nitab4.5_0001428g0040/Nitab4.5_0000218g0070/Nitab4.5_0000442g0090/Nitab4.5_0000007g0380/Nitab4.5_0002775g0010/Nitab4.5_0006771g0020/Nitab4.5_0007431g0050/Nitab4.5_0002543g0130/Nitab4.5_0018811g0010/Nitab4.5_0004464g0010/Nitab4.5_0000506g0220/Nitab4.5_0010531g0010/Nitab4.5_0001271g0010/Nitab4.5_0000123g0350	nta:107810774/nta:107806486/nta:107791446/nta:107783442/nta:107798845/nta:107778215/nta:107815492/nta:107770611/nta:107785450/nta:107768690/nta:107777516/nta:107824233/nta:107807845/nta:107800961	14
nta00905	Brassinosteroid biosynthesis	8/769	46/13882	0.00342403	0.0941608	Nitab4.5_0003346g0010/Nitab4.5_0005120g0020/Nitab4.5_0013455g0020/Nitab4.5_0000671g0190/Nitab4.5_0000723g0080/Nitab4.5_0000027g0190/Nitab4.5_0013455g0030/Nitab4.5_0006516g0010	Nitab4.5_0003346g0010/Nitab4.5_0005120g0020/Nitab4.5_0013455g0020/Nitab4.5_0000671g0190/Nitab4.5_0000723g0080/Nitab4.5_0000027g0190/Nitab4.5_0013455g0030/Nitab4.5_0006516g0010	nta:107783864/nta:107760973/nta:107784308/nta:107806423/nta:107771928/nta:107784307/nta:107784307/nta:107776096	8
nta04016	MAPK signaling pathway - plant	40/769	478/13882	0.00601887	0.132415	Nitab4.5_0000188g0340/Nitab4.5_0003207g0080/Nitab4.5_0000905g0170/Nitab4.5_0001477g0070/Nitab4.5_0001581g0010/Nitab4.5_0018685g0010/Nitab4.5_0000961g0010/Nitab4.5_0008279g0010/Nitab4.5_0000931g0030/Nitab4.5_0005003g0030/Nitab4.5_0003779g0160/Nitab4.5_0006300g0010/Nitab4.5_0004682g0010/Nitab4.5_0009622g0010/Nitab4.5_0001581g0080/Nitab4.5_0007206g0030/Nitab4.5_0014031g0010/Nitab4.5_0012245g0040/Nit…	Nitab4.5_0000188g0340/Nitab4.5_0003207g0080/Nitab4.5_0000905g0170/Nitab4.5_0001477g0070/Nitab4.5_0001581g0010/Nitab4.5_0018685g0010/Nitab4.5_0000961g0010/Nitab4.5_0008279g0010/Nitab4.5_0000931g0030/Nitab4.5_0005003g0030/Nitab4.5_0003779g0160/Nitab4.5_0006300g0010/Nitab4.5_0004682g0010/Nitab4.5_0009622g0010/Nitab4.5_0001581g0080/Nitab4.5_0007206g0030/Nitab4.5_0014031g0010/Nitab4.5_0012245g0040/Nit…	nta:107770733/nta:107771200/nta:107826957/nta:107768379/nta:107771200/nta:107781984/nta:107768624/nta:107760324/nta:107792571/nta:107772321/nta:107824441/nta:107810524/nta:107790013/nta:107807989/nta:107822201/nta:107826794/nta:107807833/nta:107799202/nta:107773677/nta:107759005/nta:107808770/nta:107798690/nta:107828252/nta:107794010/nta:107811911/nta:107785646/nta:107771182/nta:107769218/nta:107…	40
nta00960	Tropane, piperidine and pyridine alkaloid biosynthesis	10/769	75/13882	0.00813152	0.149078	Nitab4.5_0001208g0140/Nitab4.5_0003076g0040/Nitab4.5_0003284g0040/Nitab4.5_0011232g0010/Nitab4.5_0000983g0060/Nitab4.5_0001564g0020/Nitab4.5_0002378g0020/Nitab4.5_0004153g0040/Nitab4.5_0008993g0030/Nitab4.5_0006822g0040	Nitab4.5_0001208g0140/Nitab4.5_0003076g0040/Nitab4.5_0003284g0040/Nitab4.5_0011232g0010/Nitab4.5_0000983g0060/Nitab4.5_0001564g0020/Nitab4.5_0002378g0020/Nitab4.5_0004153g0040/Nitab4.5_0008993g0030/Nitab4.5_0006822g0040	nta:107776772/nta:107819272/nta:107799426/nta:107770255/nta:107807126/nta:107829638/nta:107794524/nta:107791110/nta:107804314/nta:107791110	10
nta00500	Starch and sucrose metabolism	31/769	362/13882	0.0106571	0.167469	Nitab4.5_0000092g0020/Nitab4.5_0008253g0030/Nitab4.5_0003280g0040/Nitab4.5_0000031g0400/Nitab4.5_0000884g0020/Nitab4.5_0000552g0080/Nitab4.5_0000073g0400/Nitab4.5_0001140g0180/Nitab4.5_0000109g0240/Nitab4.5_0000009g0480/Nitab4.5_0000031g0050/Nitab4.5_0010823g0010/Nitab4.5_0000116g0390/Nitab4.5_0000401g0120/Nitab4.5_0002520g0080/Nitab4.5_0000170g0050/Nitab4.5_0000918g0010/Nitab4.5_0002280g0010/Nit…	Nitab4.5_0000092g0020/Nitab4.5_0008253g0030/Nitab4.5_0003280g0040/Nitab4.5_0000031g0400/Nitab4.5_0000884g0020/Nitab4.5_0000552g0080/Nitab4.5_0000073g0400/Nitab4.5_0001140g0180/Nitab4.5_0000109g0240/Nitab4.5_0000009g0480/Nitab4.5_0000031g0050/Nitab4.5_0010823g0010/Nitab4.5_0000116g0390/Nitab4.5_0000401g0120/Nitab4.5_0002520g0080/Nitab4.5_0000170g0050/Nitab4.5_0000918g0010/Nitab4.5_0002280g0010/Nit…	nta:107811953/nta:107819983/nta:107782140/nta:107766388/nta:107766388/nta:107777928/nta:107783276/nta:107809478/nta:107823613/nta:107826329/nta:107799906/nta:107761563/nta:107807087/nta:107785687/nta:107829009/nta:107789130/nta:107794375/nta:107775654/nta:107766133/nta:107804066/nta:107811383/nta:107826322/nta:107828739/nta:107830523/nta:107807888/nta:107784216/nta:107790906/nta:107762439/nta:107…	31
nta00410	beta-Alanine metabolism	13/769	120/13882	0.0154623	0.212606	Nitab4.5_0004862g0070/Nitab4.5_0004978g0010/Nitab4.5_0007665g0030/Nitab4.5_0000983g0060/Nitab4.5_0009266g0060/Nitab4.5_0000322g0120/Nitab4.5_0002289g0160/Nitab4.5_0007868g0010/Nitab4.5_0000707g0200/Nitab4.5_0000076g0220/Nitab4.5_0004153g0040/Nitab4.5_0000430g0180/Nitab4.5_0006822g0040	Nitab4.5_0004862g0070/Nitab4.5_0004978g0010/Nitab4.5_0007665g0030/Nitab4.5_0000983g0060/Nitab4.5_0009266g0060/Nitab4.5_0000322g0120/Nitab4.5_0002289g0160/Nitab4.5_0007868g0010/Nitab4.5_0000707g0200/Nitab4.5_0000076g0220/Nitab4.5_0004153g0040/Nitab4.5_0000430g0180/Nitab4.5_0006822g0040	nta:107775961/nta:107813795/nta:107799822/nta:107807126/nta:107827015/nta:107777569/nta:107793343/nta:107824450/nta:107832568/nta:107813802/nta:107791110/nta:107809801/nta:107791110	13
nta00902	Monoterpenoid biosynthesis	4/769	21/13882	0.0263099	0.321565	Nitab4.5_0006013g0040/Nitab4.5_0009952g0010/Nitab4.5_0009984g0020/Nitab4.5_0000402g0200	Nitab4.5_0006013g0040/Nitab4.5_0009952g0010/Nitab4.5_0009984g0020/Nitab4.5_0000402g0200	nta:107769219/nta:107795542/nta:107769219/nta:107772795	4
nta00520	Amino sugar and nucleotide sugar metabolism	27/769	342/13882	0.0404934	0.435673	Nitab4.5_0000188g0340/Nitab4.5_0003207g0080/Nitab4.5_0001581g0010/Nitab4.5_0000987g0120/Nitab4.5_0004056g0020/Nitab4.5_0003041g0050/Nitab4.5_0001700g0050/Nitab4.5_0003782g0020/Nitab4.5_0001581g0080/Nitab4.5_0007206g0030/Nitab4.5_0001161g0090/Nitab4.5_0003020g0120/Nitab4.5_0005898g0010/Nitab4.5_0000918g0010/Nitab4.5_0000610g0080/Nitab4.5_0007705g0010/Nitab4.5_0002926g0010/Nitab4.5_0000305g0290/Nit…	Nitab4.5_0000188g0340/Nitab4.5_0003207g0080/Nitab4.5_0001581g0010/Nitab4.5_0000987g0120/Nitab4.5_0004056g0020/Nitab4.5_0003041g0050/Nitab4.5_0001700g0050/Nitab4.5_0003782g0020/Nitab4.5_0001581g0080/Nitab4.5_0007206g0030/Nitab4.5_0001161g0090/Nitab4.5_0003020g0120/Nitab4.5_0005898g0010/Nitab4.5_0000918g0010/Nitab4.5_0000610g0080/Nitab4.5_0007705g0010/Nitab4.5_0002926g0010/Nitab4.5_0000305g0290/Nit…	nta:107770733/nta:107771200/nta:107771200/nta:107771893/nta:107789975/nta:107790755/nta:107832467/nta:107779131/nta:107822201/nta:107826794/nta:107793408/nta:107806026/nta:107759005/nta:107794375/nta:107819591/nta:107816776/nta:107825584/nta:107829511/nta:107777775/nta:107828739/nta:107830523/nta:107816850/nta:107793408/nta:107821280/nta:107814254/nta:107797658/nta:107832220	27
nta00760	Nicotinate and nicotinamide metabolism	7/769	59/13882	0.0435673	0.435673	Nitab4.5_0001628g0030/Nitab4.5_0006698g0010/Nitab4.5_0008037g0020/Nitab4.5_0005830g0010/Nitab4.5_0003240g0050/Nitab4.5_0002400g0030/Nitab4.5_0004816g0010	Nitab4.5_0001628g0030/Nitab4.5_0006698g0010/Nitab4.5_0008037g0020/Nitab4.5_0005830g0010/Nitab4.5_0003240g0050/Nitab4.5_0002400g0030/Nitab4.5_0004816g0010	nta:107820693/nta:107764471/nta:107817199/nta:107809102/nta:107832438/nta:107829326/nta:107829123	7
nta00630	Glyoxylate and dicarboxylate metabolism	19/769	228/13882	0.0495729	0.454419	Nitab4.5_0000147g0420/Nitab4.5_0000745g0180/Nitab4.5_0003509g0010/Nitab4.5_0003627g0010/Nitab4.5_0002424g0040/Nitab4.5_0000032g0200/Nitab4.5_0010199g0020/Nitab4.5_0001664g0050/Nitab4.5_0000702g0130/Nitab4.5_0000816g0150/Nitab4.5_0020038g0010/Nitab4.5_0000570g0360/Nitab4.5_0000682g0090/Nitab4.5_0002755g0110/Nitab4.5_0000588g0030/Nitab4.5_0003680g0030/Nitab4.5_0001842g0060/Nitab4.5_0001925g0250/Nit…	Nitab4.5_0000147g0420/Nitab4.5_0000745g0180/Nitab4.5_0003509g0010/Nitab4.5_0003627g0010/Nitab4.5_0002424g0040/Nitab4.5_0000032g0200/Nitab4.5_0010199g0020/Nitab4.5_0001664g0050/Nitab4.5_0000702g0130/Nitab4.5_0000816g0150/Nitab4.5_0020038g0010/Nitab4.5_0000570g0360/Nitab4.5_0000682g0090/Nitab4.5_0002755g0110/Nitab4.5_0000588g0030/Nitab4.5_0003680g0030/Nitab4.5_0001842g0060/Nitab4.5_0001925g0250/Nit…	nta:107809709/nta:107803150/nta:107828227/nta:107783010/nta:107763687/nta:107798323/nta:107816101/nta:107787412/nta:107828252/nta:107826181/nta:107765795/nta:107791229/nta:107791770/nta:800513/nta:107771182/nta:107761798/nta:107783543/nta:107795801/nta:107804686	19
nta00330	Arginine and proline metabolism	14/769	159/13882	0.0580495	0.462139	Nitab4.5_0006224g0030/Nitab4.5_0004862g0070/Nitab4.5_0001982g0050/Nitab4.5_0004978g0010/Nitab4.5_0007665g0030/Nitab4.5_0000208g0050/Nitab4.5_0001965g0070/Nitab4.5_0001196g0090/Nitab4.5_0005266g0020/Nitab4.5_0000034g0230/Nitab4.5_0000322g0120/Nitab4.5_0005907g0010/Nitab4.5_0006224g0010/Nitab4.5_0000707g0200	Nitab4.5_0006224g0030/Nitab4.5_0004862g0070/Nitab4.5_0001982g0050/Nitab4.5_0004978g0010/Nitab4.5_0007665g0030/Nitab4.5_0000208g0050/Nitab4.5_0001965g0070/Nitab4.5_0001196g0090/Nitab4.5_0005266g0020/Nitab4.5_0000034g0230/Nitab4.5_0000322g0120/Nitab4.5_0005907g0010/Nitab4.5_0006224g0010/Nitab4.5_0000707g0200	nta:107783528/nta:107775961/nta:107783528/nta:107813795/nta:107799822/nta:107793493/nta:107812887/nta:107790064/nta:107767963/nta:107765582/nta:107777569/nta:107776743/nta:107790219/nta:107832568	14
nta00950	Isoquinoline alkaloid biosynthesis	7/769	64/13882	0.0628331	0.462139	Nitab4.5_0001208g0140/Nitab4.5_0003076g0040/Nitab4.5_0000983g0060/Nitab4.5_0004153g0040/Nitab4.5_0008993g0030/Nitab4.5_0006822g0040/Nitab4.5_0000907g0080	Nitab4.5_0001208g0140/Nitab4.5_0003076g0040/Nitab4.5_0000983g0060/Nitab4.5_0004153g0040/Nitab4.5_0008993g0030/Nitab4.5_0006822g0040/Nitab4.5_0000907g0080	nta:107776772/nta:107819272/nta:107807126/nta:107791110/nta:107804314/nta:107791110/nta:107780127	7
nta00906	Carotenoid biosynthesis	8/769	78/13882	0.0663665	0.462139	Nitab4.5_0000775g0080/Nitab4.5_0001924g0060/Nitab4.5_0002016g0120/Nitab4.5_0000435g0120/Nitab4.5_0002269g0030/Nitab4.5_0005439g0030/Nitab4.5_0001769g0030/Nitab4.5_0000978g0190	Nitab4.5_0000775g0080/Nitab4.5_0001924g0060/Nitab4.5_0002016g0120/Nitab4.5_0000435g0120/Nitab4.5_0002269g0030/Nitab4.5_0005439g0030/Nitab4.5_0001769g0030/Nitab4.5_0000978g0190	nta:107793151/nta:107827644/nta:107763949/nta:107804502/nta:107822278/nta:107830961/nta:107782076/nta:107798230	8
nta00770	Pantothenate and CoA biosynthesis	7/769	65/13882	0.0672203	0.462139	Nitab4.5_0004426g0050/Nitab4.5_0009266g0060/Nitab4.5_0001646g0060/Nitab4.5_0000430g0180/Nitab4.5_0001873g0020/Nitab4.5_0006745g0040/Nitab4.5_0003691g0040	Nitab4.5_0004426g0050/Nitab4.5_0009266g0060/Nitab4.5_0001646g0060/Nitab4.5_0000430g0180/Nitab4.5_0001873g0020/Nitab4.5_0006745g0040/Nitab4.5_0003691g0040	nta:107779760/nta:107827015/nta:107774808/nta:107809801/nta:107823469/nta:107821980/nta:107821876	7
nta00270	Cysteine and methionine metabolism	23/769	302/13882	0.0758261	0.464957	Nitab4.5_0006224g0030/Nitab4.5_0002654g0030/Nitab4.5_0001982g0050/Nitab4.5_0004330g0030/Nitab4.5_0004330g0020/Nitab4.5_0001208g0140/Nitab4.5_0000130g0130/Nitab4.5_0003076g0040/Nitab4.5_0001965g0070/Nitab4.5_0002115g0020/Nitab4.5_0007029g0010/Nitab4.5_0001646g0060/Nitab4.5_0001196g0090/Nitab4.5_0000428g0190/Nitab4.5_0000034g0230/Nitab4.5_0000355g0150/Nitab4.5_0000207g0070/Nitab4.5_0001917g0010/Nit…	Nitab4.5_0006224g0030/Nitab4.5_0002654g0030/Nitab4.5_0001982g0050/Nitab4.5_0004330g0030/Nitab4.5_0004330g0020/Nitab4.5_0001208g0140/Nitab4.5_0000130g0130/Nitab4.5_0003076g0040/Nitab4.5_0001965g0070/Nitab4.5_0002115g0020/Nitab4.5_0007029g0010/Nitab4.5_0001646g0060/Nitab4.5_0001196g0090/Nitab4.5_0000428g0190/Nitab4.5_0000034g0230/Nitab4.5_0000355g0150/Nitab4.5_0000207g0070/Nitab4.5_0001917g0010/Nit…	nta:107783528/nta:107792492/nta:107783528/nta:107759913/nta:107788083/nta:107776772/nta:107759912/nta:107819272/nta:107812887/nta:107801863/nta:107817517/nta:107774808/nta:107790064/nta:107768359/nta:107765582/nta:107803383/nta:107817457/nta:107828443/nta:107804314/nta:107830194/nta:107771295/nta:107761175/nta:107804686	23
nta00350	Tyrosine metabolism	10/769	108/13882	0.0760838	0.464957	Nitab4.5_0000588g0350/Nitab4.5_0001208g0140/Nitab4.5_0003076g0040/Nitab4.5_0000983g0060/Nitab4.5_0000445g0060/Nitab4.5_0004153g0040/Nitab4.5_0008993g0030/Nitab4.5_0001567g0060/Nitab4.5_0006822g0040/Nitab4.5_0000907g0080	Nitab4.5_0000588g0350/Nitab4.5_0001208g0140/Nitab4.5_0003076g0040/Nitab4.5_0000983g0060/Nitab4.5_0000445g0060/Nitab4.5_0004153g0040/Nitab4.5_0008993g0030/Nitab4.5_0001567g0060/Nitab4.5_0006822g0040/Nitab4.5_0000907g0080	nta:107829745/nta:107776772/nta:107819272/nta:107807126/nta:107820706/nta:107791110/nta:107804314/nta:107795210/nta:107791110/nta:107780127	10
nta00130	Ubiquinone and other terpenoid-quinone biosynthesis	10/769	113/13882	0.0959948	0.555759	Nitab4.5_0000977g0070/Nitab4.5_0007650g0030/Nitab4.5_0004890g0040/Nitab4.5_0001208g0140/Nitab4.5_0012647g0010/Nitab4.5_0003076g0040/Nitab4.5_0007877g0010/Nitab4.5_0001869g0020/Nitab4.5_0008993g0030/Nitab4.5_0004338g0140	Nitab4.5_0000977g0070/Nitab4.5_0007650g0030/Nitab4.5_0004890g0040/Nitab4.5_0001208g0140/Nitab4.5_0012647g0010/Nitab4.5_0003076g0040/Nitab4.5_0007877g0010/Nitab4.5_0001869g0020/Nitab4.5_0008993g0030/Nitab4.5_0004338g0140	nta:107773365/nta:107810554/nta:107797004/nta:107776772/nta:107803673/nta:107819272/nta:107797035/nta:107769769/nta:107804314/nta:107796444	10
nta00360	Phenylalanine metabolism	9/769	100/13882	0.102164	0.561902	Nitab4.5_0001208g0140/Nitab4.5_0003076g0040/Nitab4.5_0000983g0060/Nitab4.5_0000071g0170/Nitab4.5_0004957g0010/Nitab4.5_0004153g0040/Nitab4.5_0008993g0030/Nitab4.5_0006822g0040/Nitab4.5_0000264g0190	Nitab4.5_0001208g0140/Nitab4.5_0003076g0040/Nitab4.5_0000983g0060/Nitab4.5_0000071g0170/Nitab4.5_0004957g0010/Nitab4.5_0004153g0040/Nitab4.5_0008993g0030/Nitab4.5_0006822g0040/Nitab4.5_0000264g0190	nta:107776772/nta:107819272/nta:107807126/nta:107820497/nta:107760316/nta:107791110/nta:107804314/nta:107791110/nta:107789682	9
nta00740	Riboflavin metabolism	5/769	46/13882	0.109242	0.572221	Nitab4.5_0004426g0030/Nitab4.5_0000926g0140/Nitab4.5_0012213g0040/Nitab4.5_0000610g0240/Nitab4.5_0001091g0070	Nitab4.5_0004426g0030/Nitab4.5_0000926g0140/Nitab4.5_0012213g0040/Nitab4.5_0000610g0240/Nitab4.5_0001091g0070	nta:107779761/nta:107824707/nta:107801984/nta:107792734/nta:107759548	5
nta00590	Arachidonic acid metabolism	5/769	47/13882	0.117008	0.585041	Nitab4.5_0000580g0260/Nitab4.5_0002368g0050/Nitab4.5_0001754g0020/Nitab4.5_0007345g0090/Nitab4.5_0001524g0070	Nitab4.5_0000580g0260/Nitab4.5_0002368g0050/Nitab4.5_0001754g0020/Nitab4.5_0007345g0090/Nitab4.5_0001524g0070	nta:107784785/nta:107774241/nta:107812114/nta:107821771/nta:107772180	5
nta00562	Inositol phosphate metabolism	15/769	195/13882	0.124078	0.593417	Nitab4.5_0000336g0120/Nitab4.5_0000143g0120/Nitab4.5_0002415g0060/Nitab4.5_0000357g0120/Nitab4.5_0004955g0060/Nitab4.5_0014121g0010/Nitab4.5_0004607g0010/Nitab4.5_0005292g0020/Nitab4.5_0000715g0160/Nitab4.5_0005463g0030/Nitab4.5_0004816g0070/Nitab4.5_0000918g0040/Nitab4.5_0005903g0010/Nitab4.5_0005463g0060/Nitab4.5_0005597g0020	Nitab4.5_0000336g0120/Nitab4.5_0000143g0120/Nitab4.5_0002415g0060/Nitab4.5_0000357g0120/Nitab4.5_0004955g0060/Nitab4.5_0014121g0010/Nitab4.5_0004607g0010/Nitab4.5_0005292g0020/Nitab4.5_0000715g0160/Nitab4.5_0005463g0030/Nitab4.5_0004816g0070/Nitab4.5_0000918g0040/Nitab4.5_0005903g0010/Nitab4.5_0005463g0060/Nitab4.5_0005597g0020	nta:107820741/nta:107831188/nta:107764060/nta:107777281/nta:107775602/nta:107799952/nta:107830628/nta:107828814/nta:107759316/nta:107770942/nta:107787697/nta:107821175/nta:107762314/nta:107770443/nta:107808474	15
nta00071	Fatty acid degradation	10/769	125/13882	0.155026	0.691043	Nitab4.5_0000147g0420/Nitab4.5_0000588g0350/Nitab4.5_0000445g0060/Nitab4.5_0000322g0120/Nitab4.5_0002289g0160/Nitab4.5_0001754g0020/Nitab4.5_0000037g0030/Nitab4.5_0008063g0020/Nitab4.5_0001567g0060/Nitab4.5_0000838g0130	Nitab4.5_0000147g0420/Nitab4.5_0000588g0350/Nitab4.5_0000445g0060/Nitab4.5_0000322g0120/Nitab4.5_0002289g0160/Nitab4.5_0001754g0020/Nitab4.5_0000037g0030/Nitab4.5_0008063g0020/Nitab4.5_0001567g0060/Nitab4.5_0000838g0130	nta:107809709/nta:107829745/nta:107820706/nta:107777569/nta:107793343/nta:107812114/nta:107823819/nta:107805198/nta:107795210/nta:107780776	10
nta00061	Fatty acid biosynthesis	10/769	126/13882	0.160626	0.691043	Nitab4.5_0004465g0010/Nitab4.5_0000069g0080/Nitab4.5_0001108g0030/Nitab4.5_0000078g0070/Nitab4.5_0003644g0070/Nitab4.5_0007474g0020/Nitab4.5_0000037g0030/Nitab4.5_0009657g0010/Nitab4.5_0004465g0020/Nitab4.5_0000838g0130	Nitab4.5_0004465g0010/Nitab4.5_0000069g0080/Nitab4.5_0001108g0030/Nitab4.5_0000078g0070/Nitab4.5_0003644g0070/Nitab4.5_0007474g0020/Nitab4.5_0000037g0030/Nitab4.5_0009657g0010/Nitab4.5_0004465g0020/Nitab4.5_0000838g0130	nta:107769029/nta:107826689/nta:107828291/nta:107805007/nta:800510/nta:107774635/nta:107823819/nta:107764635/nta:107769030/nta:107780776	10
nta00260	Glycine, serine and threonine metabolism	13/769	173/13882	0.163337	0.691043	Nitab4.5_0002654g0030/Nitab4.5_0000745g0180/Nitab4.5_0003627g0010/Nitab4.5_0002424g0040/Nitab4.5_0000983g0060/Nitab4.5_0002101g0060/Nitab4.5_0002155g0050/Nitab4.5_0000816g0150/Nitab4.5_0000355g0150/Nitab4.5_0000132g0410/Nitab4.5_0004153g0040/Nitab4.5_0006822g0040/Nitab4.5_0001925g0250	Nitab4.5_0002654g0030/Nitab4.5_0000745g0180/Nitab4.5_0003627g0010/Nitab4.5_0002424g0040/Nitab4.5_0000983g0060/Nitab4.5_0002101g0060/Nitab4.5_0002155g0050/Nitab4.5_0000816g0150/Nitab4.5_0000355g0150/Nitab4.5_0000132g0410/Nitab4.5_0004153g0040/Nitab4.5_0006822g0040/Nitab4.5_0001925g0250	nta:107792492/nta:107803150/nta:107783010/nta:107763687/nta:107807126/nta:107811392/nta:107782083/nta:107826181/nta:107803383/nta:107804602/nta:107791110/nta:107791110/nta:107795801	13
nta00790	Folate biosynthesis	6/769	68/13882	0.173874	0.706937	Nitab4.5_0001130g0110/Nitab4.5_0000610g0240/Nitab4.5_0003527g0010/Nitab4.5_0001567g0100/Nitab4.5_0007345g0090/Nitab4.5_0001524g0070	Nitab4.5_0001130g0110/Nitab4.5_0000610g0240/Nitab4.5_0003527g0010/Nitab4.5_0001567g0100/Nitab4.5_0007345g0090/Nitab4.5_0001524g0070	nta:107819572/nta:107792734/nta:107805621/nta:107788726/nta:107821771/nta:107772180	6
nta00440	Phosphonate and phosphinate metabolism	2/769	14/13882	0.179948	0.706937	Nitab4.5_0013611g0010/Nitab4.5_0000053g0190	Nitab4.5_0013611g0010/Nitab4.5_0000053g0190	nta:107793098/nta:107830053	2
nta04712	Circadian rhythm - plant	8/769	102/13882	0.203739	0.765571	Nitab4.5_0001119g0050/Nitab4.5_0010809g0020/Nitab4.5_0007792g0010/Nitab4.5_0003904g0060/Nitab4.5_0014110g0010/Nitab4.5_0005359g0030/Nitab4.5_0000143g0520/Nitab4.5_0001248g0010	Nitab4.5_0001119g0050/Nitab4.5_0010809g0020/Nitab4.5_0007792g0010/Nitab4.5_0003904g0060/Nitab4.5_0014110g0010/Nitab4.5_0005359g0030/Nitab4.5_0000143g0520/Nitab4.5_0001248g0010	nta:107832227/nta:107802108/nta:107786145/nta:107801774/nta:107826422/nta:107775222/nta:107827195/nta:107783525	8
nta00052	Galactose metabolism	10/769	134/13882	0.208792	0.765571	Nitab4.5_0005465g0030/Nitab4.5_0000564g0260/Nitab4.5_0000918g0010/Nitab4.5_0002825g0060/Nitab4.5_0001983g0080/Nitab4.5_0003404g0040/Nitab4.5_0001198g0330/Nitab4.5_0000001g0100/Nitab4.5_0010010g0010/Nitab4.5_0000902g0100	Nitab4.5_0005465g0030/Nitab4.5_0000564g0260/Nitab4.5_0000918g0010/Nitab4.5_0002825g0060/Nitab4.5_0001983g0080/Nitab4.5_0003404g0040/Nitab4.5_0001198g0330/Nitab4.5_0000001g0100/Nitab4.5_0010010g0010/Nitab4.5_0000902g0100	nta:107781630/nta:107788426/nta:107794375/nta:107777775/nta:107831502/nta:107762439/nta:107821280/nta:107814254/nta:107788085/nta:107812275	10
nta00620	Pyruvate metabolism	16/769	238/13882	0.246621	0.825716	Nitab4.5_0000147g0420/Nitab4.5_0001132g0070/Nitab4.5_0000069g0080/Nitab4.5_0000745g0180/Nitab4.5_0010477g0010/Nitab4.5_0004675g0020/Nitab4.5_0000132g0310/Nitab4.5_0001664g0050/Nitab4.5_0000035g0130/Nitab4.5_0000322g0120/Nitab4.5_0000570g0360/Nitab4.5_0003644g0070/Nitab4.5_0003680g0030/Nitab4.5_0004241g0030/Nitab4.5_0001524g0030/Nitab4.5_0005609g0040	Nitab4.5_0000147g0420/Nitab4.5_0001132g0070/Nitab4.5_0000069g0080/Nitab4.5_0000745g0180/Nitab4.5_0010477g0010/Nitab4.5_0004675g0020/Nitab4.5_0000132g0310/Nitab4.5_0001664g0050/Nitab4.5_0000035g0130/Nitab4.5_0000322g0120/Nitab4.5_0000570g0360/Nitab4.5_0003644g0070/Nitab4.5_0003680g0030/Nitab4.5_0004241g0030/Nitab4.5_0001524g0030/Nitab4.5_0005609g0040	nta:107809709/nta:107778847/nta:107826689/nta:107803150/nta:107776231/nta:107830003/nta:107821513/nta:107787412/nta:107762239/nta:107777569/nta:107791229/nta:800510/nta:107761798/nta:107804419/nta:107794535/nta:107804686	16
nta00710	Carbon fixation in photosynthetic organisms	16/769	238/13882	0.246621	0.825716	Nitab4.5_0001329g0110/Nitab4.5_0001132g0070/Nitab4.5_0000032g0010/Nitab4.5_0005926g0020/Nitab4.5_0010477g0010/Nitab4.5_0004675g0020/Nitab4.5_0000035g0130/Nitab4.5_0020038g0010/Nitab4.5_0000682g0090/Nitab4.5_0002755g0110/Nitab4.5_0004607g0010/Nitab4.5_0004241g0030/Nitab4.5_0001317g0050/Nitab4.5_0000008g0390/Nitab4.5_0003547g0050/Nitab4.5_0005609g0040	Nitab4.5_0001329g0110/Nitab4.5_0001132g0070/Nitab4.5_0000032g0010/Nitab4.5_0005926g0020/Nitab4.5_0010477g0010/Nitab4.5_0004675g0020/Nitab4.5_0000035g0130/Nitab4.5_0020038g0010/Nitab4.5_0000682g0090/Nitab4.5_0002755g0110/Nitab4.5_0004607g0010/Nitab4.5_0004241g0030/Nitab4.5_0001317g0050/Nitab4.5_0000008g0390/Nitab4.5_0003547g0050/Nitab4.5_0005609g0040	nta:107785488/nta:107778847/nta:107807379/nta:107807379/nta:107776231/nta:107830003/nta:107762239/nta:107765795/nta:107791770/nta:800513/nta:107830628/nta:107804419/nta:107759369/nta:107792237/nta:107823697/nta:107804686	16
nta00591	Linoleic acid metabolism	4/769	46/13882	0.249702	0.825716	Nitab4.5_0007252g0020/Nitab4.5_0001146g0230/Nitab4.5_0003796g0010/Nitab4.5_0000472g0080	Nitab4.5_0007252g0020/Nitab4.5_0001146g0230/Nitab4.5_0003796g0010/Nitab4.5_0000472g0080	nta:107770253/nta:107828143/nta:107828143/nta:107821968	4
nta00030	Pentose phosphate pathway	10/769	141/13882	0.255221	0.825716	Nitab4.5_0001329g0110/Nitab4.5_0000032g0010/Nitab4.5_0005926g0020/Nitab4.5_0000918g0010/Nitab4.5_0006125g0020/Nitab4.5_0001317g0050/Nitab4.5_0000008g0390/Nitab4.5_0009056g0020/Nitab4.5_0001701g0110/Nitab4.5_0000902g0100	Nitab4.5_0001329g0110/Nitab4.5_0000032g0010/Nitab4.5_0005926g0020/Nitab4.5_0000918g0010/Nitab4.5_0006125g0020/Nitab4.5_0001317g0050/Nitab4.5_0000008g0390/Nitab4.5_0009056g0020/Nitab4.5_0001701g0110/Nitab4.5_0000902g0100	nta:107785488/nta:107807379/nta:107807379/nta:107794375/nta:107775390/nta:107759369/nta:107792237/nta:107827206/nta:107822069/nta:107812275	10
nta00010	Glycolysis / Gluconeogenesis	22/769	342/13882	0.26349	0.828112	Nitab4.5_0000588g0350/Nitab4.5_0000032g0010/Nitab4.5_0000745g0180/Nitab4.5_0000564g0260/Nitab4.5_0005926g0020/Nitab4.5_0010922g0010/Nitab4.5_0000445g0060/Nitab4.5_0001922g0070/Nitab4.5_0010477g0010/Nitab4.5_0000132g0310/Nitab4.5_0000918g0010/Nitab4.5_0006125g0020/Nitab4.5_0000322g0120/Nitab4.5_0000570g0360/Nitab4.5_0004607g0010/Nitab4.5_0001567g0060/Nitab4.5_0001317g0050/Nitab4.5_0000008g0390/Nit…	Nitab4.5_0000588g0350/Nitab4.5_0000032g0010/Nitab4.5_0000745g0180/Nitab4.5_0000564g0260/Nitab4.5_0005926g0020/Nitab4.5_0010922g0010/Nitab4.5_0000445g0060/Nitab4.5_0001922g0070/Nitab4.5_0010477g0010/Nitab4.5_0000132g0310/Nitab4.5_0000918g0010/Nitab4.5_0006125g0020/Nitab4.5_0000322g0120/Nitab4.5_0000570g0360/Nitab4.5_0004607g0010/Nitab4.5_0001567g0060/Nitab4.5_0001317g0050/Nitab4.5_0000008g0390/Nit…	nta:107829745/nta:107807379/nta:107803150/nta:107788426/nta:107807379/nta:107776643/nta:107820706/nta:107792078/nta:107776231/nta:107821513/nta:107794375/nta:107775390/nta:107777569/nta:107791229/nta:107830628/nta:107795210/nta:107759369/nta:107792237/nta:107794535/nta:107823697/nta:107788085/nta:107812275	22
nta00072	Synthesis and degradation of ketone bodies	2/769	20/13882	0.304931	0.881049	Nitab4.5_0000147g0420/Nitab4.5_0002228g0030	Nitab4.5_0000147g0420/Nitab4.5_0002228g0030	nta:107809709/nta:107816507	2
nta00051	Fructose and mannose metabolism	11/769	166/13882	0.313959	0.881049	Nitab4.5_0000987g0120/Nitab4.5_0000032g0010/Nitab4.5_0005926g0020/Nitab4.5_0000178g0330/Nitab4.5_0000718g0360/Nitab4.5_0006125g0020/Nitab4.5_0001127g0150/Nitab4.5_0004607g0010/Nitab4.5_0001317g0050/Nitab4.5_0000008g0390/Nitab4.5_0000902g0100	Nitab4.5_0000987g0120/Nitab4.5_0000032g0010/Nitab4.5_0005926g0020/Nitab4.5_0000178g0330/Nitab4.5_0000718g0360/Nitab4.5_0006125g0020/Nitab4.5_0001127g0150/Nitab4.5_0004607g0010/Nitab4.5_0001317g0050/Nitab4.5_0000008g0390/Nitab4.5_0000902g0100	nta:107771893/nta:107807379/nta:107807379/nta:107783846/nta:107830895/nta:107775390/nta:107828739/nta:107830628/nta:107759369/nta:107792237/nta:107812275	11
nta00920	Sulfur metabolism	6/769	84/13882	0.321438	0.881049	Nitab4.5_0000662g0040/Nitab4.5_0006694g0030/Nitab4.5_0007029g0010/Nitab4.5_0000629g0050/Nitab4.5_0000036g0050/Nitab4.5_0000005g0310	Nitab4.5_0000662g0040/Nitab4.5_0006694g0030/Nitab4.5_0007029g0010/Nitab4.5_0000629g0050/Nitab4.5_0000036g0050/Nitab4.5_0000005g0310	nta:107765859/nta:107819145/nta:107817517/nta:107802851/nta:107801512/nta:107768720	6
nta00460	Cyanoamino acid metabolism	8/769	117/13882	0.321908	0.881049	Nitab4.5_0000031g0400/Nitab4.5_0000884g0020/Nitab4.5_0000552g0080/Nitab4.5_0000032g0200/Nitab4.5_0002449g0040/Nitab4.5_0000816g0150/Nitab4.5_0000271g0030/Nitab4.5_0004014g0030	Nitab4.5_0000031g0400/Nitab4.5_0000884g0020/Nitab4.5_0000552g0080/Nitab4.5_0000032g0200/Nitab4.5_0002449g0040/Nitab4.5_0000816g0150/Nitab4.5_0000271g0030/Nitab4.5_0004014g0030	nta:107766388/nta:107766388/nta:107777928/nta:107798323/nta:107796626/nta:107826181/nta:107784216/nta:107782964	8
nta00261	Monobactam biosynthesis	2/769	21/13882	0.325732	0.881049	Nitab4.5_0002654g0030/Nitab4.5_0000629g0050	Nitab4.5_0002654g0030/Nitab4.5_0000629g0050	nta:107792492/nta:107802851	2
nta01212	Fatty acid metabolism	13/769	203/13882	0.335267	0.881049	Nitab4.5_0000147g0420/Nitab4.5_0004465g0010/Nitab4.5_0000069g0080/Nitab4.5_0001108g0030/Nitab4.5_0000078g0070/Nitab4.5_0002289g0160/Nitab4.5_0003644g0070/Nitab4.5_0007474g0020/Nitab4.5_0000037g0030/Nitab4.5_0008063g0020/Nitab4.5_0009657g0010/Nitab4.5_0004465g0020/Nitab4.5_0000838g0130	Nitab4.5_0000147g0420/Nitab4.5_0004465g0010/Nitab4.5_0000069g0080/Nitab4.5_0001108g0030/Nitab4.5_0000078g0070/Nitab4.5_0002289g0160/Nitab4.5_0003644g0070/Nitab4.5_0007474g0020/Nitab4.5_0000037g0030/Nitab4.5_0008063g0020/Nitab4.5_0009657g0010/Nitab4.5_0004465g0020/Nitab4.5_0000838g0130	nta:107809709/nta:107769029/nta:107826689/nta:107828291/nta:107805007/nta:107793343/nta:800510/nta:107774635/nta:107823819/nta:107805198/nta:107764635/nta:107769030/nta:107780776	13
nta03420	Nucleotide excision repair	10/769	153/13882	0.341415	0.881049	Nitab4.5_0014465g0010/Nitab4.5_0008597g0010/Nitab4.5_0001522g0040/Nitab4.5_0000383g0070/Nitab4.5_0003690g0060/Nitab4.5_0001709g0090/Nitab4.5_0004008g0010/Nitab4.5_0004386g0010/Nitab4.5_0003924g0060/Nitab4.5_0001522g0110	Nitab4.5_0014465g0010/Nitab4.5_0008597g0010/Nitab4.5_0001522g0040/Nitab4.5_0000383g0070/Nitab4.5_0003690g0060/Nitab4.5_0001709g0090/Nitab4.5_0004008g0010/Nitab4.5_0004386g0010/Nitab4.5_0003924g0060/Nitab4.5_0001522g0110	nta:107784644/nta:107805422/nta:107797856/nta:107792496/nta:107781169/nta:107815615/nta:107780339/nta:107823650/nta:107784098/nta:107761317	10
nta00340	Histidine metabolism	4/769	54/13882	0.350686	0.881049	Nitab4.5_0000496g0020/Nitab4.5_0000322g0120/Nitab4.5_0000032g0410/Nitab4.5_0001560g0020	Nitab4.5_0000496g0020/Nitab4.5_0000322g0120/Nitab4.5_0000032g0410/Nitab4.5_0001560g0020	nta:107806745/nta:107777569/nta:107816085/nta:107814209	4
nta04145	Phagosome	15/769	240/13882	0.35242	0.881049	Nitab4.5_0008314g0020/Nitab4.5_0001315g0270/Nitab4.5_0002775g0060/Nitab4.5_0000357g0120/Nitab4.5_0000093g0050/Nitab4.5_0002998g0070/Nitab4.5_0002227g0070/Nitab4.5_0003791g0050/Nitab4.5_0010814g0020/Nitab4.5_0000079g0230/Nitab4.5_0005292g0020/Nitab4.5_0001532g0060/Nitab4.5_0004816g0070/Nitab4.5_0006701g0010/Nitab4.5_0009672g0040	Nitab4.5_0008314g0020/Nitab4.5_0001315g0270/Nitab4.5_0002775g0060/Nitab4.5_0000357g0120/Nitab4.5_0000093g0050/Nitab4.5_0002998g0070/Nitab4.5_0002227g0070/Nitab4.5_0003791g0050/Nitab4.5_0010814g0020/Nitab4.5_0000079g0230/Nitab4.5_0005292g0020/Nitab4.5_0001532g0060/Nitab4.5_0004816g0070/Nitab4.5_0006701g0010/Nitab4.5_0009672g0040	nta:107795378/nta:107795378/nta:107772007/nta:107777281/nta:107830587/nta:107799746/nta:107809416/nta:107797065/nta:107797065/nta:107771530/nta:107828814/nta:107759954/nta:107787697/nta:107823267/nta:107788151	15
nta03410	Base excision repair	7/769	105/13882	0.36321	0.887848	Nitab4.5_0008597g0010/Nitab4.5_0000110g0310/Nitab4.5_0000383g0070/Nitab4.5_0003690g0060/Nitab4.5_0009028g0030/Nitab4.5_0002568g0040/Nitab4.5_0004192g0040	Nitab4.5_0008597g0010/Nitab4.5_0000110g0310/Nitab4.5_0000383g0070/Nitab4.5_0003690g0060/Nitab4.5_0009028g0030/Nitab4.5_0002568g0040/Nitab4.5_0004192g0040	nta:107805422/nta:107824682/nta:107792496/nta:107781169/nta:107781660/nta:107780907/nta:107765431	7
nta00290	Valine, leucine and isoleucine biosynthesis	4/769	56/13882	0.376263	0.89976	Nitab4.5_0004426g0050/Nitab4.5_0001646g0060/Nitab4.5_0000132g0410/Nitab4.5_0003691g0040	Nitab4.5_0004426g0050/Nitab4.5_0001646g0060/Nitab4.5_0000132g0410/Nitab4.5_0003691g0040	nta:107779760/nta:107774808/nta:107804602/nta:107821876	4
nta04070	Phosphatidylinositol signaling system	12/769	194/13882	0.389354	0.911255	Nitab4.5_0000336g0120/Nitab4.5_0018685g0010/Nitab4.5_0000143g0120/Nitab4.5_0000931g0030/Nitab4.5_0002415g0060/Nitab4.5_0000357g0120/Nitab4.5_0004955g0060/Nitab4.5_0005292g0020/Nitab4.5_0005463g0030/Nitab4.5_0000564g0370/Nitab4.5_0004816g0070/Nitab4.5_0005463g0060	Nitab4.5_0000336g0120/Nitab4.5_0018685g0010/Nitab4.5_0000143g0120/Nitab4.5_0000931g0030/Nitab4.5_0002415g0060/Nitab4.5_0000357g0120/Nitab4.5_0004955g0060/Nitab4.5_0005292g0020/Nitab4.5_0005463g0030/Nitab4.5_0000564g0370/Nitab4.5_0004816g0070/Nitab4.5_0005463g0060	nta:107820741/nta:107781984/nta:107831188/nta:107792571/nta:107764060/nta:107777281/nta:107775602/nta:107828814/nta:107770942/nta:107816247/nta:107787697/nta:107770443	12
nta03022	Basal transcription factors	7/769	110/13882	0.409128	0.912606	Nitab4.5_0005574g0040/Nitab4.5_0001522g0040/Nitab4.5_0001160g0050/Nitab4.5_0010279g0010/Nitab4.5_0004008g0010/Nitab4.5_0004386g0010/Nitab4.5_0001522g0110	Nitab4.5_0005574g0040/Nitab4.5_0001522g0040/Nitab4.5_0001160g0050/Nitab4.5_0010279g0010/Nitab4.5_0004008g0010/Nitab4.5_0004386g0010/Nitab4.5_0001522g0110	nta:107813931/nta:107797856/nta:107826863/nta:107794151/nta:107780339/nta:107823650/nta:107761317	7
nta00600	Sphingolipid metabolism	5/769	76/13882	0.413342	0.912606	Nitab4.5_0013609g0010/Nitab4.5_0002635g0010/Nitab4.5_0006610g0010/Nitab4.5_0010073g0020/Nitab4.5_0001983g0080	Nitab4.5_0013609g0010/Nitab4.5_0002635g0010/Nitab4.5_0006610g0010/Nitab4.5_0010073g0020/Nitab4.5_0001983g0080	nta:107830309/nta:107810197/nta:107777774/nta:107785912/nta:107831502	5
nta00561	Glycerolipid metabolism	12/769	199/13882	0.423582	0.912606	Nitab4.5_0002424g0040/Nitab4.5_0006009g0020/Nitab4.5_0002940g0020/Nitab4.5_0000322g0120/Nitab4.5_0002795g0120/Nitab4.5_0001983g0080/Nitab4.5_0006365g0030/Nitab4.5_0005513g0050/Nitab4.5_0001362g0020/Nitab4.5_0000008g0920/Nitab4.5_0001833g0070/Nitab4.5_0000455g0060	Nitab4.5_0002424g0040/Nitab4.5_0006009g0020/Nitab4.5_0002940g0020/Nitab4.5_0000322g0120/Nitab4.5_0002795g0120/Nitab4.5_0001983g0080/Nitab4.5_0006365g0030/Nitab4.5_0005513g0050/Nitab4.5_0001362g0020/Nitab4.5_0000008g0920/Nitab4.5_0001833g0070/Nitab4.5_0000455g0060	nta:107763687/nta:107762360/nta:107793710/nta:107777569/nta:107811062/nta:107831502/nta:107799320/nta:107768312/nta:107787940/nta:107829031/nta:107812700/nta:107793310	12
nta00300	Lysine biosynthesis	2/769	26/13882	0.426383	0.912606	Nitab4.5_0002654g0030/Nitab4.5_0000302g0060	Nitab4.5_0002654g0030/Nitab4.5_0000302g0060	nta:107792492/nta:107811239	2
nta00910	Nitrogen metabolism	6/769	95/13882	0.431414	0.912606	Nitab4.5_0006363g0010/Nitab4.5_0000203g0110/Nitab4.5_0000032g0200/Nitab4.5_0009048g0020/Nitab4.5_0000316g0210/Nitab4.5_0002236g0060	Nitab4.5_0006363g0010/Nitab4.5_0000203g0110/Nitab4.5_0000032g0200/Nitab4.5_0009048g0020/Nitab4.5_0000316g0210/Nitab4.5_0002236g0060	nta:107821152/nta:107761423/nta:107798323/nta:107799349/nta:107794755/nta:107828885	6
nta00909	Sesquiterpenoid and triterpenoid biosynthesis	5/769	79/13882	0.446478	0.926652	Nitab4.5_0001461g0070/Nitab4.5_0011286g0010/Nitab4.5_0007566g0010/Nitab4.5_0012131g0010/Nitab4.5_0000946g0010	Nitab4.5_0001461g0070/Nitab4.5_0011286g0010/Nitab4.5_0007566g0010/Nitab4.5_0012131g0010/Nitab4.5_0000946g0010	nta:107759261/nta:107821548/nta:107759261/nta:107792297/nta:107814513	5
nta00750	Vitamin B6 metabolism	2/769	28/13882	0.464449	0.936346	Nitab4.5_0014046g0010/Nitab4.5_0000255g0110	Nitab4.5_0014046g0010/Nitab4.5_0000255g0110	nta:107817132/nta:107770164	2
nta00531	Glycosaminoglycan degradation	3/769	46/13882	0.472662	0.936346	Nitab4.5_0004511g0080/Nitab4.5_0000770g0070/Nitab4.5_0003844g0070	Nitab4.5_0004511g0080/Nitab4.5_0000770g0070/Nitab4.5_0003844g0070	nta:107829601/nta:107813759/nta:107782229	3
nta00650	Butanoate metabolism	4/769	64/13882	0.476685	0.936346	Nitab4.5_0000147g0420/Nitab4.5_0000570g0360/Nitab4.5_0005023g0050/Nitab4.5_0002228g0030	Nitab4.5_0000147g0420/Nitab4.5_0000570g0360/Nitab4.5_0005023g0050/Nitab4.5_0002228g0030	nta:107809709/nta:107791229/nta:107821173/nta:107816507	4
[truncated: 54 more rows]

## Sheet: Y12 vs Y28
Supplemental table 5B: GO and KEGG enrichment of differentially expressed genes in YY85 under cold stress.
Category	GOID	Description	GeneRatio	BgRatio	pvalue	padj	geneID	geneName	Count
[truncated: 1,374 more rows]
