# Supplementary material for: Transcriptome and functional analysis revealed the intervention of brassinosteroid in regulation of cold induced early flowering in tobacco
Source: Front Plant Sci. 2023 Mar 31;14:1136884. doi: 10.3389/fpls.2023.1136884 (PMC10102362; doi:10.3389/fpls.2023.1136884)
Supplement: Supplementary file 12 [file Table_6.xlsx]

## Sheet: Sheet1
Supplemental table 6: hormone biosynthesis related DEGs in XY1 and YY85 under cold stress
BR biosynthesis related DEGs in XY1 and YY85 under cold stress
ProbeName	X12 vs X28	Y12 vs Y28	Gene_id	tomato_desc	TAIR10_desc
A_95_P193832	up	-	Nitab4.5_0003346g0010.1	Cytochrome P450	0
A_95_P192607	up	-	Nitab4.5_0013455g0020.1	Cytochrome P450	0
A_95_P017166	up	up	Nitab4.5_0005120g0020.1	Cytochrome P450	CYP85A2, BR6OX2: brassinosteroid-6-oxidase 2
A_95_P274383	up	up	Nitab4.5_0000671g0190.1	Cytochrome P450	BAS1, CYP734A1, CYP72B1: Cytochrome P450 superfamily protein
A_95_P295978	up	up	Nitab4.5_0000723g0080.1	Cytochrome P450	ROT3: Cytochrome P450 superfamily protein
A_95_P289933	up	up	Nitab4.5_0000027g0190.1	Cytochrome P450	0
A_95_P046126	-	up	Nitab4.5_0007569g0010.1	Cytochrome P450	DWF4, CYP90B1, CLM, SNP2, SAV1, PSC1: Cytochrome P450 superfamily protein
A_95_P051916	down	down	Nitab4.5_0013455g0030.1	Cytochrome P450	0
A_95_P202812	down	down	Nitab4.5_0006516g0010.1	Cytochrome P450	BR6OX1, ATBR6OX, CYP85A1, BR6OX: brassinosteroid-6-oxidase 1
A_95_P119062	down	down	Nitab4.5_0006516g0010.1	Cytochrome P450	BR6OX1, ATBR6OX, CYP85A1, BR6OX: brassinosteroid-6-oxidase 1
A_95_P258856	down	down	Nitab4.5_0006516g0010.1	Cytochrome P450	BR6OX1, ATBR6OX, CYP85A1, BR6OX: brassinosteroid-6-oxidase 1
A_95_P193567	-	down	Nitab4.5_0001541g0080.1	Cytochrome P450	BR6OX1, ATBR6OX, CYP85A1, BR6OX: brassinosteroid-6-oxidase 1
zeatin-riboside (ZR) biosynthesis related DEGs in XY1 and YY85 under cold stress
ProbeName	X12 vs X28	Y12 vs Y28	Gene_id	tomato_desc	TAIR10_desc
A_95_P068545	up	up	Nitab4.5_0000601g0090.1	CKX7, ATCKX5: cytokinin oxidase 7	CKX7, ATCKX5: cytokinin oxidase 7
A_95_P088903	up	up	Nitab4.5_0011810g0010.1	UDP-Glycosyltransferase superfamily protein	UDP-Glycosyltransferase superfamily protein
A_95_P050156	-	up	Nitab4.5_0000826g0270.1	tRNA dimethylallyltransferase IPR002627 tRNA isopentenyltransferase	0
A_95_P150002	down	down	Nitab4.5_0000826g0270.1	Glucosyltransferase IPR002213 UDP-glucuronosyl_UDP-glucosyltransferase	0
A_95_P066030	down	-	Nitab4.5_0015008g0020.1	ATIPT1, IPT1: isopentenyltransferase 1	ATIPT1, IPT1: isopentenyltransferase 1
A_95_P221712	-	down	Nitab4.5_0003715g0090.1	UDP-glucosyltransferase family 1 protein IPR002213 UDP-glucuronosyl_UDP-glucosyltransferase	0
A_95_P084280	-	down	Nitab4.5_0006870g0010.1	tRNA dimethylallyltransferase IPR002627 tRNA isopentenyltransferase	0
A_95_P220232	-	down	Nitab4.5_0006870g0010.1	UDP-glucosyltransferase HvUGT5876 IPR002213 UDP-glucuronosyl_UDP-glucosyltransferase	0
ethylene biosynthesis related DEGs in XY1 and YY85 under cold stress
ProbeName	X12 vs X28	Y12 vs Y28	Gene_id	tomato_desc	TAIR10_desc
A_95_P227954	up	-	Nitab4.5_0004330g0030.1	1-aminocyclopropane-1-carboxylate oxidase IPR005123 Oxoglutarate and iron-dependent oxygenase	EFE, ACO4, EAT1: ethylene-forming enzyme
A_95_P157492	up	-	Nitab4.5_0004330g0020.1	1-aminocyclopropane-1-carboxylate oxidase IPR005123 Oxoglutarate and iron-dependent oxygenase	EFE, ACO4, EAT1: ethylene-forming enzyme
A_95_P007551	up	-	Nitab4.5_0004330g0030.1	1-aminocyclopropane-1-carboxylate oxidase IPR005123 Oxoglutarate and iron-dependent oxygenase	EFE, ACO4, EAT1: ethylene-forming enzyme
A_95_P029796	up	-	Nitab4.5_0000130g0130.1	1-aminocyclopropane-1-carboxylate oxidase IPR005123 Oxoglutarate and iron-dependent oxygenase	EFE, ACO4, EAT1: ethylene-forming enzyme
A_95_P136247	-	down	Nitab4.5_0000005g0070.1	1-aminocyclopropane-1-carboxylate oxidase IPR005123 Oxoglutarate and iron-dependent oxygenase	EFE, ACO4, EAT1: ethylene-forming enzyme
abscisic acid biosynthesis related DEGs in XY1 and YY85 under cold stress
ProbeName	X12 vs X28	Y12 vs Y28	Gene_id	tomato_desc	TAIR10_desc
A_95_P028891	up	up	Nitab4.5_0002207g0070.1	Chromosome 18 contig 1 DNA sequence	ABA4: abscisic acid (aba)-deficient 4
A_95_P068790	up	up	Nitab4.5_0002207g0070.1	Chromosome 18 contig 1 DNA sequence	ABA4: abscisic acid (aba)-deficient 4
A_95_P019771	up	-	Nitab4.5_0002016g0120.1	Zeaxanthin epoxidase, chloroplastic	ABA1, LOS6, NPQ2, ATABA1, ZEP, IBS3, ATZEP: zeaxanthin epoxidase (ZEP) (ABA1)
A_95_P075780	down	-	Nitab4.5_0001103g0080.1	Xanthoxin dehydrogenase IPR002347 Glucose_ribitol dehydrogenase	ABA2, SIS4, GIN1, SDR1, ISI4, SRE1, ATABA2, ATSDR1: NAD(P)-binding Rossmann-fold superfamily protein
A_95_P164962	-	down	Nitab4.5_0001080g0010.1	Molybdenum cofactor sulfurase IPR005302 Molybdenum cofactor sulfurase, C-terminal	SIR3, LOS5, ABA3, ATABA3, ACI2: molybdenum cofactor sulfurase (LOS5) (ABA3)
A_95_P111422	-	down	Nitab4.5_0001103g0080.1	Xanthoxin dehydrogenase IPR002347 Glucose_ribitol dehydrogenase	ABA2, SIS4, GIN1, SDR1, ISI4, SRE1, ATABA2, ATSDR1: NAD(P)-binding Rossmann-fold superfamily protein
A_95_P179097	-	down	Nitab4.5_0002812g0040.1	Xanthoxin dehydrogenase IPR002347 Glucose_ribitol dehydrogenase	ABA2, SIS4, GIN1, SDR1, ISI4, SRE1, ATABA2, ATSDR1: NAD(P)-binding Rossmann-fold superfamily protein
gibberellin biosynthesis related DEGs in XY1 and YY85 under cold stress
ProbeName	X12 vs X28	Y12 vs Y28	Gene_id	tomato_desc	TAIR10_desc
A_95_P012671	up	up	Nitab4.5_0008042g0010.1	Gibberellin 20-oxidase 4 IPR005123 Oxoglutarate and iron-dependent oxygenase	GA5, GA20OX1, AT2301, ATGA20OX1: 2-oxoglutarate (2OG) and Fe(II)-dependent oxygenase superfamily protein
A_95_P011252	-	down	Nitab4.5_0001662g0030.1	Gibberellin 2-oxidase 2 IPR005123 Oxoglutarate and iron-dependent oxygenase	ATGA2OX2, GA2OX2: gibberellin 2-oxidase
A_95_P197007	-	down	Nitab4.5_0001662g0030.1	Gibberellin 2-oxidase 2 IPR005123 Oxoglutarate and iron-dependent oxygenase	ATGA2OX2, GA2OX2: gibberellin 2-oxidase
Cytokinin biosynthesis related DEGs in XY1 and YY85 under cold stress
ProbeName	X12 vs X28	Y12 vs Y28	Gene_id	tomato_desc	TAIR10_desc
A_95_P068545	up	up	Nitab4.5_0000341g0010.1	Cytokinin oxidase_dehydrogenase IPR015345 Cytokinin dehydrogenase 1, FAD and cytokinin binding	CKX7, ATCKX5: cytokinin oxidase 7
A_95_P149612	up	-	Nitab4.5_0003648g0020.1	Cytokinin oxidase_dehydrogenase 2 IPR015345 Cytokinin dehydrogenase 1, FAD and cytokinin binding	CKX3, ATCKX3: cytokinin oxidase 3
auxin biosynthesis related DEGs in XY1 and YY85 under cold stress
ProbeName	X12 vs X28	Y12 vs Y28	Gene_id	tomato_desc	TAIR10_desc
A_95_P099833	-	up	Nitab4.5_0004968g0010.1	Monooxygenase IPR000103 Pyridine nucleotide-disulphide oxidoreductase, class-II	YUC6: Flavin-binding monooxygenase family protein
A_95_P316663	up	-	Nitab4.5_0004968g0010.1	Monooxygenase IPR000103 Pyridine nucleotide-disulphide oxidoreductase, class-II	YUC6: Flavin-binding monooxygenase family protein
