# Supplementary material for: Transcriptome and functional analysis revealed the intervention of brassinosteroid in regulation of cold induced early flowering in tobacco
Source: Front Plant Sci. 2023 Mar 31;14:1136884. doi: 10.3389/fpls.2023.1136884 (PMC10102362; doi:10.3389/fpls.2023.1136884)
Supplement: Supplementary file 13 [file Table_7.xlsx]

## Sheet: Sheet1
Supplemental table 7: circadian system mechanism related DEGs in XY1 and YY85 under cold stress.
ProbeName	X12 vs X28	Y12 vs Y28	Gene_id	tomato_desc	TAIR10_desc	Accessions
A_95_P065575	up	-	Nitab4.5_0000143g0520	WD-40 repeat protein IPR020472 G-protein beta WD-40 repeat, region	COP1, ATCOP1, DET340, FUS1, EMB168: Transducin/WD40 repeat-like superfamily protein	gb|FG638336|ta|BP136368|tc|TC110141
A_95_P229579	down	-	Nitab4.5_0001248g0010	Pseudo response regulator IPR010402 CCT domain	0	gb|FG139345
A_95_P039581	up	up	Nitab4.5_0001119g0050	Protein kinase 2 IPR002290 Serine_threonine protein kinase	CKA2, ATCKA2: casein kinase II, alpha chain 2	ta|BP129589
A_95_P284928	up	up	Nitab4.5_0010809g0020	Pseudo response regulator IPR001789 Signal transduction response regulator, receiver region	APRR5, PRR5: pseudo-response regulator 5	gb|DV162180|ta|BP133364|tc|TC89559
A_95_P224652	up	up	Nitab4.5_0007792g0010	Late elongated hypocotyl and circadian clock associated-1-like	0	gb|FG138690|tc|TC82599
A_95_P156398	up	up	Nitab4.5_0003904g0060	Chalcone synthase IPR011141 Polyketide synthase, type III	CHS, TT4, ATCHS: Chalcone and stilbene synthase family protein	gb|AF311783|ta|TA15792_4097|ta|TA15791_4097|ta|EH613839
A_95_P214157	up	up	Nitab4.5_0014110g0010	Chalcone synthase IPR011141 Polyketide synthase, type III	CHS, TT4, ATCHS: Chalcone and stilbene synthase family protein	ta|TA20201_4097|tc|TC85482
A_95_P016256	up	up	Nitab4.5_0005359g0030	Late elongated hypocotyl and circadian clock associated-1-like	0	ta|TA14638_4097|tc|TC84376
A_95_P092353	-	up	Nitab4.5_0000651g0030	Casein kinase IPR002290 Serine_threonine protein kinase	CKA1, ATCKA1: casein kinase alpha 1	ta|BP531759
A_95_P211462	-	down	Nitab4.5_0010821g0010	Early flowering 3	ELF3, PYK20: hydroxyproline-rich glycoprotein family protein	ta|TA19616_4097
A_95_P200607	-	down	Nitab4.5_0008736g0010	Early flowering 3	0	ta|TA17242_4097
A_95_P016151	up	-	Nitab4.5_0000340g0050	CONSTANS-like zinc finger protein IPR010402 CCT domain	B-box type zinc finger protein with CCT domain	ta|TA15173_4097|tc|TC86964
A_95_P210832	up	-	Nitab4.5_0004360g0050	CONSTANS-like zinc finger protein IPR000315 Zinc finger, B-box	B-box type zinc finger family protein	ta|TA19480_4097|tc|TC116752
A_95_P001591	up	-	Nitab4.5_0000340g0050	CONSTANS-like zinc finger protein IPR010402 CCT domain	B-box type zinc finger protein with CCT domain	gb|EH618639|ta|TA20717_4097|tc|TC115998
A_95_P010996	up	up	Nitab4.5_0001982g0010	Tomato CONSTANS-like 1	COL2, ATCOL2: CONSTANS-like 2	ta|TA18922_4097|tc|TC79445
A_95_P178957	up	-	Nitab4.5_0002918g0040	CONSTANS interacting protein 6 (Fragment) IPR004082 Protein of unknown function DUF1423, plant	Protein of unknown function (DUF1423)	ta|TA12389_4097
A_95_P021161	up	up	Nitab4.5_0000974g0020	CONSTANS-like zinc finger protein IPR010402 CCT domain	B-box type zinc finger protein with CCT domain	ta|TA20789_4097|tc|TC80468
A_95_P150367	up	up	Nitab4.5_0013739g0010	Tomato CONSTANS-like 1	COL2, ATCOL2: CONSTANS-like 2	gb|EB680212|ta|TA18922_4097|ta|EB680464|tc|TC79445
A_95_P181397	up	up	Nitab4.5_0004983g0040	Zinc finger protein CONSTANS-LIKE 1 IPR000315 Zinc finger, B-box	STH: salt tolerance homologue	ta|TA12970_4097|tc|TC87717
A_95_P223997	up	-	Nitab4.5_0001982g0010	Tomato CONSTANS-like 1	COL2, ATCOL2: CONSTANS-like 2	gb|EB680212|ta|TA18922_4097|tc|TC79445
A_95_P083285	down	down	Nitab4.5_0000057g0010	CONSTANS-like zinc finger protein IPR000315 Zinc finger, B-box	0	ta|BP528723
A_95_P039881	down	down	Nitab4.5_0009734g0010	CONSTANS-like zinc finger protein IPR010402 CCT domain	B-box type zinc finger protein with CCT domain	ta|BP129678
A_95_P301598	down	-	Nitab4.5_0003230g0030	Zinc finger protein CONSTANS-LIKE 1 IPR000315 Zinc finger, B-box	LZF1, STH3, DBB3: light-regulated zinc finger protein 1	gb|FG168096
A_95_P031961	down	down	Nitab4.5_0000974g0020	CONSTANS-like zinc finger protein IPR010402 CCT domain	B-box type zinc finger protein with CCT domain	ta|EB435361
A_95_P273621	-	up	Nitab4.5_0001229g0040	CONSTANS-like zinc finger protein IPR010402 CCT domain	B-box type zinc finger protein with CCT domain	gb|FG163927
A_95_P120617	-	down	Nitab4.5_0009734g0010	CONSTANS-like zinc finger protein IPR010402 CCT domain	B-box type zinc finger protein with CCT domain	gb|DW000578|tc|TC96783
