# Supplementary material for: Transcriptome and functional analysis revealed the intervention of brassinosteroid in regulation of cold induced early flowering in tobacco
Source: Front Plant Sci. 2023 Mar 31;14:1136884. doi: 10.3389/fpls.2023.1136884 (PMC10102362; doi:10.3389/fpls.2023.1136884)
Supplement: Supplementary file 14 [file Table_8.xlsx]

## Sheet: Sheet1
Supplemental table 8: Promoter analysis of DEGs in XY1 and YY85.
Promoter analysis of hormone biosynthesis related DEGs
Promoter sequence	Motif sequence	Position	Strand	Hit sequence		ProbeName	X12 vs X28	Y12 vs Y28
Nitab4.5_0006516g0010	CANNTG	46	+	CAATTG		A_95_P202812	down	down
Nitab4.5_0006516g0010	CANNTG	46	-	CAATTG		A_95_P202812	down	down
Nitab4.5_0006516g0010	CANNTG	46	+	CAATTG		A_95_P202812	down	down
Nitab4.5_0006516g0010	CANNTG	46	-	CAATTG		A_95_P202812	down	down
Nitab4.5_0006516g0010	CANNTG	46	+	CAATTG		A_95_P202812	down	down
Nitab4.5_0006516g0010	CANNTG	46	-	CAATTG		A_95_P202812	down	down
Nitab4.5_0000601g0090	CANNTG	17	+	CAGTTG		A_95_P088903	up	up
Nitab4.5_0000601g0090	CANNTG	17	-	CAACTG		A_95_P088903	up	up
Nitab4.5_0000601g0090	CANNTG	27	+	CAACTG		A_95_P088903	up	up
Nitab4.5_0000601g0090	CANNTG	27	-	CAGTTG		A_95_P088903	up	up
Nitab4.5_0000601g0090	CANNTG	53	+	CACATG		A_95_P088903	up	up
Nitab4.5_0000601g0090	CANNTG	53	-	CATGTG		A_95_P088903	up	up
Nitab4.5_0000601g0090	CANNTG	55	+	CATGTG		A_95_P088903	up	up
Nitab4.5_0000601g0090	CANNTG	55	-	CACATG		A_95_P088903	up	up
Nitab4.5_0000826g0270	CANNTG	8	+	CAGATG		A_95_P150002	down	down
Nitab4.5_0000826g0270	CANNTG	8	-	CATCTG		A_95_P150002	down	down
Nitab4.5_0006870g0010	CANNTG	20	+	CACTTG		A_95_P220232	-	down
Nitab4.5_0006870g0010	CANNTG	20	-	CAAGTG		A_95_P220232	-	down
Nitab4.5_0006870g0010	CANNTG	49	+	CAGTTG		A_95_P220232	-	down
Nitab4.5_0006870g0010	CANNTG	49	-	CAACTG		A_95_P220232	-	down
Nitab4.5_0004330g0020	CANNTG	54	+	CATATG		A_95_P157492	up	-
Nitab4.5_0004330g0020	CANNTG	54	-	CATATG		A_95_P157492	up	-
Nitab4.5_0002207g0070	CANNTG	31	+	CAAATG		A_95_P028891	up	up
Nitab4.5_0002207g0070	CANNTG	31	-	CATTTG		A_95_P028891	up	up
Nitab4.5_0002207g0070	CANNTG	31	+	CAAATG		A_95_P028891	up	up
Nitab4.5_0002207g0070	CANNTG	31	-	CATTTG		A_95_P028891	up	up
Nitab4.5_0002812g0040	CANNTG	51	+	CAAATG		A_95_P179097	-	down
Nitab4.5_0002812g0040	CANNTG	51	-	CATTTG		A_95_P179097	-	down
Promoter analysis of hormone signal transduction related DEGs
Promoter sequence	Motif sequence	Position	Strand	Hit sequence		ProbeName	X12 vs X28	Y12 vs Y28
Nitab4.5_0004009g0040	CANNTG	3	+	CATTTG		A_95_P301523	down	down
Nitab4.5_0004009g0040	CANNTG	3	-	CAAATG		A_95_P301523	down	down
Nitab4.5_0003141g0060	CANNTG	12	+	CAAGTG		A_95_P072165	down	-
Nitab4.5_0003141g0060	CANNTG	12	-	CACTTG		A_95_P072165	down	-
Nitab4.5_0000190g0020	CANNTG	16	+	CATATG		A_95_P200152	-	down
Nitab4.5_0000190g0020	CANNTG	16	-	CATATG		A_95_P200152	-	down
Nitab4.5_0001535g0030	CANNTG	6	+	CATTTG		A_95_P313213	down	-
Nitab4.5_0001535g0030	CANNTG	6	-	CAAATG		A_95_P313213	down	-
Nitab4.5_0011176g0050	CANNTG	43	+	CAACTG		A_95_P161492	down	down
Nitab4.5_0011176g0050	CANNTG	43	-	CAGTTG		A_95_P161492	down	down
Nitab4.5_0021741g0010	CANNTG	17	+	CAGTTG		A_95_P221472	down	down
Nitab4.5_0021741g0010	CANNTG	17	-	CAACTG		A_95_P221472	down	down
Nitab4.5_0013643g0010	CANNTG	43	+	CATATG		A_95_P255834	-	down
Nitab4.5_0013643g0010	CANNTG	43	-	CATATG		A_95_P255834	-	down
Nitab4.5_0000980g0400	CANNTG	20	+	CAAGTG		A_95_P257419	-	down
Nitab4.5_0000980g0400	CANNTG	20	-	CACTTG		A_95_P257419	-	down
Nitab4.5_0021741g0010	CANNTG	17	+	CAGTTG		A_95_P221472	down	down
Nitab4.5_0021741g0010	CANNTG	17	-	CAACTG		A_95_P221472	down	down
Nitab4.5_0009724g0010	CANNTG	25	+	CACATG		A_95_P128112	up	-
Nitab4.5_0009724g0010	CANNTG	25	-	CATGTG		A_95_P128112	up	-
Nitab4.5_0003665g0040	CANNTG	51	+	CAAATG		A_95_P189597	-	up
Nitab4.5_0003665g0040	CANNTG	51	-	CATTTG		A_95_P189597	-	up
Nitab4.5_0008487g0050	CANNTG	29	+	CACTTG		A_95_P275183	down	down
Nitab4.5_0008487g0050	CANNTG	29	-	CAAGTG		A_95_P275183	down	down
Nitab4.5_0008487g0050	CANNTG	29	+	CACTTG		A_95_P275183	down	down
Nitab4.5_0008487g0050	CANNTG	29	-	CAAGTG		A_95_P275183	down	down
Nitab4.5_0015167g0010	CANNTG	2	+	CACTTG		A_95_P043806	down	-
Nitab4.5_0015167g0010	CANNTG	2	-	CAAGTG		A_95_P043806	down	-
Nitab4.5_0015167g0010	CANNTG	37	+	CAGGTG		A_95_P043806	down	-
Nitab4.5_0015167g0010	CANNTG	37	-	CACCTG		A_95_P043806	down	-
Nitab4.5_0015167g0010	CANNTG	48	+	CACCTG		A_95_P043806	down	-
Nitab4.5_0015167g0010	CANNTG	48	-	CAGGTG		A_95_P043806	down	-
Nitab4.5_0000302g0110	CANNTG	38	+	CAAGTG		A_95_P069280	down	-
Nitab4.5_0000302g0110	CANNTG	38	-	CACTTG		A_95_P069280	down	-
Nitab4.5_0007739g0040	CANNTG	6	+	CAAGTG		A_95_P152672	-	down
Nitab4.5_0007739g0040	CANNTG	6	-	CACTTG		A_95_P152672	-	down
Nitab4.5_0007739g0040	CANNTG	6	+	CAAGTG		A_95_P152672	-	down
Nitab4.5_0007739g0040	CANNTG	6	-	CACTTG		A_95_P152672	-	down
Nitab4.5_0002760g0050	CANNTG	55	+	CACTTG		A_95_P124917	-	down
Nitab4.5_0002760g0050	CANNTG	55	-	CAAGTG		A_95_P124917	-	down
Nitab4.5_0001428g0140	CANNTG	15	+	CATTTG		A_95_P131617	-	down
Nitab4.5_0001428g0140	CANNTG	15	-	CAAATG		A_95_P131617	-	down
Nitab4.5_0007306g0010	CANNTG	47	+	CATATG		A_95_P125022	up	up
Nitab4.5_0007306g0010	CANNTG	47	-	CATATG		A_95_P125022	up	up
Nitab4.5_0000916g0020	CANNTG	37	+	CAGGTG		A_95_P067570	-	up
Nitab4.5_0000916g0020	CANNTG	37	-	CACCTG		A_95_P067570	-	up
Nitab4.5_0000996g0050	CANNTG	23	+	CACATG		A_95_P057371	down	-
Nitab4.5_0000996g0050	CANNTG	23	-	CATGTG		A_95_P057371	down	-
Nitab4.5_0000996g0050	CANNTG	23	+	CACATG		A_95_P057371	down	-
Nitab4.5_0000996g0050	CANNTG	23	-	CATGTG		A_95_P057371	down	-
Nitab4.5_0001891g0070	CGTGY	8	-	CGTGC		A_95_P179312	up	-
Nitab4.5_0002367g0010	CGTGY	39	+	CGTGT		A_95_P289498	down	down
Nitab4.5_0000718g0160	CGTGY	55	-	CGTGC		A_95_P261496	-	up
Nitab4.5_0000149g0240	CGTGY	42	-	CGTGT		A_95_P158837	down	-
Nitab4.5_0001083g0040	CGTGY	29	-	CGTGC		A_95_P137007	up	up
Nitab4.5_0001083g0040	CGTGY	29	-	CGTGC		A_95_P137007	up	up
Nitab4.5_0000718g0160	CGTGY	55	-	CGTGC		A_95_P261496	-	up
Promoter analysis of cell division, expansion and cyclin related DEGs.
Promoter sequence	Motif sequence	Position	Strand	Hit sequence		ProbeName	X12 vs X28	Y12 vs Y28
Nitab4.5_0007402g0010	CGTGY	51	+	CGTGT		A_95_P186032	up	-
Nitab4.5_0007693g0010	CGTGY	49	+	CGTGT		A_95_P127262	-	up
Nitab4.5_0001473g0050	CGTGY	50	-	CGTGT		A_95_P163782	-	down
Nitab4.5_0007402g0010	CANNTG	16	+	CAATTG		A_95_P186032	up	-
Nitab4.5_0007402g0010	CANNTG	16	-	CAATTG		A_95_P186032	up	-
Nitab4.5_0007402g0010	CANNTG	49	+	CACGTG		A_95_P186032	up	-
Nitab4.5_0007402g0010	CANNTG	49	-	CACGTG		A_95_P186032	up	-
Nitab4.5_0007693g0010	CANNTG	14	+	CAATTG		A_95_P127262	-	up
Nitab4.5_0007693g0010	CANNTG	14	-	CAATTG		A_95_P127262	-	up
Nitab4.5_0007693g0010	CANNTG	47	+	CACGTG		A_95_P127262	-	up
Nitab4.5_0007693g0010	CANNTG	47	-	CACGTG		A_95_P127262	-	up
Nitab4.5_0001436g0050	CANNTG	21	+	CATATG		A_95_P051141	down	down
Nitab4.5_0001436g0050	CANNTG	21	-	CATATG		A_95_P051141	down	down
Nitab4.5_0005242g0020	CANNTG	23	+	CATATG		A_95_P078305	down	-
Nitab4.5_0005242g0020	CANNTG	23	-	CATATG		A_95_P078305	down	-
Nitab4.5_0011032g0010	CANNTG	15	+	CATTTG		A_95_P172341	-	up
Nitab4.5_0011032g0010	CANNTG	15	-	CAAATG		A_95_P172341	-	up
Nitab4.5_0007674g0040	CANNTG	26	+	CAAATG		A_95_P288033	-	up
Nitab4.5_0007674g0040	CANNTG	26	-	CATTTG		A_95_P288033	-	up
Nitab4.5_0000635g0020	CANNTG	34	+	CATTTG		A_95_P147902	down	down
Nitab4.5_0000635g0020	CANNTG	34	-	CAAATG		A_95_P147902	down	down
Nitab4.5_0001473g0050	CANNTG	23	+	CAATTG		A_95_P163782	-	down
Nitab4.5_0001473g0050	CANNTG	23	-	CAATTG		A_95_P163782	-	down
Nitab4.5_0001473g0050	CANNTG	51	+	CACGTG		A_95_P163782	-	down
Nitab4.5_0001473g0050	CANNTG	51	-	CACGTG		A_95_P163782	-	down
Nitab4.5_0000032g0060	CANNTG	34	+	CAGTTG		A_95_P085760	-	down
Nitab4.5_0000032g0060	CANNTG	34	-	CAACTG		A_95_P085760	-	down
Nitab4.5_0000588g0060	CGTGY	2	+	CGTGT		A_95_P085760	-	down
